# Supplementary material for: Crystal structure of 8-(4-methyl­phen­yl)-2′-de­oxy­adenosine hemihydrate
Source: Acta Crystallogr E Crystallogr Commun. 2018 Jan 1;74(Pt 1):1–5. doi: 10.1107/S2056989017017212 (PMC5778474; doi:10.1107/S2056989017017212)
Supplement: Supplementary file 1 [file e-74-00001-sup1.cif]

##############################################################################
#                                                                            #
# This CIF contains the data in a paper accepted for publication in          #
# Acta Crystallographica Section E. It conforms to the requirements of       #
# Notes for Authors for Acta Crystallographica Section E, and has been       #
# peer reviewed under the auspices of the IUCr Commission on Journals.       #
#                                                                            #
# Full details of the Crystallographic Information File format               #
# are given in the paper "The Crystallographic Information File (CIF):       #
# a New Standard Archive File for Crystallography" by S. R. Hall, F. H.      #
# Allen and I. D. Brown [Acta Cryst. (1991), A47, 655-685].                  #
#                                                                            #
# The current version of the core CIF dictionary is obtainable from          #
# ftp://ftp.iucr.org/pub/cif_core.dic.                                       #
#                                                                            #
# Software is freely available for graphical display of the structure(s)     #
# in this CIF. For information consult the CIF software page                 #
# http://www.iucr.org/resources/cif/software.                                #
#                                                                            #
# This file may be used for bona fide research purposes within the           #
# scientific community so long as proper attribution is given to the journal # 
# article from which it was obtained.                                        #
#                                                                            #
##############################################################################
data_I
_database_code_depnum_ccdc_archive 'CCDC 1588387'
_audit_creation_method     'SHELXL-2016/6'
_journal_date_recd_electronic     2017-09-24
_journal_date_accepted     2017-11-30
_journal_name_full     'Acta Crystallographica, Section E'
_journal_year     2017
_journal_volume     73
_journal_issue      1
_journal_page_first     1
_journal_page_last     5
_journal_paper_category     GO
_journal_paper_doi     10.1107/S2056989017017212
_journal_coeditor_code     ZP2024
_publ_contact_author_name     'Carola Schuzlke'
_publ_contact_author_address
;
Institut f\"ur Biochemie
Ernst-Moritz-Arndt Universit\"at Greifswald
Felix-Hausdorff-Strasse 4
D-17487 Greifswald, Germany
;
_publ_contact_author_email     'carola.schulzke@uni-greifswald.de '
_publ_contact_author_fax     '+49 (0)3834-420-4377'
_publ_contact_author_phone     '+49 (0)3834-420-4321'
_publ_section_title
;
Crystal structure of 8-(4-methylphenyl)-2'-deoxyadenosine hemihydrate
;
_publ_section_title_footnote     .
loop_
    _publ_author_name
    _publ_author_footnote
    _publ_author_address
    'Ardhapure, Ajaykumar V.' .
;
Department of Chemistry, Institute of Chemical Technology, Nathalal Parekh Road,
Matunga, Mumbai 400 019,
India
;
    'Sanghvi, Yogesh S.' .
;
Rasayan Inc. 2802, Crystal Ridge Road, Encinitas, California 92024-6615, USA
;
    'Borozdina, Yulia' .
;
Max Planck Institute for Biological Cybernetics Spemannstrasse 41
D-72076 T\"ubingen,
Germany
;
    'Kapdi, Anant Ramakant' .
;
Department of Chemistry, Institute of Chemical Technology, Nathalal Parekh Road,
Matunga, Mumbai 400 019,
India
;
    'Schulzke, Carola' .
;
Institut f\"ur Biochemie
Ernst-Moritz-Arndt Universit\"at Greifswald
Felix-Hausdorff-Strasse 4
D-17487 Greifswald,
Germany
;
_publ_section_synopsis
;
8-(4-Methylphenyl)-2'-deoxyadenosine was synthesized using a Suzuki--Miyaura
cross-coupling reaction of 8-bromo-<i>D</i>-2'-deoxyadenosine and
4-methylphenylboronic acid in the presence of Pd(OAc)~2~ and a salton-derived
ligand as a highly catalytically active system. There are two independent
molecules plus one solvent water in the asymmetric unit and the packing in the
crystal lattice is heavily influenced by hydrogen bonding
;
_chemical_name_systematic
;
8-(4-Methylphenyl)-2'-deoxyadenosine hemihydrate
;
_chemical_name_common     ?
_chemical_formula_moiety     '2(C17 H19 N5 O3), H2 O'
_chemical_formula_sum     'C34 H40 N10 O7'
_chemical_formula_iupac     '2C17 H19 N5 O3, H2 O'
_chemical_formula_weight     700.76
_chemical_melting_point     ?
_shelx_space_group_comment
;
The symmetry employed for this shelxl refinement is uniquely defined
by the following loop, which should always be used as a source of
symmetry information in preference to the above space-group names.
They are only intended as comments.
;
_space_group_crystal_system     triclinic
_space_group_name_H-M_alt     'P 1'
_space_group_name_Hall     'P 1'
loop_
    _space_group_symop_operation_xyz
    'x, y, z'
_cell_length_a     7.3991(15)
_cell_length_b     10.637(2)
_cell_length_c     11.931(2)
_cell_angle_alpha     93.65(3)
_cell_angle_beta     107.37(3)
_cell_angle_gamma     108.11(3)
_cell_volume     839.1(3)
_cell_formula_units_Z     1
_cell_measurement_reflns_used     7187
_cell_measurement_theta_min     6.4
_cell_measurement_theta_max     53.9
_cell_measurement_temperature     293(2)
_exptl_crystal_description     rhomb
_exptl_crystal_colour     colourless
_exptl_crystal_size_max     0.289
_exptl_crystal_size_mid     0.170
_exptl_crystal_size_min     0.117
_exptl_crystal_density_diffrn     1.387
_exptl_crystal_density_meas     ?
_exptl_crystal_density_method     ?
_exptl_crystal_F_000     370
_exptl_absorpt_coefficient_mu     0.100
_exptl_absorpt_correction_type     none
_exptl_absorpt_process_details     ?
_shelx_estimated_absorpt_T_min     0.972
_shelx_estimated_absorpt_T_max     0.988
_exptl_absorpt_correction_T_min     ?
_exptl_absorpt_correction_T_max     ?
_diffrn_ambient_temperature     293(2)
_diffrn_radiation_type     MoK\a
_diffrn_radiation_wavelength     0.71073
_diffrn_measurement_device_type     'Stoe IPDS2T'
_diffrn_measurement_method     \w
_diffrn_detector_area_resol_mean     6.67
_diffrn_reflns_number     7187
_diffrn_reflns_av_R_equivalents     0.0325
_diffrn_reflns_theta_min     3.180
_diffrn_reflns_theta_max     26.963
_diffrn_reflns_theta_full     25.000
_diffrn_measured_fraction_theta_max     0.971
_diffrn_measured_fraction_theta_full     0.995
_diffrn_reflns_limit_h_min     -9
_diffrn_reflns_limit_h_max     9
_diffrn_reflns_limit_k_min     -13
_diffrn_reflns_limit_k_max     13
_diffrn_reflns_limit_l_min     -15
_diffrn_reflns_limit_l_max     14
_refine_special_details     ?
_reflns_number_total     5713
_reflns_number_gt     4036
_reflns_threshold_expression     'I > 2\s(I)'
_refine_ls_structure_factor_coef     Fsqd
_refine_ls_matrix_type     full
_refine_ls_R_factor_all     0.0673
_refine_ls_R_factor_gt     0.0413
_refine_ls_wR_factor_gt     0.0950
_refine_ls_wR_factor_ref     0.1098
_refine_ls_goodness_of_fit_ref     0.996
_refine_ls_restrained_S_all     0.995
_refine_ls_number_reflns     5713
_refine_ls_number_parameters     490
_refine_ls_number_restraints     10
_refine_ls_hydrogen_treatment     mixed
_refine_ls_weighting_scheme     calc
_refine_ls_weighting_details
                      'w=1/[\s^2^(Fo^2^)+(0.0650P)^2^] where P=(Fo^2^+2Fc^2^)/3'
_atom_sites_solution_hydrogens     mixed
_atom_sites_solution_primary     ?
_atom_sites_solution_secondary     ?
_refine_ls_shift/su_max     0.000
_refine_ls_shift/su_mean     0.000
_refine_diff_density_max     0.285
_refine_diff_density_min     -0.198
_refine_ls_extinction_method     none
_refine_ls_extinction_coef     .
_refine_ls_abs_structure_details
;
Flack <i>x</i> determined using 1312 quotients
[(<i>I</i>^+^)-(<i>I</i>^-^)]/[(<i>I</i>^+^)+(<i>I</i>^-^)]
(Parsons et al., 2013)
;
_refine_ls_abs_structure_Flack     ?
loop_
    _atom_type_symbol
    _atom_type_description
    _atom_type_scat_dispersion_real
    _atom_type_scat_dispersion_imag
    _atom_type_scat_source
    'C' 'C' 0.0033 0.0016
                         'International Tables Vol C Tables 4.2.6.8 and 6.1.1.4'
    'H' 'H' 0.0000 0.0000
                         'International Tables Vol C Tables 4.2.6.8 and 6.1.1.4'
    'N' 'N' 0.0061 0.0033
                         'International Tables Vol C Tables 4.2.6.8 and 6.1.1.4'
    'O' 'O' 0.0106 0.0060
                         'International Tables Vol C Tables 4.2.6.8 and 6.1.1.4'
_computing_data_collection
;
X-AREA (Stoe & Cie, 2010)
;
_computing_cell_refinement
;
X-AREA (Stoe & Cie, 2010)
;
_computing_data_reduction
;
X-AREA (Stoe & Cie, 2010)
;
_computing_structure_solution
;
SIR92 (Altomare <i>et al.</i>,  1994)
;
_computing_structure_refinement
;
SHELXL2016 (Sheldrick, 2015) and WinGX (Farrugia, 2012)
;
_computing_molecular_graphics
;
XP in SHELXTL (Sheldrick, 2008) and Mercury (Macrae <i>et al.</i>,
2006)
;
_computing_publication_material
;
<i>CIFTAB</i> (Sheldrick, 2015)
;
loop_
    _atom_site_type_symbol
    _atom_site_label
    _atom_site_fract_x
    _atom_site_fract_y
    _atom_site_fract_z
    _atom_site_U_iso_or_equiv
    _atom_site_adp_type
    _atom_site_calc_flag
    _atom_site_occupancy
    _atom_site_disorder_assembly
    _atom_site_disorder_group
    O O1 -0.0436(7) 1.1671(4) 0.2298(3) 0.0884(13) Uani d 1 . .
    H H1O -0.097552 1.129571 0.160023 0.133 Uiso calc 1 . .
    O O2 0.4464(5) 1.2386(3) 0.5518(3) 0.0652(9) Uani d 1 . .
    H H2O 0.563957 1.269834 0.554191 0.098 Uiso calc 1 . .
    O O3 0.0583(4) 1.0235(3) 0.4948(3) 0.0600(8) Uani d 1 . .
    N N1 0.0975(5) 0.8132(3) 0.4909(3) 0.0420(8) Uani d 1 . .
    N N2 0.0200(5) 0.7555(3) 0.2751(3) 0.0502(9) Uani d 1 . .
    N N3 -0.1330(5) 0.5172(3) 0.2056(3) 0.0519(9) Uani d 1 . .
    N N4 -0.2060(6) 0.3617(4) 0.3286(4) 0.0615(11) Uani d 1 . .
    N N5 -0.0280(5) 0.6057(3) 0.5288(3) 0.0433(8) Uani d 1 . .
    C C1 -0.0454(10) 1.0721(5) 0.3029(5) 0.0878(19) Uani d 1 . .
    H H1A -0.018480 0.998584 0.266890 0.105 Uiso calc 1 . .
    H H1B -0.178735 1.036543 0.309416 0.105 Uiso calc 1 . .
    C C2 0.1090(7) 1.1277(4) 0.4265(4) 0.0565(12) Uani d 1 . .
    H H2 0.095003 1.209404 0.459880 0.068 Uiso calc 1 . .
    C C3 0.3265(7) 1.1525(4) 0.4398(4) 0.0525(11) Uani d 1 . .
    H H3 0.361711 1.190427 0.373226 0.063 Uiso calc 1 . .
    C C4 0.3418(6) 1.0125(4) 0.4446(4) 0.0466(9) Uani d 1 . .
    H H4A 0.293488 0.959503 0.365506 0.056 Uiso calc 1 . .
    H H4B 0.478870 1.017134 0.485890 0.056 Uiso calc 1 . .
    C C5 0.2028(6) 0.9575(3) 0.5149(4) 0.0409(8) Uani d 1 . .
    H H5 0.284651 0.982718 0.599710 0.049 Uiso calc 1 . .
    C C6 0.0214(5) 0.7262(4) 0.3837(3) 0.0418(9) Uani d 1 . .
    C C7 -0.0600(7) 0.6446(4) 0.1936(4) 0.0528(11) Uani d 1 . .
    H H7 -0.065826 0.658151 0.116535 0.063 Uiso calc 1 . .
    C C8 -0.1309(6) 0.4903(4) 0.3151(4) 0.0476(10) Uani d 1 . .
    C C9 -0.0530(6) 0.6002(4) 0.4092(4) 0.0429(9) Uani d 1 . .
    C C10 0.0600(5) 0.7341(4) 0.5750(3) 0.0399(9) Uani d 1 . .
    C C11 0.1178(5) 0.7870(4) 0.7025(4) 0.0405(9) Uani d 1 . .
    C C12 0.1870(6) 0.7128(4) 0.7855(4) 0.0475(10) Uani d 1 . .
    H H12 0.194438 0.630720 0.759860 0.057 Uiso calc 1 . .
    C C13 0.2450(6) 0.7593(5) 0.9061(4) 0.0547(11) Uani d 1 . .
    H H13 0.291305 0.707810 0.960356 0.066 Uiso calc 1 . .
    C C14 0.2358(6) 0.8806(5) 0.9481(4) 0.0547(11) Uani d 1 . .
    C C15 0.1588(7) 0.9530(5) 0.8648(4) 0.0544(11) Uani d 1 . .
    H H15 0.147807 1.033659 0.890854 0.065 Uiso calc 1 . .
    C C16 0.0983(6) 0.9064(4) 0.7434(4) 0.0497(10) Uani d 1 . .
    H H16 0.044545 0.955128 0.688939 0.060 Uiso calc 1 . .
    C C17 0.3074(9) 0.9341(7) 1.0797(5) 0.0809(16) Uani d 1 . .
    H H17A 0.441281 0.999192 1.103230 0.121 Uiso calc 1 . .
    H H17B 0.308729 0.861573 1.123501 0.121 Uiso calc 1 . .
    H H17C 0.217986 0.975718 1.096240 0.121 Uiso calc 1 . .
    H H40N -0.216(7) 0.295(4) 0.273(4) 0.068(15) Uiso d 1 . .
    H H4N -0.200(9) 0.342(6) 0.404(3) 0.085(18) Uiso d 1 . .
    O O4 0.0629(5) 0.2449(4) 0.7618(3) 0.0816(12) Uani d 1 . .
    H H4O -0.028481 0.212598 0.788312 0.122 Uiso calc 1 . .
    O O5 0.6871(5) 0.3508(3) 0.9814(3) 0.0555(8) Uani d 1 . .
    H H5O 0.744943 0.388280 1.051057 0.083 Uiso calc 1 . .
    O O6 0.4002(4) 0.4607(2) 0.7339(2) 0.0446(6) Uani d 1 . .
    N N6 0.6124(5) 0.6764(3) 0.7384(3) 0.0388(7) Uani d 1 . .
    N N7 0.7163(5) 0.7581(3) 0.9512(3) 0.0472(8) Uani d 1 . .
    N N8 0.7603(5) 0.9933(3) 0.9942(3) 0.0491(9) Uani d 1 . .
    N N9 0.7062(6) 1.1223(3) 0.8448(3) 0.0503(9) Uani d 1 . .
    N N10 0.5980(5) 0.8685(3) 0.6717(3) 0.0409(7) Uani d 1 . .
    C C18 0.2362(7) 0.3301(5) 0.8554(5) 0.0633(13) Uani d 1 . .
    H H18A 0.261470 0.284895 0.923486 0.076 Uiso calc 1 . .
    H H18B 0.213785 0.411095 0.879997 0.076 Uiso calc 1 . .
    C C19 0.4151(6) 0.3660(4) 0.8140(3) 0.0432(9) Uani d 1 . .
    H H19 0.421093 0.285073 0.773577 0.052 Uiso calc 1 . .
    C C20 0.6147(6) 0.4399(4) 0.9122(3) 0.0410(9) Uani d 1 . .
    H H20 0.599021 0.508260 0.963841 0.049 Uiso calc 1 . .
    C C21 0.7459(6) 0.5074(4) 0.8419(3) 0.0435(9) Uani d 1 . .
    H H21A 0.808272 0.448407 0.816158 0.052 Uiso calc 1 . .
    H H21B 0.850804 0.589849 0.889000 0.052 Uiso calc 1 . .
    C C22 0.5983(6) 0.5365(3) 0.7348(3) 0.0392(8) Uani d 1 . .
    H H22 0.616428 0.504592 0.661376 0.047 Uiso calc 1 . .
    C C23 0.6656(5) 0.7723(4) 0.8371(3) 0.0395(9) Uani d 1 . .
    C C24 0.7619(7) 0.8731(4) 1.0220(4) 0.0544(11) Uani d 1 . .
    H H24 0.800784 0.869971 1.103164 0.065 Uiso calc 1 . .
    C C25 0.7055(5) 1.0019(4) 0.8780(4) 0.0415(9) Uani d 1 . .
    C C26 0.6558(6) 0.8884(4) 0.7942(3) 0.0391(8) Uani d 1 . .
    C C27 0.5714(5) 0.7408(4) 0.6401(3) 0.0384(9) Uani d 1 . .
    C C28 0.5122(5) 0.6778(4) 0.5165(3) 0.0397(9) Uani d 1 . .
    C C29 0.5855(6) 0.7548(4) 0.4390(4) 0.0466(10) Uani d 1 . .
    H H29 0.671644 0.843321 0.467040 0.056 Uiso calc 1 . .
    C C30 0.5305(7) 0.6997(5) 0.3202(4) 0.0537(11) Uani d 1 . .
    H H30 0.580047 0.752242 0.269235 0.064 Uiso calc 1 . .
    C C31 0.4041(7) 0.5690(5) 0.2762(4) 0.0534(11) Uani d 1 . .
    C C32 0.3301(6) 0.4924(4) 0.3528(4) 0.0514(10) Uani d 1 . .
    H H32 0.244670 0.403800 0.324119 0.062 Uiso calc 1 . .
    C C33 0.3815(6) 0.5460(4) 0.4717(4) 0.0455(9) Uani d 1 . .
    H H33 0.328588 0.493749 0.521693 0.055 Uiso calc 1 . .
    C C34 0.3460(9) 0.5077(6) 0.1468(4) 0.0801(16) Uani d 1 . .
    H H34A 0.390460 0.432367 0.142542 0.120 Uiso calc 1 . .
    H H34B 0.408834 0.573573 0.105929 0.120 Uiso calc 1 . .
    H H34C 0.202055 0.478320 0.110063 0.120 Uiso calc 1 . .
    H H9N 0.703(7) 1.185(4) 0.900(3) 0.056(13) Uiso d 1 . .
    H H90N 0.621(8) 1.113(7) 0.768(3) 0.10(2) Uiso d 1 . .
    O O7 0.8496(5) 0.3480(3) 0.5826(3) 0.0684(9) Uani d 1 . .
    H H7O 0.909(10) 0.446(5) 0.590(6) 0.11(2) Uiso d 1 . .
    H H70O 0.937(11) 0.305(7) 0.632(7) 0.14(3) Uiso d 1 . .
loop_
    _atom_site_aniso_label
    _atom_site_aniso_U_11
    _atom_site_aniso_U_22
    _atom_site_aniso_U_33
    _atom_site_aniso_U_12
    _atom_site_aniso_U_13
    _atom_site_aniso_U_23
    O1 0.142(4) 0.065(2) 0.051(2) 0.051(2) 0.006(2) 0.0055(17)
    O2 0.067(2) 0.0471(17) 0.061(2) -0.0004(15) 0.0191(15) -0.0151(14)
    O3 0.0551(17) 0.0440(15) 0.086(2) 0.0229(13) 0.0232(16) 0.0184(15)
    N1 0.0483(18) 0.0340(16) 0.0365(18) 0.0116(13) 0.0072(14) 0.0055(13)
    N2 0.066(2) 0.0410(18) 0.0357(19) 0.0174(16) 0.0061(15) 0.0073(15)
    N3 0.066(2) 0.0388(18) 0.039(2) 0.0180(16) 0.0023(16) 0.0025(15)
    N4 0.085(3) 0.0343(18) 0.055(3) 0.0153(17) 0.015(2) 0.0023(17)
    N5 0.0462(17) 0.0356(17) 0.043(2) 0.0120(14) 0.0109(14) 0.0056(14)
    C1 0.112(5) 0.058(3) 0.072(4) 0.038(3) -0.007(3) 0.002(3)
    C2 0.072(3) 0.039(2) 0.053(3) 0.025(2) 0.008(2) 0.0082(19)
    C3 0.074(3) 0.034(2) 0.039(2) 0.0078(19) 0.018(2) 0.0034(17)
    C4 0.052(2) 0.040(2) 0.045(2) 0.0105(17) 0.0177(17) 0.0030(17)
    C5 0.0447(19) 0.0314(17) 0.044(2) 0.0133(15) 0.0111(16) 0.0040(15)
    C6 0.045(2) 0.0347(19) 0.040(2) 0.0141(16) 0.0064(17) 0.0046(17)
    C7 0.067(3) 0.049(2) 0.035(2) 0.021(2) 0.0065(19) 0.0053(19)
    C8 0.050(2) 0.038(2) 0.048(3) 0.0173(17) 0.0063(18) 0.0025(18)
    C9 0.045(2) 0.039(2) 0.039(2) 0.0165(16) 0.0044(16) 0.0043(16)
    C10 0.0394(19) 0.040(2) 0.039(2) 0.0143(16) 0.0095(16) 0.0091(17)
    C11 0.0387(19) 0.0397(19) 0.040(2) 0.0111(16) 0.0116(16) 0.0051(16)
    C12 0.048(2) 0.043(2) 0.049(3) 0.0150(17) 0.0143(18) 0.0099(18)
    C13 0.054(2) 0.062(3) 0.048(3) 0.018(2) 0.018(2) 0.020(2)
    C14 0.050(2) 0.063(3) 0.042(2) 0.008(2) 0.0156(19) 0.005(2)
    C15 0.059(3) 0.051(2) 0.052(3) 0.0171(19) 0.020(2) 0.002(2)
    C16 0.055(2) 0.051(2) 0.042(2) 0.0219(19) 0.0118(18) 0.0064(18)
    C17 0.081(3) 0.102(4) 0.047(3) 0.023(3) 0.016(2) 0.001(3)
    O4 0.0562(19) 0.068(2) 0.093(3) -0.0004(17) 0.0064(18) 0.029(2)
    O5 0.086(2) 0.0397(15) 0.0366(16) 0.0298(14) 0.0064(14) 0.0063(12)
    O6 0.0470(14) 0.0376(13) 0.0424(15) 0.0119(11) 0.0075(12) 0.0120(12)
    N6 0.0492(17) 0.0314(15) 0.0333(17) 0.0138(13) 0.0108(13) 0.0039(13)
    N7 0.065(2) 0.0362(17) 0.0339(18) 0.0168(15) 0.0098(15) 0.0020(14)
    N8 0.060(2) 0.0368(18) 0.044(2) 0.0155(15) 0.0099(16) 0.0006(15)
    N9 0.065(2) 0.0350(18) 0.049(2) 0.0177(16) 0.0172(18) 0.0046(16)
    N10 0.0448(17) 0.0340(16) 0.0399(19) 0.0129(13) 0.0098(14) 0.0051(13)
    C18 0.058(3) 0.054(3) 0.066(3) 0.009(2) 0.015(2) 0.020(2)
    C19 0.058(2) 0.0299(17) 0.037(2) 0.0134(16) 0.0098(17) 0.0085(15)
    C20 0.055(2) 0.0338(18) 0.034(2) 0.0196(16) 0.0113(17) 0.0053(15)
    C21 0.047(2) 0.042(2) 0.043(2) 0.0215(16) 0.0103(17) 0.0077(17)
    C22 0.050(2) 0.0331(19) 0.036(2) 0.0155(16) 0.0153(16) 0.0077(15)
    C23 0.043(2) 0.0366(19) 0.038(2) 0.0147(16) 0.0115(16) 0.0057(17)
    C24 0.075(3) 0.043(2) 0.039(2) 0.021(2) 0.011(2) 0.0041(18)
    C25 0.041(2) 0.0349(19) 0.047(2) 0.0126(15) 0.0130(17) 0.0060(17)
    C26 0.0433(19) 0.0321(18) 0.040(2) 0.0118(15) 0.0125(16) 0.0043(15)
    C27 0.042(2) 0.038(2) 0.035(2) 0.0134(16) 0.0122(16) 0.0085(16)
    C28 0.044(2) 0.0384(19) 0.037(2) 0.0178(16) 0.0091(16) 0.0068(16)
    C29 0.051(2) 0.045(2) 0.046(2) 0.0167(17) 0.0183(18) 0.0121(18)
    C30 0.062(3) 0.064(3) 0.042(3) 0.023(2) 0.023(2) 0.017(2)
    C31 0.062(3) 0.066(3) 0.038(2) 0.033(2) 0.014(2) 0.008(2)
    C32 0.058(2) 0.046(2) 0.041(2) 0.0157(19) 0.0072(19) -0.0026(18)
    C33 0.051(2) 0.044(2) 0.041(2) 0.0163(17) 0.0142(17) 0.0069(17)
    C34 0.104(4) 0.103(4) 0.036(3) 0.047(4) 0.018(3) 0.000(3)
    O7 0.068(2) 0.0545(19) 0.066(2) 0.0063(16) 0.0117(16) 0.0164(17)
_geom_special_details
;
 All esds (except the esd in the dihedral angle between two l.s. planes)
 are estimated using the full covariance matrix.  The cell esds are taken
 into account individually in the estimation of esds in distances, angles
 and torsion angles; correlations between esds in cell parameters are only
 used when they are defined by crystal symmetry.  An approximate (isotropic)
 treatment of cell esds is used for estimating esds involving l.s. planes.
;
loop_
    _geom_bond_atom_site_label_1
    _geom_bond_atom_site_label_2
    _geom_bond_site_symmetry_2
    _geom_bond_distance
    _geom_bond_publ_flag
    O1 C1 . 1.375(7) ?
    O2 C3 . 1.429(5) ?
    O3 C5 . 1.424(5) ?
    O3 C2 . 1.440(5) ?
    N1 C6 . 1.381(5) ?
    N1 C10 . 1.385(5) ?
    N1 C5 . 1.454(4) ?
    N2 C7 . 1.328(5) ?
    N2 C6 . 1.350(5) ?
    N3 C7 . 1.329(6) ?
    N3 C8 . 1.352(6) ?
    N4 C8 . 1.347(6) ?
    N5 C10 . 1.315(5) ?
    N5 C9 . 1.378(5) ?
    C1 C2 . 1.515(7) ?
    C2 C3 . 1.504(7) ?
    C3 C4 . 1.532(6) ?
    C4 C5 . 1.519(6) ?
    C6 C9 . 1.373(5) ?
    C8 C9 . 1.409(6) ?
    C10 C11 . 1.472(6) ?
    C11 C12 . 1.384(6) ?
    C11 C16 . 1.396(6) ?
    C12 C13 . 1.381(6) ?
    C13 C14 . 1.384(7) ?
    C14 C15 . 1.391(7) ?
    C14 C17 . 1.507(7) ?
    C15 C16 . 1.389(6) ?
    O4 C18 . 1.417(6) ?
    O5 C20 . 1.421(4) ?
    O6 C22 . 1.433(5) ?
    O6 C19 . 1.438(4) ?
    N6 C23 . 1.379(5) ?
    N6 C27 . 1.400(5) ?
    N6 C22 . 1.456(5) ?
    N7 C24 . 1.329(5) ?
    N7 C23 . 1.332(5) ?
    N8 C25 . 1.341(5) ?
    N8 C24 . 1.344(5) ?
    N9 C25 . 1.364(5) ?
    N10 C27 . 1.323(5) ?
    N10 C26 . 1.377(5) ?
    C18 C19 . 1.497(7) ?
    C19 C20 . 1.517(5) ?
    C20 C21 . 1.513(6) ?
    C21 C22 . 1.532(5) ?
    C23 C26 . 1.382(5) ?
    C25 C26 . 1.393(5) ?
    C27 C28 . 1.456(6) ?
    C28 C33 . 1.392(5) ?
    C28 C29 . 1.393(6) ?
    C29 C30 . 1.385(6) ?
    C30 C31 . 1.374(6) ?
    C31 C32 . 1.384(6) ?
    C31 C34 . 1.515(7) ?
    C32 C33 . 1.386(6) ?
loop_
    _geom_angle_atom_site_label_1
    _geom_angle_atom_site_label_2
    _geom_angle_atom_site_label_3
    _geom_angle_site_symmetry_1
    _geom_angle_site_symmetry_3
    _geom_angle
    _geom_angle_publ_flag
    C5 O3 C2 . . 109.4(3) ?
    C6 N1 C10 . . 105.9(3) ?
    C6 N1 C5 . . 128.4(3) ?
    C10 N1 C5 . . 125.7(3) ?
    C7 N2 C6 . . 111.0(3) ?
    C7 N3 C8 . . 118.3(4) ?
    C10 N5 C9 . . 104.8(3) ?
    O1 C1 C2 . . 112.7(4) ?
    O3 C2 C3 . . 104.9(3) ?
    O3 C2 C1 . . 104.4(4) ?
    C3 C2 C1 . . 117.3(5) ?
    O2 C3 C2 . . 107.1(4) ?
    O2 C3 C4 . . 109.9(4) ?
    C2 C3 C4 . . 103.0(3) ?
    C5 C4 C3 . . 100.3(3) ?
    O3 C5 N1 . . 109.0(3) ?
    O3 C5 C4 . . 107.9(3) ?
    N1 C5 C4 . . 117.1(3) ?
    N2 C6 C9 . . 125.9(4) ?
    N2 C6 N1 . . 128.3(3) ?
    C9 C6 N1 . . 105.8(3) ?
    N2 C7 N3 . . 129.7(4) ?
    N4 C8 N3 . . 118.9(4) ?
    N4 C8 C9 . . 123.5(4) ?
    N3 C8 C9 . . 117.5(4) ?
    C6 C9 N5 . . 111.0(3) ?
    C6 C9 C8 . . 117.6(4) ?
    N5 C9 C8 . . 131.3(4) ?
    N5 C10 N1 . . 112.4(3) ?
    N5 C10 C11 . . 123.6(3) ?
    N1 C10 C11 . . 123.9(3) ?
    C12 C11 C16 . . 118.4(4) ?
    C12 C11 C10 . . 118.7(4) ?
    C16 C11 C10 . . 122.8(4) ?
    C13 C12 C11 . . 120.7(4) ?
    C12 C13 C14 . . 121.5(4) ?
    C13 C14 C15 . . 117.9(4) ?
    C13 C14 C17 . . 121.5(5) ?
    C15 C14 C17 . . 120.6(5) ?
    C16 C15 C14 . . 121.0(4) ?
    C15 C16 C11 . . 120.4(4) ?
    C22 O6 C19 . . 109.1(3) ?
    C23 N6 C27 . . 105.6(3) ?
    C23 N6 C22 . . 128.1(3) ?
    C27 N6 C22 . . 126.3(3) ?
    C24 N7 C23 . . 111.0(3) ?
    C25 N8 C24 . . 116.8(3) ?
    C27 N10 C26 . . 104.8(3) ?
    O4 C18 C19 . . 109.7(4) ?
    O6 C19 C18 . . 109.7(3) ?
    O6 C19 C20 . . 103.1(3) ?
    C18 C19 C20 . . 114.2(3) ?
    O5 C20 C21 . . 114.2(3) ?
    O5 C20 C19 . . 111.7(3) ?
    C21 C20 C19 . . 101.8(3) ?
    C20 C21 C22 . . 103.9(3) ?
    O6 C22 N6 . . 107.4(3) ?
    O6 C22 C21 . . 106.0(3) ?
    N6 C22 C21 . . 115.5(3) ?
    N7 C23 N6 . . 127.9(3) ?
    N7 C23 C26 . . 126.1(3) ?
    N6 C23 C26 . . 106.1(3) ?
    N7 C24 N8 . . 129.8(4) ?
    N8 C25 N9 . . 119.3(4) ?
    N8 C25 C26 . . 119.1(3) ?
    N9 C25 C26 . . 121.6(4) ?
    N10 C26 C23 . . 111.2(3) ?
    N10 C26 C25 . . 131.7(3) ?
    C23 C26 C25 . . 117.1(3) ?
    N10 C27 N6 . . 112.3(3) ?
    N10 C27 C28 . . 122.9(3) ?
    N6 C27 C28 . . 124.7(3) ?
    C33 C28 C29 . . 118.7(4) ?
    C33 C28 C27 . . 123.2(3) ?
    C29 C28 C27 . . 118.1(3) ?
    C30 C29 C28 . . 120.2(4) ?
    C31 C30 C29 . . 121.2(4) ?
    C30 C31 C32 . . 118.8(4) ?
    C30 C31 C34 . . 121.5(4) ?
    C32 C31 C34 . . 119.8(4) ?
    C31 C32 C33 . . 120.9(4) ?
    C32 C33 C28 . . 120.2(4) ?
loop_
    _geom_hbond_atom_site_label_D
    _geom_hbond_atom_site_label_H
    _geom_hbond_atom_site_label_A
    _geom_hbond_site_symmetry_A
    _geom_hbond_distance_DH
    _geom_hbond_distance_HA
    _geom_hbond_distance_DA
    _geom_hbond_angle_DHA
    O1 H1O N8 1_454 0.82 2.14 2.943(5) 167.6
    O2 H2O O7 1_565 0.82 1.93 2.743(5) 172.4
    C1 H1A N2 . 0.97 2.69 3.557(7) 148.7
    C4 H4A N2 . 0.97 2.37 3.099(5) 131.1
    C16 H16 O3 . 0.93 2.49 3.257(5) 139.6
    C7 H7 N7 1_454 0.93 2.66 3.374(6) 134.6
    N4 H40N O1 1_545 0.91(3) 2.27(4) 3.033(6) 142(4)
    N4 H4N O7 1_455 0.92(3) 2.05(3) 2.955(6) 166(5)
    O4 H4O N9 1_445 0.82 2.22 3.039(5) 175.2
    O5 H5O N3 1_656 0.82 2.00 2.805(4) 165.9
    C20 H20 N7 . 0.98 2.56 3.201(5) 123.3
    C21 H21B N7 . 0.97 2.47 2.992(5) 113.2
    C32 H32 O1 1_545 0.93 2.65 3.572(6) 171.1
    C33 H33 O6 . 0.93 2.50 3.288(5) 142.8
    N9 H9N O5 1_565 0.92(3) 2.01(3) 2.903(5) 164(4)
    O7 H7O N5 1_655 0.98(5) 1.87(6) 2.789(4) 154(6)
    O7 H70O O4 1_655 0.99(5) 1.82(6) 2.761(5) 159(7)
    O4 H4O N9 2_665 0.82 2.22 3.039(5) 175.2
_shelx_hkl_file
;
  -1   4   2   39.67    3.22   3 0.93377-0.90042 0.49696-0.22784 0.03546 0.10420
  -1   5  -3  194.43    4.15   3 0.93411-0.98186 0.49584-0.20918 0.03571-0.19990
  -1   6  -4   30.02    2.79   3 0.93322-0.97738 0.49877-0.15129 0.03505-0.25039
  -1   7   4   96.20    3.71   3 0.93360-0.78359 0.49752 0.00815 0.03533 0.26806
  -1   9   3   40.01    3.17   4 0.93606-0.75735 0.48919 0.14894 0.03721 0.22766
  -1  10  -4   79.93    3.44   3 0.93410-0.87906 0.49585 0.13777 0.03571-0.20144
  -1  11  -3   30.84    3.21   3 0.93336-0.83155 0.49833 0.21866 0.03515-0.12530
  -1  11  -2    0.05    2.95   4 0.93598-0.81274 0.48946 0.23625 0.03715-0.06429
  -1  11   0   10.47    2.89   3 0.93532-0.77078 0.49176 0.25715 0.03663 0.06292
  -1  11   1   30.45    3.19   3 0.93314-0.74743 0.49903 0.26048 0.03499 0.12792
   0   6   7    4.38    3.77   4 0.93835-0.64246 0.48108 0.02299 0.03902 0.47785
   0   7   7    4.76    3.45   3 0.93544-0.61367 0.49135 0.08497 0.03672 0.49345
   0  11  -8   10.58    3.50   3 0.93498-0.83293 0.49289 0.20503 0.03638-0.40775
   0  11   5   11.09    3.82   3 0.93375-0.55533 0.49703 0.34345 0.03544 0.41661
   1   0   7   48.38    5.43   5 0.94278-0.68700 0.46422-0.35104 0.04275 0.43667
   2  -4   3  727.71    7.02   3 0.93365-0.75471 0.49736-0.67578 0.03537 0.17715
   2   0   9   15.03    5.26   5 0.94329-0.53798 0.46213-0.29011 0.04321 0.59913
   2   5 -13    4.69    3.93   4 0.93725-0.87448 0.48503-0.19513 0.03814-0.72896
   3  -5  -5  140.61    4.08   3 0.93313-0.84104 0.49907-0.79891 0.03498-0.30563
   3  -3   8  126.56    4.59   3 0.93605-0.51872 0.48923-0.50491 0.03720 0.54049
   3  -2   9   73.75    4.59   4 0.93829-0.47448 0.48130-0.41393 0.03898 0.61430
   4  -7  -2   48.92    2.86   2 0.93154-0.71829 0.50421-0.87712 0.03381-0.10315
   4  -7   2   75.08    3.14   3 0.93431-0.63596 0.49516-0.82427 0.03587 0.14873
   4  -5   7   56.86    3.52   3 0.93320-0.47911 0.49884-0.63120 0.03503 0.49095
   4  -2  10    7.04    4.42   4 0.93854-0.34694 0.48040-0.36662 0.03918 0.71477
   4   0 -14    2.41    7.49   9 0.95335-0.82347 0.41440-0.42014 0.05343-0.80047
   5  -8  -4   42.15    3.11   3 0.93549-0.68179 0.49116-0.91963 0.03677-0.20875
   5  -8   2   19.99    3.08   3 0.93260-0.55118 0.50081-0.86360 0.03458 0.17377
   5  -6   7   14.26    3.24   3 0.93270-0.39530 0.50049-0.66632 0.03466 0.51539
   6  -9  -4    7.40    3.03   3 0.93484-0.59826 0.49337-0.95629 0.03627-0.18424
   6  -9   1    4.53    2.53   3 0.93195-0.48874 0.50290-0.91159 0.03411 0.13453
   6  -8   5    4.54    3.13   4 0.93531-0.38268 0.49177-0.78743 0.03663 0.39912
   6  -5 -13    0.70    5.12   4 0.93958-0.69437 0.47656-0.75065 0.04003-0.70846
   7 -10  -3   19.09    3.24   3 0.93534-0.49436 0.49168-0.97804 0.03665-0.09812
   7 -10  -2    3.26    3.39   3 0.93322-0.47080 0.49877-0.97185 0.03505-0.03309
   7 -10  -1    1.92    3.16   2 0.93271-0.44892 0.50046-0.96111 0.03466 0.03053
   7 -10   0    3.86    3.08   3 0.93369-0.42938 0.49724-0.94599 0.03539 0.09266
   7  -9   4    6.82    3.46   3 0.93276-0.31841 0.50029-0.83775 0.03470 0.35960
   7  -8 -10   21.89    4.17   3 0.93572-0.59364 0.49036-0.90945 0.03695-0.51763
  -1   4  -1   78.52    3.53   3 0.93550-0.96544 0.49051-0.25365 0.03644-0.08643
  -1   4   0  413.63    6.18   4 0.93842-0.94741 0.48020-0.23258 0.03876-0.02550
  -1   4   1  167.94    4.75   4 0.93813-0.92592 0.48126-0.22283 0.03852 0.03791
  -1   5   3    9.18    3.13   4 0.93741-0.85830 0.48384-0.13250 0.03794 0.17684
  -1   7  -4   43.65    2.99   4 0.93713-0.95696 0.48484-0.06604 0.03772-0.24119
  -1   8  -4   77.38    3.30   4 0.93813-0.93305 0.48126 0.00899 0.03852-0.22962
  -1   8   3  212.71    4.36   5 0.93992-0.78626 0.47469 0.09194 0.03999 0.21235
  -1   9  -4   22.32    2.84   4 0.93697-0.90684 0.48539 0.07678 0.03760-0.21680
  -1  10  -3  283.00    4.54   4 0.93794-0.86224 0.48193 0.16210 0.03837-0.14160
  -1  10   1   37.87    3.10   4 0.93952-0.77886 0.47619 0.21131 0.03966 0.11004
  -1  10   2   62.60    2.84   4 0.93595-0.75397 0.48896 0.20975 0.03679 0.17655
  -1  11  -1    3.57    2.49   4 0.93607-0.79276 0.48855 0.24918 0.03689-0.00124
   0   4  -7    9.74    3.35   5 0.94045-0.98978 0.47269-0.26347 0.04043-0.43432
   0   6  -8  144.29    4.10   5 0.93973-0.96161 0.47539-0.13419 0.03983-0.47333
   0   9   6    5.53    3.98   5 0.93998-0.58996 0.47444 0.23332 0.04004 0.45040
   0  10  -8   -5.33    3.15   4 0.93823-0.86232 0.48091 0.14754 0.03860-0.42427
   0  12  -7    1.66    3.31   5 0.93988-0.78672 0.47481 0.29742 0.03996-0.33160
   1   6 -11   -0.93    3.42   4 0.93786-0.91567 0.48222-0.13578 0.03831-0.62640
   1   8   8    2.67    4.47   5 0.94271-0.46801 0.46387 0.23227 0.04238 0.59966
   1   9 -11    1.17    3.57   5 0.94212-0.84264 0.46623 0.09109 0.04186-0.58817
   2  -4  -3  210.80    4.90   4 0.93832-0.88672 0.48057-0.72446 0.03868-0.20571
   2  -3   6   11.07    3.36   5 0.94023-0.67285 0.47349-0.54818 0.04025 0.37458
   2   3 -12   20.58    4.21   6 0.94346-0.90896 0.46081-0.30309 0.04305-0.69530
   3  -6   0   10.71    2.66   4 0.93817-0.76489 0.48112-0.79769 0.03855-0.00427
   3  -6   1  101.30    3.21   4 0.93912-0.74457 0.47764-0.78356 0.03933 0.05834
   3  -5   5   10.82    3.12   4 0.93755-0.63294 0.48336-0.67482 0.03805 0.32613
   3  -4   7    6.63    3.28   5 0.94037-0.56836 0.47297-0.57098 0.04037 0.46276
   3   3 -14    5.83    4.61   5 0.94193-0.84396 0.46697-0.29370 0.04170-0.78695
   4  -7  -3   17.23    2.65   3 0.93580-0.74322 0.48950-0.87363 0.03667-0.16918
   4  -7   3   -1.85    2.87   4 0.93839-0.61860 0.48031-0.79858 0.03874 0.20605
   5  -8   3   11.66    2.91   4 0.93794-0.53513 0.48193-0.83536 0.03837 0.23391
   6  -9   2    0.22    2.52   3 0.93549-0.47085 0.49054-0.88832 0.03644 0.19587
   6  -8  -8   15.75    3.75   4 0.93925-0.66244 0.47719-0.91272 0.03943-0.42939
   6  -7 -10    4.42    4.06   4 0.93852-0.67925 0.47983-0.86652 0.03884-0.54270
   6  -7   7    2.57    3.44   4 0.93680-0.31683 0.48600-0.68661 0.03746 0.53637
   7 -10  -4    2.71    3.11   4 0.93823-0.51877 0.48091-0.97932 0.03860-0.16371
   7 -10   1    3.47    3.30   3 0.93668-0.41061 0.48642-0.92670 0.03737 0.15439
   7  -9  -8    1.60    3.98   4 0.93950-0.58032 0.47625-0.94700 0.03964-0.40649
  -1   5  -2   78.67    3.65   5 0.94117-0.96774 0.46960-0.17215 0.04104-0.14187
  -1   6  -3 1185.83    7.73   5 0.94088-0.96396 0.47071-0.11242 0.04080-0.19285
  -1   6   3  118.69    3.83   5 0.94153-0.83758 0.46820-0.04480 0.04135 0.18635
  -1   7   3   10.94    2.87   5 0.94190-0.81310 0.46674 0.02829 0.04168 0.19833
  -1   9  -3  132.98    3.47   5 0.94134-0.89009 0.46896 0.10374 0.04119-0.15648
  -1   9   2  104.63    3.70   5 0.94097-0.78407 0.47039 0.15666 0.04087 0.16040
  -1  10  -2    6.29    2.38   5 0.94017-0.84263 0.47342 0.18340 0.04020-0.07963
  -1  10  -1   65.96    3.35   5 0.94134-0.82309 0.46894 0.19722 0.04119-0.01756
  -1  10   0  113.11    3.53   5 0.94106-0.80159 0.47003 0.20682 0.04095 0.04608
   0   2  -5   75.44    4.27   5 0.94220-0.99944 0.46556-0.37727 0.04194-0.33390
   0   3  -6   52.07    3.83   6 0.94405-0.99755 0.45805-0.30930 0.04359-0.38679
   0   7  -8  178.26    4.16   5 0.94257-0.94001 0.46411-0.05149 0.04226-0.46336
   0   8  -8   93.10    3.50   5 0.94325-0.91534 0.46136 0.02247 0.04286-0.45147
   0   9  -8   13.43    3.11   5 0.94146-0.88996 0.46849 0.08672 0.04129-0.43829
   0  10   5    4.73    3.50   5 0.94147-0.58885 0.46843 0.30279 0.04130 0.40058
   0  11  -7   13.25    3.41   5 0.94221-0.81905 0.46553 0.24343 0.04194-0.35092
   0  11   4   13.87    3.75   5 0.94254-0.58601 0.46420 0.36535 0.04224 0.34615
   0  12  -6    2.21    3.46   5 0.94121-0.77347 0.46946 0.32449 0.04108-0.27542
   1  -2  -3 1151.92   13.94   5 0.94205-0.94795 0.46616-0.60403 0.04180-0.22014
   1  -2   4  133.05    4.76   5 0.94295-0.80084 0.46257-0.52476 0.04259 0.22172
   1  -1   6  291.41    7.14   6 0.94570-0.73546 0.45105-0.41974 0.04511 0.35857
   1   4 -10  232.09    5.43   6 0.94432-0.95023 0.45693-0.24298 0.04383-0.59272
   1   7 -11    4.67    3.32   5 0.94108-0.89401 0.46993-0.05263 0.04097-0.61657
   1   8 -11   -1.12    3.26   5 0.94160-0.86959 0.46794 0.02143 0.04141-0.60409
   2  -4   4   56.07    3.38   5 0.94299-0.74335 0.46239-0.63046 0.04263 0.23316
   2  -3  -6  163.16    5.84   6 0.94540-0.93226 0.45235-0.65736 0.04483-0.39012
   2   6 -13    0.08    4.00   5 0.94218-0.85554 0.46566-0.10429 0.04192-0.72155
   2   7 -13   -0.96    3.80   7 0.94633-0.83141 0.44829-0.01668 0.04571-0.70748
   3  -6  -2  206.55    4.10   5 0.94300-0.81254 0.46237-0.80119 0.04264-0.13519
   3  -6  -1   16.90    2.35   4 0.93958-0.78822 0.47564-0.80310 0.03971-0.06871
   3  -6   2  518.52    5.44   5 0.94199-0.72657 0.46638-0.76183 0.04176 0.11906
   4  -7  -4   57.94    3.40   5 0.94178-0.77068 0.46721-0.86173 0.04157-0.23729
   4  -6  -7    4.94    3.41   5 0.94285-0.81077 0.46296-0.81861 0.04251-0.41624
   4  -6   6  172.32    4.14   5 0.94181-0.53419 0.46710-0.68236 0.04160 0.40871
   4  -5  -9   24.46    4.13   6 0.94523-0.83061 0.45308-0.75939 0.04467-0.53276
   5  -8  -5   28.91    3.20   5 0.94210-0.70948 0.46594-0.90673 0.04185-0.27769
   5  -7   6    9.05    3.09   5 0.94063-0.44943 0.47166-0.72150 0.04059 0.43319
   6  -9  -5   51.71    3.35   4 0.93991-0.62458 0.47442-0.94886 0.03998-0.25168
   6  -9   3   46.29    3.39   5 0.94019-0.45484 0.47335-0.86040 0.04021 0.25572
   6  -8   6    8.59    3.25   5 0.94282-0.36932 0.46311-0.74504 0.04248 0.45438
   7 -10  -5    2.05    3.36   5 0.94108-0.54242 0.46994-0.97592 0.04097-0.22857
   7 -10   2    4.03    3.45   5 0.94078-0.39400 0.47112-0.90312 0.04071 0.21484
  -1   5  -1  698.35    6.83   6 0.94549-0.95089 0.45193-0.14348 0.04484-0.08251
  -1   5   2  506.39    6.19   6 0.94396-0.88588 0.45841-0.11761 0.04342 0.10854
  -1   6  -2  110.81    3.46   6 0.94599-0.94808 0.44978-0.08076 0.04531-0.13414
  -1   7  -3  147.34    3.30   6 0.94343-0.94159 0.46059-0.03080 0.04294-0.18283
  -1   8  -3   16.98    2.38   5 0.94335-0.91664 0.46089 0.04052 0.04288-0.17089
  -1   8   2   30.45    3.24   6 0.94480-0.81254 0.45489 0.10061 0.04419 0.14484
  -1   9  -2   19.81    2.54   6 0.94402-0.87203 0.45816 0.12553 0.04348-0.09588
  -1   9  -1   53.21    3.43   6 0.94554-0.85202 0.45172 0.14268 0.04488-0.03351
  -1   9   0   87.92    3.68   6 0.94541-0.83110 0.45228 0.15319 0.04476 0.02978
  -1   9   1  132.11    3.75   6 0.94410-0.80843 0.45783 0.15832 0.04355 0.09431
   0   3   6  182.01    6.84   9 0.95316-0.75151 0.41440-0.13522 0.05287 0.36408
   0   8   6   37.02    4.17   6 0.94661-0.62225 0.44702 0.18964 0.04590 0.43160
   0  10  -7    2.44    2.98   6 0.94513-0.84917 0.45349 0.18828 0.04450-0.36874
   0  12  -5    0.89    3.36   6 0.94584-0.75576 0.45043 0.35298 0.04516-0.21545
   0  12   2    6.59    3.37   6 0.94514-0.60563 0.45343 0.42631 0.04451 0.22986
   3  -6   3   33.87    3.09   6 0.94615-0.70915 0.44904-0.73367 0.04546 0.17901
   3  -1  10    9.12    4.73   8 0.95150-0.44224 0.42342-0.27579 0.05096 0.67867
   4  -7   4   27.69    3.26   6 0.94516-0.60477 0.45334-0.76164 0.04453 0.26695
   4  -4   9    7.94    3.88   7 0.94775-0.42570 0.44188-0.48119 0.04702 0.61878
   5  -8   4   31.32    2.76   5 0.94346-0.52001 0.46046-0.80248 0.04297 0.29236
   5  -7  -8    9.38    3.34   6 0.94484-0.75097 0.45473-0.85625 0.04423-0.45709
   5  -6 -10   18.91    4.27   7 0.94819-0.77194 0.43980-0.79227 0.04746-0.57490
   5  -6   8    9.27    3.70   6 0.94633-0.38825 0.44828-0.60450 0.04563 0.56763
   5  -5   9   18.57    4.08   6 0.94566-0.34215 0.45120-0.52571 0.04500 0.64341
   6  -9  -6   14.79    3.32   6 0.94584-0.65140 0.45042-0.93494 0.04517-0.32009
   6  -9   4   42.16    3.54   6 0.94567-0.43969 0.45115-0.82818 0.04501 0.31426
   6  -6 -12    1.88    4.70   7 0.94769-0.70663 0.44212-0.77835 0.04696-0.66582
   7 -10  -6   12.32    3.51   6 0.94668-0.57015 0.44670-0.96590 0.04597-0.29715
   7 -10   3    8.43    3.66   6 0.94493-0.37741 0.45434-0.87556 0.04431 0.27468
  -1   5   0  345.36    5.02   7 0.94722-0.93164 0.44346-0.12432 0.04661-0.02124
  -1   5   1  226.93    4.24   7 0.94689-0.91000 0.44496-0.11479 0.04628 0.04231
  -1   6  -1   77.32    3.29   7 0.94895-0.92989 0.43534-0.05558 0.04836-0.07415
  -1   6   1  561.80    5.74   7 0.94974-0.88791 0.43150-0.02987 0.04918 0.05179
  -1   6   2   40.76    3.08   7 0.94701-0.86420 0.44439-0.03178 0.04641 0.11762
  -1   7  -2   59.11    2.66   7 0.94712-0.92472 0.44391-0.00335 0.04651-0.12353
  -1   7  -1    9.75    2.48   7 0.94955-0.90557 0.43242 0.01932 0.04898-0.06285
  -1   7   1   64.76    3.07   7 0.94947-0.86307 0.43282 0.04051 0.04890 0.06439
  -1   7   2   27.14    2.64   7 0.94688-0.83938 0.44499 0.03904 0.04628 0.13005
  -1   8  -2  102.27    2.99   6 0.94647-0.89884 0.44683 0.06519 0.04588-0.11018
  -1   8  -1   41.83    2.94   7 0.94806-0.87974 0.43957 0.08343 0.04745-0.04871
  -1   8   0  121.37    3.66   7 0.94857-0.85881 0.43718 0.09659 0.04796 0.01395
  -1   8   1  457.68    5.46   7 0.94750-0.83651 0.44218 0.10253 0.04688 0.07837
   0   5  -7  116.63    3.75   7 0.94825-0.97409 0.43867-0.15835 0.04764-0.43016
   0   9  -7   61.05    3.16   7 0.94963-0.87621 0.43207 0.13404 0.04906-0.38240
   0   9   5    2.67    3.93   8 0.95010-0.62160 0.42973 0.26765 0.04956 0.37804
   0  10   4   -0.51    3.36   8 0.95024-0.61849 0.42903 0.32933 0.04970 0.32703
   0  11  -6   19.54    3.45   7 0.94738-0.80420 0.44271 0.27653 0.04677-0.29326
   0  11   3    1.36    3.21   7 0.94780-0.61319 0.44081 0.37995 0.04718 0.27927
   0  12  -4    6.60    3.38   7 0.94837-0.73757 0.43814 0.37645 0.04776-0.15439
   0  12   1   24.09    3.47   7 0.94825-0.63064 0.43867 0.43042 0.04764 0.16204
   1   5 -10   58.74    3.85   8 0.95074-0.93289 0.42649-0.14124 0.05024-0.58684
   1   7   8    6.08    4.28   8 0.95137-0.50189 0.42320 0.20088 0.05094 0.57726
   1  10 -10   16.79    3.23   7 0.94740-0.80638 0.44264 0.19886 0.04678-0.52283
   2  -4  -4  253.99    5.56   8 0.95061-0.92023 0.42714-0.68187 0.05011-0.28054
   3  -6  -3  146.23    4.02   7 0.94819-0.83885 0.43899-0.78894 0.04757-0.20309
   3  -5  -6  217.25    5.25   7 0.94859-0.87810 0.43707-0.74868 0.04798-0.38166
   3  -5   6  148.71    4.14   7 0.94803-0.62265 0.43973-0.62009 0.04741 0.37946
   3  -4  -8   -0.43    4.36   8 0.95097-0.89713 0.42531-0.68666 0.05050-0.49841
   3   0 -12   -0.85    5.99  16 0.96445-0.89410 0.30672-0.32556 0.07439-0.72143
   3   4 -14    7.75    4.63   8 0.95214-0.82960 0.41906-0.17503 0.05182-0.78378
   4  -7  -5   20.61    3.28   7 0.94926-0.79950 0.43387-0.84004 0.04867-0.30733
   4  -5   8   22.48    3.51   7 0.94809-0.47225 0.43942-0.56127 0.04748 0.54300
   5  -8  -6   62.37    3.51   7 0.94926-0.73790 0.43384-0.88560 0.04868-0.34712
   5  -8   5    1.26    2.80   7 0.94956-0.50427 0.43240-0.76431 0.04899 0.35008
   5  -7   7    2.30    3.24   7 0.94993-0.43739 0.43057-0.66868 0.04937 0.48844
   6  -8  -9   23.27    4.13   8 0.95065-0.69570 0.42695-0.87420 0.05015-0.50367
  -1   6   0  157.27    3.48   8 0.95014-0.90987 0.42936-0.03885 0.04960-0.01175
  -1   7   0  109.18    3.05   8 0.95014-0.88527 0.42936 0.03283 0.04960 0.00066
   0   1  -3  432.75    9.78   9 0.95426-0.99359 0.40689-0.36835 0.05434-0.23118
   0   6  -7  110.83    3.81   8 0.95157-0.95279 0.42197-0.06987 0.05117-0.42101
   0   7  -7   18.39    2.98   8 0.95243-0.92879 0.41734 0.00582 0.05215-0.40976
   0   8  -7   52.04    3.45   8 0.95147-0.90354 0.42250 0.07225 0.05106-0.39637
   0  10  -6   50.25    3.50   8 0.95177-0.83250 0.42091 0.22848 0.05140-0.30866
   0  11  -5   30.66    3.33   8 0.95129-0.78643 0.42343 0.30786 0.05086-0.23239
   0  11   2    0.46    2.92   8 0.95174-0.63838 0.42108 0.38909 0.05136 0.21294
   0  12  -3    8.83    3.09   8 0.95063-0.71787 0.42687 0.39641 0.05013-0.09233
   0  12  -2    2.23    3.25   8 0.95115-0.69764 0.42417 0.41155 0.05071-0.03038
   0  12  -1    7.00    3.41   8 0.95115-0.67606 0.42417 0.42281 0.05071 0.03292
   0  12   0   10.87    3.15   8 0.95042-0.65465 0.42792 0.42814 0.04991 0.09669
   1   3  -9    4.24    3.97   9 0.95343-0.96509 0.41175-0.25868 0.05333-0.55322
   1   6 -10   84.67    4.16   9 0.95326-0.91063 0.41267-0.05595 0.05313-0.57811
   1   8 -10    4.38    3.32   9 0.95276-0.86047 0.41549 0.08422 0.05254-0.55277
   1   9 -10    0.61    3.43   8 0.95050-0.83391 0.42751 0.14373 0.05000-0.53839
   2  -4   5   37.98    3.24   8 0.95185-0.73030 0.42045-0.57782 0.05149 0.28802
   2  -2   8   42.21    4.46   9 0.95422-0.61883 0.40709-0.38817 0.05430 0.49925
   2   4 -12   -1.07    3.81   9 0.95347-0.89449 0.41150-0.18242 0.05338-0.69245
   3  -6   4  152.55    4.23   8 0.95108-0.69293 0.42457-0.69827 0.05062 0.23691
   4  -7   5   22.82    3.20   8 0.95105-0.58930 0.42471-0.72205 0.05059 0.32392
   4  -6   7   27.08    3.26   8 0.95165-0.52259 0.42157-0.62587 0.05126 0.46264
   4  -3  10    4.43    3.87   8 0.95162-0.38353 0.42171-0.37782 0.05123 0.68879
   5  -9  -2   18.43    2.97   8 0.95115-0.68017 0.42417-0.90362 0.05071-0.10820
   5  -9  -1   17.55    2.55   7 0.94978-0.65758 0.43115-0.89909 0.04922-0.04256
   5  -9   0  129.44    3.32   7 0.94962-0.63598 0.43192-0.88926 0.04906 0.02094
   5  -9   1   23.13    2.91   8 0.95066-0.61560 0.42671-0.87432 0.05017 0.08275
   5  -9   2   25.23    2.84   8 0.95223-0.59599 0.41841-0.85398 0.05193 0.14442
   6 -10  -3   37.77    3.22   8 0.95214-0.61903 0.41893-0.94356 0.05181-0.14987
   6 -10  -2   49.02    3.41   8 0.95035-0.59622 0.42831-0.94153 0.04983-0.08314
   6 -10  -1    4.82    2.54   7 0.94967-0.57397 0.43169-0.93486 0.04910-0.01955
   6 -10   0   18.41    2.78   7 0.94980-0.55287 0.43103-0.92256 0.04925 0.04508
   6 -10   1   13.38    3.05   8 0.95102-0.53322 0.42488-0.90635 0.05055 0.10598
   6  -9  -7    8.88    3.45   8 0.95243-0.67968 0.41735-0.91282 0.05215-0.39009
   6  -9   5    1.08    3.12   8 0.95070-0.42267 0.42651-0.79181 0.05021 0.37189
   6  -8   7    2.21    3.57   8 0.95165-0.35646 0.42157-0.69451 0.05126 0.51065
   7 -11  -2   11.68    3.33   8 0.95234-0.51556 0.41785-0.96597 0.05204-0.06162
   7 -11  -1    3.00    3.44   7 0.95067-0.49137 0.42665-0.95771 0.05018 0.00289
   7 -11   0    9.94    3.20   8 0.95241-0.47303 0.41746-0.94394 0.05212 0.06522
   7 -10  -7    0.59    3.54   8 0.95234-0.59699 0.41785-0.94951 0.05204-0.36739
   0   4  -6  289.18    5.06   9 0.95453-0.98379 0.40496-0.18492 0.05475-0.38561
   0   4   6  119.25    5.23  11 0.95847-0.73189 0.37812-0.02713 0.06028 0.36849
   0   8   5   17.97    3.67  10 0.95572-0.65306 0.39754 0.22829 0.05629 0.35786
   0  10   3    9.96    3.27  10 0.95546-0.64525 0.39921 0.34653 0.05594 0.25633
   0  11  -4    5.54    2.97   9 0.95342-0.76857 0.41153 0.33302 0.05337-0.17285
   0  11   1    0.58    2.93   8 0.95289-0.66246 0.41452 0.39164 0.05274 0.14839
   1   6   8    2.79    4.40  11 0.95831-0.53301 0.37936 0.17264 0.06002 0.55475
   1   7 -10    8.05    3.22   9 0.95350-0.88668 0.41103 0.01751 0.05348-0.56595
   1  10  -9   -0.27    3.28   9 0.95466-0.79201 0.40419 0.24908 0.05491-0.46720
   2  -5   0  531.76    6.06   9 0.95476-0.86438 0.40357-0.68607 0.05504-0.04448
   2  -5   1  729.32    6.86   9 0.95438-0.84267 0.40586-0.67747 0.05456 0.01926
   2  -3   7   77.93    4.14   9 0.95534-0.66632 0.39993-0.46371 0.05579 0.42273
   2   2 -11   34.70    4.48  11 0.95771-0.92671 0.38383-0.28754 0.05911-0.66037
   3  -6  -4   58.25    3.42   9 0.95453-0.86635 0.40495-0.76576 0.05475-0.27410
   3  -4   8   63.00    3.93   9 0.95464-0.56228 0.40429-0.49225 0.05489 0.51050
   3  -3   9   71.94    4.46  10 0.95561-0.51708 0.39821-0.40350 0.05615 0.58500
   3   5 -14    1.65    4.57   9 0.95515-0.80874 0.40114-0.08533 0.05554-0.77644
   4  -8  -1   82.41    3.40   9 0.95322-0.74330 0.41265-0.84643 0.05314-0.07075
   4  -8   0  156.89    3.43   8 0.95260-0.72155 0.41615-0.83934 0.05240-0.00685
   4  -8   1  291.59    4.00   9 0.95287-0.70025 0.41463-0.82637 0.05272 0.05622
   4  -8   2  101.63    3.53   9 0.95450-0.68139 0.40514-0.80651 0.05471 0.11760
   5  -9  -3   27.28    3.24   9 0.95333-0.70328 0.41201-0.90200 0.05327-0.17368
   5  -9   3   10.94    2.64   9 0.95486-0.57692 0.40298-0.82877 0.05516 0.20484
   6 -10  -4   16.62    3.24   9 0.95476-0.64300 0.40356-0.93943 0.05504-0.21586
   6 -10   2    6.58    2.69   8 0.95273-0.51321 0.41541-0.88546 0.05256 0.16737
   6  -7 -11    7.89    4.04   9 0.95454-0.71660 0.40494-0.80279 0.05475-0.62284
   7 -11  -3    6.74    3.45   9 0.95321-0.53718 0.41269-0.97036 0.05313-0.12655
   7 -11   1    5.80    3.77   9 0.95393-0.45340 0.40857-0.92651 0.05399 0.12665
   0   5   6   40.02    4.20  11 0.95829-0.70704 0.37983 0.04251 0.06001 0.38098
   0   9  -6   15.36    2.46  10 0.95522-0.86077 0.40097 0.17563 0.05566-0.32575
   0   9   4   -2.23    3.21  10 0.95644-0.64963 0.39306 0.29256 0.05730 0.30786
   0  10  -5    7.55    2.85  10 0.95558-0.81505 0.39872 0.26209 0.05613-0.25081
   0  11  -3    2.60    2.89  10 0.95576-0.74841 0.39759 0.35588 0.05636-0.11181
   0  11  -2    3.68    3.09  10 0.95608-0.72891 0.39547 0.37162 0.05680-0.04885
   0  11  -1   14.95    3.28  10 0.95663-0.70734 0.39183 0.38470 0.05755 0.01407
   0  11   0   14.19    3.27  10 0.95642-0.68524 0.39324 0.39304 0.05726 0.07669
   1  -3   1  503.26    7.14  10 0.95711-0.90326 0.38848-0.55417 0.05824 0.00426
   1  -2   5  491.30    7.56  10 0.95660-0.79330 0.39198-0.44314 0.05752 0.27023
   1  11  -8   -1.08    3.22  10 0.95624-0.74700 0.39444 0.33964 0.05701-0.39183
   2  -5  -1  406.32    5.51  10 0.95677-0.88746 0.39081-0.68412 0.05776-0.11006
   2  -5   2   85.17    3.39  10 0.95565-0.82248 0.39826-0.65898 0.05622 0.08126
   2   5 -12    5.83    3.59  10 0.95647-0.87348 0.39285-0.09176 0.05734-0.68598
   2   6 -12   12.53    4.21  11 0.95777-0.84975 0.38375-0.01224 0.05921-0.67471
   2   7 -12   18.41    4.03  11 0.95735-0.82535 0.38680 0.05537 0.05859-0.66177
   2   8 -12    5.91    3.99  10 0.95606-0.79870 0.39559 0.11886 0.05678-0.64719
   3  -6   5    6.83    3.02  10 0.95602-0.67582 0.39588-0.65760 0.05672 0.29401
   3  -5   7   30.13    3.48  10 0.95716-0.61086 0.38812-0.55760 0.05832 0.43176
   3   2 -13   10.41    4.53  12 0.96019-0.86545 0.36412-0.25134 0.06319-0.75566
   4  -8  -2  101.80    3.36   9 0.95517-0.76705 0.40131-0.84622 0.05559-0.13676
   4  -8   3  109.31    3.71  10 0.95664-0.66175 0.39174-0.78170 0.05757 0.17875
   4  -7  -6   20.68    3.01  10 0.95693-0.82856 0.38973-0.80707 0.05798-0.37986
   4  -7   6  115.30    3.83  10 0.95695-0.57391 0.38960-0.67588 0.05801 0.38055
   4  -6  -8   56.94    3.94  10 0.95672-0.84590 0.39120-0.75887 0.05768-0.49430
   5  -9  -4    9.86    3.13  10 0.95652-0.72773 0.39252-0.89355 0.05741-0.24129
   5  -8  -7   67.80    3.88  10 0.95663-0.76653 0.39179-0.85439 0.05756-0.41931
   5  -8   6   23.07    3.18   9 0.95529-0.48928 0.40052-0.72136 0.05575 0.40607
   5  -7  -9   53.67    4.39  10 0.95694-0.78387 0.38965-0.80258 0.05800-0.53506
   5  -6   9   11.78    3.99  10 0.95710-0.37768 0.38852-0.53349 0.05823 0.61915
   6 -10   3   12.05    2.88   9 0.95522-0.49457 0.40097-0.85946 0.05566 0.22847
   6  -9   6   16.09    3.44  10 0.95635-0.40721 0.39366-0.74895 0.05718 0.42990
   7 -11  -4    2.33    3.15  10 0.95660-0.56277 0.39202-0.96900 0.05751-0.19607
   0   2  -4  302.52    6.49  12 0.95986-0.99591 0.36694-0.26798 0.06260-0.29082
   0   2   5  475.44   11.57  15 0.96412-0.80884 0.31425-0.11660 0.07298 0.26768
   0   3  -5  193.65    4.85  11 0.95843-0.99129 0.37868-0.21962 0.06022-0.34012
   0   5  -6   45.01    3.31  11 0.95820-0.96290 0.38044-0.08942 0.05986-0.37886
   0   6  -6   40.06    3.43  11 0.95917-0.93906 0.37280-0.00999 0.06141-0.36824
   0   7  -6  132.35    3.81  11 0.95873-0.91430 0.37632 0.05753 0.06070-0.35539
   0   7   5  104.41    4.00  12 0.95994-0.68187 0.36627 0.18799 0.06273 0.33987
   0   8  -6    7.78    2.61  10 0.95746-0.88755 0.38588 0.12016 0.05875-0.34130
   0   9  -5   61.20    3.36  11 0.95878-0.84386 0.37597 0.21200 0.06077-0.26780
   0  10  -4   49.74    3.15  11 0.95820-0.79744 0.38041 0.28966 0.05987-0.19190
   0  10   2    3.09    3.14  11 0.95829-0.66929 0.37977 0.35638 0.06000 0.18956
   1  -3   0   86.59    4.60  11 0.95819-0.92559 0.38054-0.55696 0.05984-0.06049
   1  -3   2  181.49    4.99  11 0.95835-0.88327 0.37928-0.53423 0.06010 0.06571
   1   4  -9   18.80    3.49  12 0.95982-0.94588 0.36729-0.14254 0.06253-0.54845
   1   5   8   29.02    4.74  13 0.96201-0.56197 0.34561 0.13697 0.06686 0.53629
   1   9  -9    5.97    2.90  11 0.95767-0.82043 0.38435 0.19675 0.05906-0.48481
   1   9   6   17.74    4.47  12 0.95960-0.50277 0.36922 0.37618 0.06214 0.46424
   1  10   5    3.29    4.02  12 0.95972-0.49952 0.36822 0.43562 0.06234 0.41205
   2  -5   3  231.40    4.36  11 0.95814-0.80392 0.38092-0.63077 0.05976 0.14115
   2  -4   6   44.71    3.54  11 0.95952-0.71642 0.36989-0.51606 0.06200 0.34106
   2  -1   9   41.95    4.82  12 0.96048-0.57960 0.36133-0.26082 0.06373 0.56575
   2   6   9    1.00    5.01  11 0.95984-0.40609 0.36712 0.23672 0.06256 0.65975
   3  -7   0  190.30    3.89  11 0.95902-0.81041 0.37406-0.76256 0.06116-0.03865
   3  -7   1  161.83    3.75  11 0.95891-0.78908 0.37495-0.75244 0.06098 0.02493
   3  -2  10   21.48    4.53  13 0.96122-0.47630 0.35416-0.27645 0.06516 0.65241
   4  -8  -3   33.01    3.02  11 0.95764-0.78983 0.38457-0.83991 0.05902-0.20278
   4  -8   4  156.30    3.78  11 0.95926-0.64341 0.37207-0.75110 0.06156 0.23785
   4  -6   8   25.85    3.56  11 0.95942-0.50908 0.37072-0.56350 0.06184 0.51475
   4  -5   9    2.60    3.82  11 0.95924-0.46223 0.37223-0.48353 0.06153 0.59256
   4  -4 -11    2.77    4.96  13 0.96159-0.86397 0.35030-0.60726 0.06593-0.66738
   5  -9   4    8.44    2.65  10 0.95755-0.55861 0.38527-0.79866 0.05887 0.26404
   5  -7   8    9.21    3.47  11 0.95785-0.42429 0.38307-0.61021 0.05932 0.54187
   5  -5 -12   -1.24    5.04  13 0.96190-0.80453 0.34680-0.64850 0.06662-0.71015
   5  -4 -13    2.44    6.37  14 0.96264-0.80092 0.33794-0.57988 0.06837-0.76158
   6 -10  -5    7.65    3.28  11 0.95796-0.66735 0.38226-0.92916 0.05949-0.28376
   6 -10   4   15.64    3.54  11 0.95814-0.47662 0.38092-0.82904 0.05976 0.28800
   6  -9  -8   18.39    3.97  11 0.95922-0.70755 0.37235-0.88109 0.06150-0.46312
   6  -8 -10    5.90    4.20  12 0.96033-0.72699 0.36277-0.82126 0.06344-0.58051
   7 -11  -5    2.35    3.31  11 0.95798-0.58466 0.38210-0.96307 0.05952-0.26002
   0   1   4  297.62   15.88  23 0.96021-0.85067 0.18201-0.06707 0.09708 0.16794
   0   8   4   50.45    3.35  12 0.96090-0.67879 0.35633 0.25826 0.06477 0.28626
   0   9   3   40.79    3.40  12 0.96010-0.67472 0.36395 0.31157 0.06325 0.23701
   0  10  -3  110.73    3.45  12 0.95974-0.77712 0.36713 0.31481 0.06261-0.13025
   0  10  -2   50.95    3.05  12 0.96073-0.75672 0.35802 0.33415 0.06444-0.06824
   0  10   0   28.69    2.87  12 0.96081-0.71421 0.35720 0.35707 0.06460 0.05798
   0  10   1    4.31    3.15  12 0.95987-0.69178 0.36598 0.36021 0.06284 0.12322
   1  -3   3  448.54    6.42  12 0.96097-0.86480 0.35559-0.50009 0.06492 0.12383
   1   2  -8   -0.59    3.78  11 0.95941-0.97710 0.36995-0.27757 0.06204-0.51485
   1   7  -9   70.48    3.60  13 0.96113-0.87332 0.35404 0.08382 0.06523-0.51482
   1   8  -9   18.75    3.24  12 0.95974-0.84734 0.36713 0.14303 0.06261-0.49902
   1  10  -8    1.31    2.73  11 0.95932-0.77601 0.37074 0.29386 0.06188-0.41114
   1  11  -7    5.04    2.76  12 0.95937-0.72980 0.37027 0.37624 0.06197-0.33511
   1  11   3    3.88    3.85  12 0.96077-0.51853 0.35756 0.49981 0.06453 0.29773
   1  12  -5   12.66    3.40  12 0.96001-0.66251 0.36474 0.47389 0.06309-0.19667
   2  -5  -2  126.00    3.93  12 0.95994-0.91213 0.36531-0.66960 0.06298-0.17912
   2  -4  -5   21.12    3.66  13 0.96184-0.95277 0.34639-0.61316 0.06675-0.36049
   2   9 -11    4.01    3.55  13 0.96075-0.75719 0.35781 0.23810 0.06448-0.57813
   3  -7  -1   72.39    3.28  12 0.96001-0.83319 0.36475-0.76457 0.06309-0.10459
   3  -7   2   92.69    2.93  12 0.95949-0.76808 0.36928-0.73592 0.06217 0.08674
   3  -6  -5  117.41    4.15  12 0.96087-0.89415 0.35664-0.72851 0.06471-0.34762
   3  -6   6   59.60    3.62  12 0.96099-0.66039 0.35544-0.60750 0.06495 0.34925
   3  -5  -7  138.96    5.10  12 0.96108-0.91159 0.35456-0.67693 0.06513-0.46226
   4  -8  -4   70.43    3.49  12 0.96082-0.81504 0.35715-0.82411 0.06461-0.27278
   4  -4  10    9.53    4.07  12 0.96081-0.41774 0.35718-0.38550 0.06460 0.66381
   5  -9  -5   11.36    3.30  12 0.96006-0.75277 0.36424-0.87746 0.06319-0.31136
   5  -9   5   32.47    3.48  12 0.96053-0.54001 0.35997-0.76337 0.06405 0.32268
   5  -8   7   34.36    3.62  12 0.96032-0.47393 0.36187-0.67226 0.06367 0.46119
   6 -10  -6    7.66    3.46  12 0.96101-0.69226 0.35520-0.91197 0.06500-0.35190
   6 -10   5    4.06    3.13  12 0.96042-0.45754 0.36092-0.79599 0.06386 0.34482
   0   4  -5   12.59    3.17  13 0.96226-0.97068 0.34147-0.11105 0.06761-0.33609
   0   6   5  111.35    4.57  14 0.96273-0.70925 0.33545 0.14792 0.06880 0.32026
   0   8  -5  359.35    4.50  13 0.96103-0.87019 0.35505 0.16131 0.06492-0.28432
   0   9  -4  198.17    3.65  13 0.96113-0.82509 0.35408 0.24415 0.06511-0.20944
   0   9   2   17.70    3.12  13 0.96216-0.69784 0.34266 0.32255 0.06738 0.16861
   0  10  -1   29.81    2.70  13 0.96107-0.73615 0.35473 0.34796 0.06498-0.00655
   1  -3  -1 3751.39   18.41  12 0.96112-0.94947 0.35414-0.54163 0.06510-0.12887
   1   4   8   19.22    5.12  16 0.96444-0.58841 0.30433 0.10642 0.07482 0.51629
   1   5  -9   29.61    3.21  13 0.96150-0.92317 0.35021-0.05546 0.06588-0.53984
   1   6  -9  106.08    3.69  13 0.96173-0.89866 0.34766 0.01870 0.06639-0.52830
   1   9  -8    3.81    3.00  13 0.96194-0.80313 0.34533 0.24778 0.06685-0.42827
   1  11  -6   -2.84    3.25  13 0.96176-0.71077 0.34732 0.40991 0.06646-0.27564
   1  12  -4   10.08    3.00  13 0.96106-0.64289 0.35478 0.49592 0.06497-0.13560
   1  12  -3   -2.06    3.45  13 0.96176-0.62242 0.34732 0.51403 0.06646-0.07281
   1  12  -2   -0.66    3.61  13 0.96164-0.60202 0.34861 0.52718 0.06620-0.00986
   1  12  -1   -1.01    3.48  13 0.96182-0.58009 0.34668 0.53694 0.06658 0.05424
   2  -5   4   73.08    2.98  12 0.96099-0.78558 0.35552-0.59507 0.06482 0.19898
   2   3 -11    9.32    3.90  14 0.96295-0.90852 0.33234-0.16485 0.06940-0.65867
   2   8 -11    0.30    3.23  13 0.96197-0.78541 0.34487 0.18326 0.06694-0.59696
   3  -7  -2   20.67    3.16  13 0.96171-0.85601 0.34784-0.75827 0.06635-0.16992
   3  -7   3   20.33    2.48  12 0.96099-0.74902 0.35546-0.71148 0.06484 0.14705
   4  -8   5   46.54    3.39  13 0.96185-0.62460 0.34628-0.71434 0.06666 0.29706
   4  -7   7   12.66    3.37  13 0.96168-0.55630 0.34822-0.62375 0.06628 0.43682
   4  -5 -10    9.52    4.39  14 0.96299-0.86898 0.33186-0.64948 0.06950-0.62013
   5 -10  -1   28.50    2.95  13 0.96199-0.69377 0.34473-0.88473 0.06697-0.07151
   5 -10   0   25.39    3.25  13 0.96168-0.67159 0.34822-0.87745 0.06628-0.00712
   5 -10   1   11.79    3.05  13 0.96182-0.65175 0.34661-0.86389 0.06660 0.05549
   5  -8  -8   53.37    4.28  13 0.96254-0.79356 0.33797-0.81188 0.06830-0.49265
   5  -6 -11   16.20    4.31  14 0.96304-0.80870 0.33107-0.69590 0.06965-0.66051
   6 -11  -2   -0.12    3.38  14 0.96243-0.63479 0.33932-0.93014 0.06803-0.11458
   6 -11  -1    3.55    3.26  13 0.96134-0.61074 0.35186-0.92617 0.06556-0.04810
   6 -11   0    6.30    3.03  12 0.96115-0.58908 0.35383-0.91660 0.06516 0.01568
   6 -11   1    7.03    3.30  13 0.96155-0.56822 0.34960-0.90190 0.06600 0.07905
   0   5  -5 1007.42    7.64  14 0.96327-0.94701 0.32831-0.02668 0.07028-0.32625
   0   6  -5   18.36    2.97  14 0.96316-0.92255 0.32997 0.04271 0.06996-0.31374
   0   7  -5   34.30    2.68  14 0.96246-0.89692 0.33943 0.10466 0.06811-0.29991
   0   7   4  136.97    4.24  15 0.96365-0.70705 0.32213 0.22142 0.07148 0.26636
   0   8  -4  301.45    4.50  14 0.96315-0.85169 0.32997 0.19706 0.06996-0.22637
   0   8   3   89.83    3.63  14 0.96335-0.70261 0.32696 0.27801 0.07055 0.21653
   0   9  -3   82.59    2.84  14 0.96259-0.80549 0.33774 0.27151 0.06844-0.14938
   0   9  -2   10.83    2.74  14 0.96334-0.78476 0.32722 0.29382 0.07049-0.08747
   0   9   1  352.43    5.01  14 0.96324-0.72076 0.32874 0.32480 0.07020 0.10221
   1  -2  -4   70.54    5.78  15 0.96400-0.99102 0.31547-0.46484 0.07277-0.31406
   1  -1   7  110.08    5.54  15 0.96430-0.73283 0.30901-0.26619 0.07401 0.39302
   1   3   8   79.37    6.60  18 0.96495-0.61351 0.26166 0.07688 0.08290 0.49642
   1   8   6   15.35    4.03  15 0.96385-0.53241 0.31837 0.35570 0.07221 0.43992
   1   9   5   24.31    4.15  15 0.96372-0.52888 0.32082 0.41394 0.07174 0.38929
   1  10  -7    7.21    2.75  14 0.96246-0.75760 0.33950 0.33557 0.06809-0.35359
   1  10   4    4.75    3.56  14 0.96298-0.52397 0.33248 0.46121 0.06947 0.34205
   1  11  -5    1.20    3.17  13 0.96264-0.69319 0.33714 0.43666 0.06856-0.21658
   1  11   2    3.14    3.27  13 0.96264-0.54242 0.33716 0.51040 0.06855 0.23042
   2  -5  -3  566.48    6.67  14 0.96344-0.93649 0.32563-0.64135 0.07080-0.24955
   2   1 -10   29.64    5.02  17 0.96490-0.93810 0.28881-0.25354 0.07784-0.62807
   2   7 -11    5.94    3.26  14 0.96333-0.81176 0.32731 0.12765 0.07048-0.61318
   3  -7   4   36.71    3.09  14 0.96275-0.72901 0.33562-0.68023 0.06885 0.20780
   3  -5   8   76.46    4.12  14 0.96333-0.59564 0.32735-0.48574 0.07047 0.48366
   3  -4   9   95.13    4.78  14 0.96337-0.54919 0.32662-0.40205 0.07061 0.55874
   3   3 -13    6.88    4.20  15 0.96395-0.84406 0.31661-0.13407 0.07255-0.75202
   4  -9   1   42.07    2.94  14 0.96341-0.73548 0.32601-0.80954 0.07073 0.02791
   4  -7  -7    0.35    2.96  14 0.96305-0.85607 0.33153-0.76015 0.06966-0.45606
   5 -10  -2  124.08    3.85  14 0.96278-0.71608 0.33531-0.88641 0.06892-0.13703
   5 -10   2   11.95    2.74  13 0.96245-0.63100 0.33958-0.84649 0.06808 0.11650
   5 -10   3    9.50    3.01  14 0.96334-0.61039 0.32721-0.82363 0.07050 0.17792
   5  -9  -6   12.07    3.22  14 0.96314-0.77597 0.33024-0.85410 0.06991-0.37976
   5  -9   6   12.22    3.22  14 0.96305-0.52129 0.33147-0.72285 0.06967 0.38069
   5  -7   9    3.26    4.10  14 0.96338-0.40863 0.32657-0.54392 0.07062 0.59476
   6 -11  -3   21.70    3.33  14 0.96300-0.65481 0.33228-0.93007 0.06951-0.17758
   6 -11   2   -2.44    2.68  14 0.96241-0.54855 0.34007-0.88431 0.06798 0.13711
   6 -11   3    4.70    3.42  14 0.96308-0.52695 0.33110-0.86016 0.06974 0.20085
   6  -9  -9   13.00    4.11  15 0.96384-0.73356 0.31866-0.83876 0.07215-0.53647
   0   9  -1   33.11    3.06  15 0.96370-0.76401 0.32149 0.31015 0.07144-0.02545
   0   9   0   71.51    3.37  15 0.96367-0.74247 0.32208 0.32085 0.07132 0.03804
   1  -3   4  221.22    5.03  15 0.96379-0.84620 0.31985-0.45281 0.07175 0.18066
   1  -2   6  753.55    9.03  15 0.96426-0.77877 0.31026-0.34996 0.07359 0.31808
   1   8  -8   27.79    3.04  15 0.96367-0.83021 0.32196 0.19804 0.07135-0.44542
   1   9  -7   19.87    2.91  15 0.96425-0.78461 0.31059 0.29289 0.07353-0.37234
   1  10  -6    4.68    3.11  15 0.96410-0.73841 0.31394 0.37201 0.07289-0.29604
   1  11  -4   -2.39    3.16  15 0.96402-0.67111 0.31559 0.46383 0.07257-0.15512
   1  11   1    0.76    3.30  16 0.96429-0.56370 0.30968 0.51958 0.07371 0.15891
   2  -5   5   80.13    3.48  15 0.96364-0.76650 0.32249-0.55048 0.07124 0.25657
   2  -4   7   13.80    3.60  15 0.96432-0.70003 0.30887-0.44352 0.07386 0.39286
   2  -3   8  115.31    4.81  15 0.96409-0.65374 0.31407-0.36635 0.07286 0.46941
   2   4 -11   27.52    3.72  16 0.96431-0.88495 0.30910-0.07015 0.07382-0.65072
   2   5 -11   17.69    3.92  16 0.96447-0.86114 0.30512 0.00521 0.07457-0.63923
   2   5   9   12.16    5.34  18 0.96505-0.43618 0.27165 0.25696 0.08086 0.62087
   2   6 -11    1.56    3.52  16 0.96444-0.83475 0.30588 0.07568 0.07443-0.62451
   2   7   8    5.52    4.73  16 0.96476-0.40783 0.29590 0.36588 0.07632 0.58798
   2   9 -10    5.96    3.43  15 0.96396-0.74112 0.31670 0.29214 0.07236-0.52556
   3  -7  -3   27.71    3.29  15 0.96369-0.87876 0.32163-0.74331 0.07141-0.23892
   3  -7   5   67.48    3.40  15 0.96430-0.70938 0.30952-0.64327 0.07374 0.26598
   3  -6   7    3.73    3.25  15 0.96430-0.64255 0.30944-0.55062 0.07375 0.40452
   3   0  11    2.30    8.00  20 0.96419-0.40886 0.23500-0.00351 0.08754 0.71870
   3   4 -13   11.20    4.08  16 0.96453-0.82050 0.30344-0.04894 0.07490-0.74374
   3   5 -13    8.38    4.02  16 0.96456-0.79635 0.30275 0.02347 0.07503-0.73187
   3   6 -13    3.38    3.88  15 0.96431-0.77137 0.30925 0.08868 0.07379-0.71734
   4  -9  -1   92.58    3.64  15 0.96383-0.77847 0.31907-0.82448 0.07190-0.10073
   4  -9   0   29.88    2.56  14 0.96348-0.75690 0.32516-0.82013 0.07073-0.03609
   4  -9   2   46.95    2.96  15 0.96372-0.71394 0.32122-0.79374 0.07149 0.09033
   4  -8  -5   37.21    3.26  15 0.96365-0.83832 0.32236-0.80015 0.07127-0.34157
   4  -8   6    3.80    3.10  15 0.96397-0.60479 0.31654-0.67436 0.07239 0.35351
   4  -6  -9   21.89    4.02  16 0.96466-0.87379 0.29964-0.67789 0.07562-0.57532
   4  -6   9   25.33    4.25  15 0.96430-0.49219 0.30932-0.49036 0.07377 0.56761
   4  -3  11    1.60    5.00  16 0.96472-0.37619 0.29756-0.24422 0.07601 0.73032
   5 -10  -3   19.17    3.18  15 0.96381-0.73770 0.31961-0.88276 0.07180-0.20419
   5 -10   4   24.72    3.23  15 0.96424-0.58893 0.31073-0.79626 0.07350 0.23880
   5  -8   8    2.70    3.63  15 0.96383-0.45501 0.31907-0.61813 0.07190 0.51659
   5  -7 -10   20.54    4.27  16 0.96461-0.81392 0.30127-0.72687 0.07531-0.61530
   6 -11  -4    4.41    3.27  15 0.96389-0.67656 0.31804-0.92411 0.07210-0.24484
   6 -11   4    5.26    3.40  15 0.96413-0.50723 0.31315-0.83216 0.07304 0.26080
   6 -10  -7    3.01    3.53  15 0.96395-0.71647 0.31689-0.88620 0.07232-0.42375
   0   3  -4 1350.65   10.41  16 0.96456-0.97604 0.30371-0.13383 0.07488-0.29107
   0   3   5  118.89    5.43  18 0.96509-0.78492 0.27505-0.00600 0.08025 0.27260
   0   7  -4   41.39    2.63  16 0.96438-0.87723 0.30835 0.14731 0.07399-0.24186
   0   8  -3   75.46    2.84  15 0.96436-0.83111 0.30888 0.22921 0.07389-0.16660
   0   8  -2   15.00    2.69  16 0.96481-0.81054 0.29569 0.25418 0.07639-0.10620
   0   8   2   77.90    3.60  16 0.96449-0.72567 0.30572 0.28731 0.07449 0.14945
   1  -3  -2 1022.50   10.41  16 0.96465-0.97429 0.30103-0.49962 0.07538-0.20237
   1   1  -7  432.31    8.45  17 0.96508-0.98195 0.27783-0.24640 0.07973-0.47493
   1   3  -8   25.03    3.48  16 0.96475-0.95404 0.29781-0.13423 0.07599-0.51034
   1   6   7   11.21    3.81  17 0.96502-0.56166 0.28481 0.25763 0.07843 0.47360
   1   7  -8   90.91    3.55  16 0.96460-0.85561 0.30256 0.14660 0.07509-0.46095
   1  10   3   12.68    3.36  16 0.96448-0.54797 0.30589 0.47831 0.07446 0.27321
   1  11  -3    2.93    3.06  16 0.96466-0.64947 0.30071 0.48536 0.07544-0.09469
   1  11  -2    2.00    3.50  16 0.96465-0.62899 0.30100 0.50035 0.07539-0.03149
   1  11  -1   10.86    3.28  16 0.96467-0.60762 0.30044 0.51166 0.07550 0.03087
   1  11   0   -0.32    2.89  16 0.96447-0.58629 0.30611 0.51696 0.07442 0.09640
   2  -3  -7   67.75    5.50  18 0.96508-0.97333 0.27007-0.48743 0.08116-0.48892
   2  -2   9  101.43    5.45  17 0.96504-0.60824 0.28302-0.25240 0.07877 0.53871
   2  10  -9   17.26    3.31  16 0.96447-0.69500 0.30617 0.38384 0.07441-0.45151
   3  -6  -6   15.33    3.64  16 0.96486-0.91869 0.29332-0.67618 0.07684-0.42248
   3  -3  10   25.18    4.04  16 0.96489-0.50388 0.29220-0.28550 0.07705 0.62860
   4  -9  -2   23.75    3.01  16 0.96446-0.80027 0.30641-0.82240 0.07436-0.16713
   4  -9   3   31.71    2.74  15 0.96433-0.69403 0.30965-0.77161 0.07375 0.15090
   4  -7   8   34.68    3.35  16 0.96466-0.53886 0.30082-0.56561 0.07542 0.49016
   4  -5  10    5.17    4.45  16 0.96486-0.44704 0.29360-0.39440 0.07679 0.64096
   4   1 -14    1.62    5.41  18 0.96500-0.80808 0.26129-0.19454 0.08278-0.81279
   5 -10  -4   11.15    3.10  16 0.96475-0.75973 0.29785-0.87206 0.07599-0.27157
   5  -9   7   28.25    3.67  16 0.96477-0.50184 0.29689-0.67745 0.07617 0.43721
   6 -11  -5    6.10    3.45  16 0.96480-0.69847 0.29602-0.91176 0.07633-0.31204
   0   1  -2  899.25   13.57  18 0.96521-0.98327 0.27379-0.22473 0.08048-0.19436
   0   2  -3 1460.61   12.95  18 0.96521-0.98015 0.27534-0.16606 0.08020-0.24561
   0   4  -4   14.19    3.09  17 0.96517-0.95190 0.28239-0.04117 0.07889-0.28300
   0   5  -4  447.64    5.46  17 0.96517-0.92750 0.28209 0.03065 0.07895-0.27127
   0   6  -4  258.88    4.01  17 0.96502-0.90263 0.29207 0.09228 0.07708-0.25726
   0   6   4    6.35    3.06  17 0.96510-0.73294 0.28764 0.18485 0.07791 0.24855
   0   7  -3   42.38    3.01  17 0.96515-0.85723 0.28457 0.18216 0.07849-0.18319
   0   7   3  154.28    4.07  17 0.96506-0.72977 0.28999 0.24236 0.07747 0.19765
   0   8  -1   36.00    2.98  17 0.96511-0.78986 0.28721 0.27252 0.07799-0.04359
   0   8   0  399.34    5.01  17 0.96511-0.76899 0.28685 0.28420 0.07806 0.01942
   0   8   1    1.63    2.60  17 0.96502-0.74684 0.29199 0.29052 0.07710 0.08429
   1   4  -8   53.70    3.76  17 0.96520-0.92936 0.27785-0.04320 0.07973-0.50154
   1   5  -8  175.19    4.44  18 0.96521-0.90481 0.27732 0.02883 0.07983-0.49020
   1   6  -8   13.13    3.19  17 0.96510-0.88076 0.28769 0.08998 0.07790-0.47640
   1   8  -7   35.43    3.26  17 0.96517-0.81031 0.28195 0.24938 0.07897-0.38914
   1   9  -6    0.73    2.63  18 0.96521-0.76270 0.27654 0.33636 0.07998-0.31369
   1   9   4    2.58    3.05  17 0.96512-0.55172 0.28632 0.43853 0.07816 0.32263
   1  10  -5   54.66    3.04  17 0.96502-0.71846 0.29207 0.40409 0.07708-0.23604
   1  10   2    1.01    3.30  17 0.96517-0.56924 0.28239 0.49039 0.07889 0.20606
   2  -6   0  560.80    5.76  17 0.96510-0.89917 0.28771-0.64172 0.07790-0.07905
   2  -6   1   29.70    2.45  16 0.96496-0.87769 0.29475-0.63797 0.07658-0.01448
   2  -6   2  703.63    6.00  16 0.96501-0.85635 0.29265-0.62505 0.07697 0.04855
   2  -6   3  191.85    3.90  17 0.96518-0.83560 0.28155-0.60288 0.07905 0.10970
   2  -5   6    5.28    2.85  17 0.96517-0.74672 0.28252-0.49931 0.07887 0.31156
   2   8 -10   39.95    3.62  17 0.96509-0.76607 0.28845 0.24838 0.07776-0.54259
   2  11  -7    1.69    3.50  17 0.96509-0.62905 0.28827 0.49702 0.07779-0.31609
   3  -8   1   29.82    2.89  17 0.96518-0.81993 0.28170-0.73071 0.07902-0.00540
   3  -7  -4   49.48    3.32  17 0.96515-0.90142 0.28432-0.71685 0.07853-0.30946
   3  -7   6   60.79    3.32  17 0.96521-0.68950 0.27730-0.60037 0.07984 0.32250
   3  -4  -9   88.26    5.90  19 0.96497-0.93259 0.25346-0.52510 0.08421-0.59634
   3  -3 -10   96.72    9.18  22 0.96250-0.92661 0.20479-0.41611 0.09286-0.65628
   4  -9  -3   34.09    3.28  17 0.96515-0.82266 0.28447-0.81219 0.07850-0.23454
   4  -9   4   68.12    2.93  16 0.96498-0.67377 0.29357-0.74424 0.07680 0.21103
   4  -8  -6   17.73    3.27  17 0.96521-0.86084 0.27567-0.76469 0.08014-0.41430
   4  -8   7    9.74    2.98  17 0.96520-0.58518 0.27892-0.62664 0.07954 0.41004
   5 -10   5    3.80    3.17  17 0.96506-0.56945 0.28981-0.76470 0.07751 0.29630
   5  -9  -7   15.93    3.46  17 0.96516-0.79966 0.28368-0.81892 0.07865-0.45283
   0   7  -2   50.44    2.91  18 0.96517-0.83591 0.26608 0.21171 0.08184-0.12358
   0   7   2  122.02    3.89  18 0.96518-0.75099 0.26766 0.25390 0.08155 0.12990
   1  -3   5  141.37    4.40  18 0.96520-0.82657 0.27034-0.39257 0.08106 0.23497
   1   7   6   35.32    3.90  18 0.96518-0.55865 0.26703 0.33581 0.08167 0.41938
   1   8   5   33.09    3.74  18 0.96519-0.55586 0.26915 0.39356 0.08128 0.36816
   1  10  -4   56.85    2.95  18 0.96520-0.69675 0.27487 0.43284 0.08022-0.17660
   1  10  -3    4.23    2.99  18 0.96513-0.67530 0.26297 0.45606 0.08241-0.11453
   1  10   1   32.61    3.30  18 0.96518-0.59091 0.26769 0.49480 0.08155 0.13930
   2  -6  -1  251.39    4.45  18 0.96520-0.92034 0.27087-0.63584 0.08096-0.14493
   2  -6   4  163.16    3.85  18 0.96513-0.81431 0.26256-0.57283 0.08248 0.17000
   2  -5  -4   45.80    3.40  18 0.96519-0.95938 0.26852-0.59531 0.08139-0.32338
   2   7 -10    4.41    3.27  18 0.96513-0.79024 0.26251 0.20267 0.08249-0.55895
   2   9  -9    4.98    2.95  18 0.96520-0.72071 0.27366 0.34533 0.08045-0.46985
   2  10  -8    9.06    3.32  18 0.96520-0.67424 0.27138 0.42810 0.08087-0.39404
   2  11  -6   -1.82    3.33  18 0.96518-0.60778 0.26742 0.52914 0.08159-0.25571
   3  -8  -1  265.81    4.48  18 0.96516-0.86258 0.26528-0.73637 0.08199-0.13456
   3  -8   0   55.11    2.82  17 0.96520-0.84153 0.27680-0.73707 0.07987-0.06962
   3  -8   2  132.00    3.23  17 0.96519-0.79939 0.27800-0.71640 0.07965 0.05728
   3  -8   3   65.56    3.33  18 0.96519-0.77783 0.26890-0.69622 0.08132 0.11954
   3  -5   9   71.87    4.41  18 0.96509-0.57640 0.25974-0.40810 0.08300 0.53332
   3  -1  11    2.97    6.10  21 0.96327-0.43265 0.21577-0.05655 0.09086 0.70398
   3   1 -12    0.46    4.59  19 0.96488-0.87541 0.25025-0.19877 0.08472-0.72901
   4  -9   5   20.41    3.15  18 0.96520-0.65224 0.27084-0.71209 0.08097 0.27060
   4  -7  -8   15.64    3.58  18 0.96507-0.87855 0.25904-0.69764 0.08312-0.53210
   4  -4  11    0.60    4.75  19 0.96489-0.40152 0.25055-0.26893 0.08466 0.70882
   5 -11   0    7.37    3.21  18 0.96517-0.70087 0.26689-0.86779 0.08169-0.03634
   5 -11   1    6.49    3.19  18 0.96517-0.67976 0.26597-0.85756 0.08186 0.02642
   5 -11   2    2.93    2.88  18 0.96519-0.65697 0.26988-0.84319 0.08114 0.08912
   5 -10  -5   91.54    4.02  18 0.96519-0.78226 0.26859-0.85305 0.08138-0.34027
   5 -10   6    3.66    3.02  18 0.96512-0.54865 0.26211-0.72702 0.08257 0.35505
   5  -8  -9    0.48    3.79  17 0.96520-0.81543 0.27571-0.75651 0.08007-0.56672
   6 -12  -2    8.37    3.25  18 0.96514-0.66055 0.26358-0.92147 0.08230-0.14020
   6 -12  -1    3.48    3.50  18 0.96520-0.63941 0.27199-0.91893 0.08076-0.07591
   6 -12   0   -0.75    2.88  18 0.96520-0.61831 0.27604-0.91223 0.08001-0.01472
   6 -12   1    1.28    3.25  18 0.96520-0.59680 0.27455-0.89912 0.08028 0.05133
   6 -12   2    5.07    3.50  18 0.96520-0.57519 0.27021-0.88247 0.08108 0.11364
   6 -11  -6   11.15    3.42  18 0.96515-0.71992 0.26403-0.89213 0.08221-0.38132
   6 -10  -8    5.90    3.78  18 0.96520-0.73895 0.27194-0.85145 0.08076-0.49525
   0   5   4   30.43    3.17  19 0.96482-0.75714 0.25404 0.14574 0.08403 0.23143
   0   6  -3   90.77    2.86  19 0.96495-0.88093 0.26087 0.13482 0.08279-0.19863
   0   6   3  133.98    4.03  19 0.96478-0.75361 0.25250 0.20774 0.08431 0.18003
   0   7  -1   19.04    2.78  19 0.96480-0.81352 0.25318 0.23489 0.08419-0.06071
   0   7   0   95.68    3.51  19 0.96473-0.79219 0.25036 0.24927 0.08470 0.00237
   0   7   1   12.06    3.29  19 0.96483-0.77124 0.25456 0.25587 0.08394 0.06568
   1  -4   1   78.72    4.10  19 0.96470-0.93559 0.24960-0.48679 0.08484-0.03528
   1  -4   2  836.44    7.93  19 0.96471-0.91450 0.24980-0.47663 0.08480 0.02796
   1   0   8   15.93    6.15  24 0.95984-0.68266 0.17811-0.05443 0.09733 0.44545
   1   5   7   57.03    4.33  21 0.96379-0.58430 0.22712 0.24221 0.08885 0.45244
   1   7  -7  270.47    4.74  19 0.96486-0.83414 0.25581 0.20575 0.08371-0.40446
   1   8  -6  184.30    3.80  19 0.96460-0.78733 0.24605 0.29774 0.08547-0.33072
   1   9  -5   18.59    3.12  19 0.96482-0.74136 0.25416 0.37238 0.08401-0.25415
   1   9   3    0.42    3.21  19 0.96480-0.57203 0.25337 0.45936 0.08415 0.25225
   1  10  -2    4.28    3.19  19 0.96475-0.65255 0.25117 0.47558 0.08455-0.05290
   1  10  -1    1.43    3.19  19 0.96482-0.63243 0.25417 0.48666 0.08401 0.01091
   1  10   0   14.25    2.88  19 0.96491-0.61136 0.25846 0.49310 0.08323 0.07659
   2  -4  -6   53.95    4.28  20 0.96425-0.97572 0.23668-0.51255 0.08715-0.44473
   2   2 -10   78.17    4.99  20 0.96396-0.91256 0.23048-0.12125 0.08825-0.62550
   2   6 -10    4.01    3.39  19 0.96463-0.81621 0.24718 0.14867 0.08527-0.57678
   2   6   8    8.91    4.28  21 0.96352-0.43059 0.22233 0.36493 0.08969 0.56317
   2  11  -5    3.84    3.25  19 0.96465-0.58516 0.24768 0.55766 0.08518-0.19563
   3  -8  -2  123.33    3.68  19 0.96459-0.88392 0.24570-0.72757 0.08554-0.20383
   3  -8   4   67.29    3.57  19 0.96480-0.75682 0.25337-0.67107 0.08415 0.17781
   3  -6   8    3.11    3.13  19 0.96486-0.62156 0.25588-0.48725 0.08370 0.45855
   3  -5  -8   15.94    4.34  20 0.96423-0.93652 0.23640-0.56938 0.08720-0.54814
   3   7 -12    5.81    3.78  19 0.96488-0.72578 0.25697 0.22486 0.08350-0.65089
   4  -9  -4   36.91    3.14  19 0.96488-0.84373 0.25690-0.79489 0.08352-0.30493
   4  -7   9   19.63    3.94  19 0.96461-0.51792 0.24635-0.50215 0.08542 0.54225
   4  -6  10    4.68    4.20  20 0.96431-0.47119 0.23815-0.41027 0.08689 0.61788
   4  -1 -13    7.09    6.65  26 0.95493-0.82627 0.13962-0.20319 0.10375-0.79491
   4   2 -14    6.19    4.58  21 0.96391-0.78314 0.22944-0.09024 0.08844-0.80723
   5 -11  -2   67.05    3.70  19 0.96472-0.74291 0.25010-0.87321 0.08474-0.16834
   5 -11  -1   19.51    2.88  18 0.96496-0.72195 0.26127-0.87294 0.08272-0.10030
   5 -11   3   -0.05    3.25  19 0.96479-0.63715 0.25284-0.82333 0.08425 0.14804
   5  -9   8   -0.37    3.63  19 0.96480-0.48166 0.25337-0.62781 0.08415 0.49150
   6 -12  -3    5.17    3.44  19 0.96482-0.68045 0.25429-0.91944 0.08399-0.20529
   0   0   3  544.89   18.45  23 0.96150-0.89791 0.19566-0.16329 0.09427 0.09526
   0   3  -3  743.76    8.06  20 0.96425-0.95448 0.23803-0.05684 0.08685-0.23937
   0   4  -3  177.17    4.49  20 0.96404-0.92960 0.23322 0.01935 0.08770-0.22805
   0   5  -3   83.12    3.07  20 0.96445-0.90535 0.24325 0.08069 0.08591-0.21389
   0   6  -2   59.87    3.08  20 0.96425-0.85928 0.23805 0.16837 0.08684-0.13930
   0   6   2    7.43    2.86  21 0.96382-0.77290 0.22876 0.22189 0.08850 0.11285
   1  -4   0  405.77    6.22  20 0.96410-0.95615 0.23450-0.48240 0.08748-0.10086
   1  -4   3   74.95    3.68  20 0.96423-0.89278 0.23752-0.45340 0.08694 0.08940
   1   6  -7   88.63    3.56  20 0.96398-0.85791 0.23194 0.15779 0.08793-0.42137
   1   8   4   93.93    4.17  21 0.96380-0.57423 0.22835 0.42294 0.08857 0.30002
   1   9  -4  205.79    4.11  20 0.96410-0.71991 0.23450 0.40276 0.08748-0.19406
   1   9   2   11.98    3.28  20 0.96391-0.59242 0.23063 0.47065 0.08816 0.18519
   2  -6  -2   39.09    3.06  20 0.96445-0.94111 0.24326-0.61913 0.08591-0.21497
   2  -6   5  215.85    4.56  20 0.96415-0.79261 0.23566-0.53609 0.08727 0.22715
   2  -5   7  199.82    4.74  20 0.96384-0.72513 0.22912-0.43683 0.08843 0.36506
   2  -4   8   68.31    3.67  20 0.96420-0.67959 0.23674-0.36231 0.08708 0.44192
   2   4   9    3.68    4.98  22 0.96247-0.45820 0.20757 0.25061 0.09221 0.60092
   2   5 -10   30.15    3.52  21 0.96363-0.83873 0.22523 0.09864 0.08912-0.58938
   2   8  -9    4.28    3.15  20 0.96435-0.74410 0.24044 0.30764 0.08642-0.48672
   2   9  -8    4.04    3.31  20 0.96414-0.69792 0.23541 0.39459 0.08731-0.41255
   2   9   5    3.95    3.62  20 0.96422-0.42165 0.23729 0.53540 0.08698 0.41323
   2  10  -7    2.65    2.89  19 0.96450-0.65240 0.24479 0.46765 0.08564-0.33536
   2  10   3    2.13    3.63  21 0.96375-0.43897 0.22754 0.59335 0.08871 0.29611
   2  11  -4   -0.41    3.30  19 0.96449-0.56563 0.24446 0.57859 0.08570-0.13388
   2  11   0    0.87    3.32  19 0.96429-0.47922 0.23908 0.62522 0.08666 0.12094
   3  -8   5   72.06    3.59  20 0.96400-0.73430 0.23243-0.63842 0.08784 0.23806
   3  -7  -5   70.46    3.61  20 0.96410-0.92232 0.23462-0.67757 0.08746-0.38289
   3  -7   7  169.96    4.13  20 0.96422-0.66773 0.23730-0.55146 0.08698 0.37753
   3  -4  10   32.97    4.09  20 0.96401-0.52899 0.23258-0.29943 0.08782 0.60459
   3  -1 -11   56.04    7.61  27 0.95086-0.88708 0.11478-0.19449 0.10771-0.70955
   3   6 -12   18.19    3.81  20 0.96399-0.74922 0.23220 0.17723 0.08789-0.66732
   3   8 -11    4.79    3.39  22 0.96309-0.67575 0.21639 0.34128 0.09067-0.57590
   4 -10  -1   70.12    3.19  20 0.96394-0.80404 0.23119-0.80873 0.08806-0.13173
   4 -10   0   41.74    3.14  20 0.96430-0.78345 0.23936-0.80647 0.08661-0.06618
   4 -10   1   61.89    2.89  19 0.96447-0.76176 0.24391-0.79939 0.08580-0.00250
   4 -10   2   29.48    2.97  20 0.96433-0.74054 0.24000-0.78523 0.08650 0.06138
   4 -10   3    1.12    2.87  20 0.96400-0.71849 0.23240-0.76662 0.08785 0.12349
   4  -9   6   71.49    3.24  19 0.96450-0.63108 0.24469-0.67538 0.08566 0.32679
   4  -8   8   26.60    3.46  20 0.96414-0.56404 0.23558-0.57278 0.08728 0.46472
   4   3 -14   -0.95    4.41  21 0.96337-0.75832 0.22071-0.01090 0.08992-0.79722
   4   4 -14    3.02    4.54  21 0.96361-0.73400 0.22498 0.05629 0.08916-0.78443
   5 -11  -3   15.57    3.22  20 0.96406-0.76292 0.23372-0.86715 0.08761-0.23361
   5 -11   4    2.81    3.36  20 0.96417-0.61549 0.23613-0.79596 0.08719 0.21215
   5 -10  -6   14.09    3.25  20 0.96406-0.80246 0.23359-0.82665 0.08764-0.41177
   5 -10   7   17.21    3.24  20 0.96392-0.52646 0.23069-0.68460 0.08815 0.41230
   5  -9  -8   18.04    4.23  20 0.96383-0.81963 0.22905-0.77341 0.08844-0.52675
   6 -12  -4    4.45    3.09  20 0.96387-0.70272 0.22982-0.91035 0.08831-0.27421
   0   5   3  342.91    5.57  22 0.96276-0.77559 0.21307 0.17616 0.09122 0.16071
   0   6  -1  121.11    3.49  21 0.96335-0.83697 0.22228 0.19485 0.08960-0.07814
   0   6   0  123.92    3.42  21 0.96283-0.81475 0.21411 0.21385 0.09104-0.01635
   0   6   1   24.98    3.01  21 0.96302-0.79393 0.21703 0.22185 0.09053 0.04742
   1  -4   4    4.18    2.92  21 0.96291-0.86993 0.21539-0.42026 0.09081 0.14840
   1  -3  -3 2177.88   15.43  21 0.96304-0.99426 0.21723-0.42624 0.09049-0.28175
   1  -3   6  249.17    5.40  21 0.96262-0.80231 0.21117-0.32381 0.09155 0.28710
   1  -2   7   58.34    4.26  22 0.96245-0.75627 0.20881-0.23923 0.09196 0.36238
   1   0  -6  952.85   15.78  25 0.95736-0.97774 0.15847-0.18631 0.10053-0.44439
   1   2  -7  422.95    6.79  22 0.96267-0.95492 0.21181-0.10760 0.09144-0.47441
   1   5  -7   21.20    3.14  22 0.96271-0.88131 0.21235 0.10590 0.09134-0.43781
   1   7  -6    0.46    3.10  21 0.96286-0.81086 0.21460 0.25752 0.09095-0.34995
   1   7   5  141.84    4.87  22 0.96266-0.57609 0.21168 0.38007 0.09146 0.34745
   1   8  -5   53.82    3.33  21 0.96300-0.76486 0.21673 0.33789 0.09058-0.27191
   1   9  -3  101.15    3.49  21 0.96313-0.69758 0.21866 0.42875 0.09024-0.13226
   1   9   1   19.40    3.12  21 0.96292-0.61221 0.21543 0.47510 0.09081 0.12005
   2  -3   9   27.87    3.93  21 0.96294-0.63103 0.21572-0.25906 0.09075 0.51385
   2   3 -10   49.06    3.96  22 0.96268-0.88670 0.21192-0.03186 0.09142-0.61665
   2   4 -10   64.54    3.91  22 0.96276-0.86234 0.21310 0.03853 0.09121-0.60403
   2   8   6   -0.32    3.70  22 0.96273-0.42285 0.21274 0.49593 0.09128 0.45763
   2  10  -6    2.04    3.39  21 0.96327-0.62999 0.22092 0.50272 0.08984-0.27596
   2  11  -3    1.08    2.75  21 0.96366-0.54167 0.22793 0.59940 0.08861-0.07191
   2  11  -2   16.83    3.32  21 0.96351-0.51971 0.22510 0.61368 0.08911-0.00741
   2  11  -1   31.56    3.45  21 0.96353-0.49868 0.22555 0.62261 0.08903 0.05601
   3  -8  -3   82.22    3.64  21 0.96302-0.90395 0.21703-0.70971 0.09053-0.27249
   3  -6  -7   49.73    4.46  22 0.96222-0.93863 0.20570-0.59980 0.09250-0.50266
   3  -2  11    6.13    5.17  23 0.96135-0.45515 0.19532-0.10704 0.09429 0.68609
   3   2 -12   39.74    4.59  22 0.96164-0.84559 0.19858-0.07495 0.09373-0.72213
   3   5 -12    7.52    4.11  22 0.96281-0.77303 0.21380 0.12445 0.09109-0.68370
   3   9 -10    2.60    3.33  22 0.96291-0.63126 0.21537 0.42850 0.09082-0.50534
   4 -10  -2   93.86    3.70  21 0.96296-0.82433 0.21613-0.80420 0.09068-0.19775
   4 -10   4   62.44    3.58  21 0.96316-0.69742 0.21912-0.74257 0.09016 0.18291
   4  -9  -5   11.37    3.15  21 0.96319-0.86372 0.21960-0.76814 0.09008-0.37484
   4  -8  -7   80.96    4.24  21 0.96294-0.88103 0.21582-0.71515 0.09074-0.49041
   4  -5  11    3.02    4.53  21 0.96250-0.42311 0.20944-0.29809 0.09185 0.68653
   5 -11   5    6.96    3.49  21 0.96301-0.59320 0.21680-0.76580 0.09057 0.27241
   0   5  -2 1723.38    9.52  22 0.96263-0.88189 0.21248 0.12258 0.09141-0.15625
   1  -4  -1  169.92    4.83  22 0.96189-0.97545 0.20268-0.46157 0.09312-0.16964
   1   3  -7   61.14    3.91  23 0.96120-0.92893 0.19460-0.01968 0.09451-0.46493
   1   4  -7   39.52    3.30  22 0.96151-0.90478 0.19814 0.04788 0.09390-0.45230
   1   8   3   13.77    3.02  23 0.96149-0.59322 0.19790 0.44269 0.09395 0.23080
   1   9  -2    9.70    2.89  22 0.96244-0.67499 0.20983 0.44970 0.09188-0.07226
   1   9  -1   92.56    3.53  22 0.96211-0.65429 0.20543 0.46334 0.09264-0.00942
   1   9   0  207.39    4.28  22 0.96229-0.63339 0.20788 0.47200 0.09222 0.05377
   2  -7   1  157.90    3.61  22 0.96161-0.89967 0.19932-0.61403 0.09370-0.04465
   2  -7   2   47.88    3.00  22 0.96174-0.87858 0.20087-0.60468 0.09343 0.01897
   2  -6  -3   53.94    3.37  22 0.96177-0.96038 0.20123-0.58844 0.09337-0.28554
   2  -6   6   19.21    3.20  22 0.96177-0.76887 0.20121-0.49095 0.09337 0.28493
   2  -5  -5  187.47    4.90  23 0.96078-0.97719 0.19011-0.52764 0.09528-0.40197
   2   7  -9   56.45    3.72  22 0.96239-0.76717 0.20916 0.26698 0.09199-0.50462
   2   8  -8    6.11    2.93  23 0.96136-0.71913 0.19639 0.36209 0.09420-0.43044
   2   9  -7    2.75    3.19  22 0.96208-0.67488 0.20514 0.43733 0.09269-0.35513
   2   9   4   17.18    3.74  23 0.96136-0.43909 0.19647 0.56521 0.09419 0.34195
   2  10  -5   28.96    3.31  22 0.96176-0.60682 0.20108 0.53340 0.09340-0.21499
   2  10   2   17.26    3.43  22 0.96216-0.45853 0.20610 0.60524 0.09252 0.22926
   3  -8   6   11.51    3.09  22 0.96201-0.71125 0.20416-0.59980 0.09286 0.29661
   3  -6   9   52.22    4.32  22 0.96146-0.59757 0.19762-0.41764 0.09399 0.50962
   3   3 -12   17.25    4.01  23 0.96094-0.82006 0.19178 0.00340 0.09500-0.71156
   3   4 -12   20.32    4.25  22 0.96152-0.79650 0.19832 0.06761 0.09387-0.69808
   3   7 -11   15.76    3.37  23 0.96114-0.70014 0.19395 0.29775 0.09462-0.59783
   4 -10   5   12.71    3.32  22 0.96170-0.67404 0.20037-0.71338 0.09352 0.24410
   4  -9   7   45.85    3.36  21 0.96257-0.60859 0.21167-0.63133 0.09156 0.38444
   5 -11  -4   37.05    3.41  22 0.96249-0.78363 0.21055-0.85405 0.09175-0.30143
   5  -7 -11    2.39    4.39  23 0.96070-0.83189 0.18926-0.62411 0.09543-0.69894
   5  -6 -12    1.67    5.39  23 0.96055-0.82666 0.18771-0.55944 0.09570-0.74741
   0   2  -2   51.13    4.81  23 0.96101-0.95452 0.19263-0.07221 0.09501-0.19638
   0   2   4   49.25    5.27  25 0.95699-0.82228 0.15662 0.02896 0.10110 0.17676
   0   4  -2  361.31    5.61  23 0.96104-0.90537 0.19301 0.07023 0.09494-0.17213
   0   4   3   63.31    4.07  24 0.95922-0.79727 0.17507 0.14314 0.09800 0.14050
   0   5  -1  290.93    4.89  23 0.96089-0.85919 0.19129 0.15421 0.09524-0.09689
   0   5   2   66.15    3.60  23 0.96075-0.79519 0.18982 0.18846 0.09549 0.09261
   1  -4   5  500.19    6.39  23 0.95974-0.84556 0.17982-0.37385 0.09720 0.20613
   1   4   7   74.45    5.05  25 0.95707-0.60157 0.15724 0.24073 0.10100 0.42779
   1   6  -6   93.70    3.71  23 0.96006-0.83267 0.18284 0.21728 0.09668-0.36741
   1   8  -4   13.77    2.83  23 0.96107-0.74214 0.19326 0.37186 0.09490-0.21428
   2  -7   0   30.75    3.00  23 0.96066-0.92028 0.18892-0.61440 0.09564-0.11006
   2  -7   3  143.89    3.34  22 0.96127-0.85640 0.19551-0.58827 0.09451 0.08127
   2  -1  10    8.81    5.23  25 0.95727-0.55457 0.15874-0.04805 0.10075 0.59176
   2   0  -9   52.92    5.54  26 0.95343-0.93028 0.13188-0.15553 0.10518-0.60361
   2   6  -9  218.29    4.46  24 0.95964-0.78919 0.17884 0.22542 0.09736-0.52256
   2  10  -4   31.64    3.37  23 0.96044-0.58407 0.18670 0.55928 0.09602-0.15490
   2  10   1   -0.65    3.38  23 0.96056-0.47778 0.18783 0.61177 0.09583 0.16387
   3  -9   0  247.05    4.61  23 0.96067-0.86251 0.18899-0.72057 0.09563-0.09851
   3  -9   1  234.32    3.81  22 0.96135-0.84134 0.19645-0.71710 0.09435-0.03376
   3  -9   2  128.72    3.12  22 0.96136-0.82023 0.19650-0.70623 0.09434 0.02957
   3  -9   3   62.32    3.28  23 0.96076-0.79877 0.18993-0.68885 0.09547 0.09176
   3  -8  -4    7.33    3.45  23 0.95992-0.92097 0.18151-0.68428 0.09691-0.34061
   3  -7   8   17.51    3.47  23 0.96098-0.64292 0.19231-0.49458 0.09506 0.43323
   3  -5  10   58.53    4.57  23 0.95975-0.54867 0.17995-0.31748 0.09717 0.58309
   3  -3  11   10.34    4.33  24 0.95861-0.47591 0.16969-0.15127 0.09891 0.66769
   3  10  -8    4.85    3.37  23 0.96053-0.56173 0.18761 0.54724 0.09587-0.37060
   4 -10  -3   62.80    3.33  23 0.96121-0.84369 0.19478-0.79311 0.09464-0.26393
   4  -8   9   15.60    3.61  23 0.96035-0.53866 0.18577-0.51208 0.09618 0.52009
   4  -7  10    0.86    3.84  23 0.96020-0.49150 0.18429-0.42676 0.09644 0.59586
   4  -6 -10   22.95    4.75  24 0.95835-0.88990 0.16747-0.55655 0.09929-0.66376
   5 -12  -1    6.96    3.18  23 0.95993-0.74197 0.18159-0.86525 0.09690-0.12793
   5 -12   0   12.57    3.41  23 0.96060-0.72215 0.18830-0.86131 0.09575-0.06310
   5 -12   1   15.27    3.37  23 0.96088-0.70112 0.19127-0.85294 0.09524 0.00039
   5 -12   2    4.96    3.55  23 0.96036-0.67990 0.18580-0.83932 0.09618 0.06338
   5 -12   3    3.86    3.18  23 0.96027-0.65669 0.18495-0.82198 0.09632 0.12581
   5 -11   6    3.80    3.06  22 0.96141-0.56968 0.19705-0.73203 0.09425 0.33120
   5 -10  -7    9.46    3.47  23 0.96027-0.82043 0.18491-0.79082 0.09633-0.48383
   5  -8 -10    7.88    3.91  23 0.95980-0.83430 0.18035-0.67508 0.09711-0.64942
   0   3  -2    1.63    2.89  24 0.95991-0.92841 0.18081 0.01186 0.09705-0.18714
   0   5   0  872.70    7.10  24 0.95978-0.83694 0.17959 0.17702 0.09726-0.03631
   0   5   1    3.87    2.35  24 0.95969-0.81517 0.17875 0.18941 0.09740 0.02727
   1  -1   8  148.22    6.55  26 0.95401-0.70110 0.13511-0.08278 0.10469 0.42572
   1   7  -5   16.77    2.62  24 0.95969-0.78640 0.17875 0.30381 0.09740-0.29325
   1   7   4  136.36    4.15  24 0.95872-0.59431 0.17010 0.41082 0.09887 0.27580
   1   8  -3   41.74    2.94  24 0.95912-0.71882 0.17352 0.40207 0.09829-0.15475
   1   8   2  192.83    4.21  24 0.95938-0.61274 0.17592 0.45448 0.09788 0.16240
   2  -7  -1   16.06    2.83  24 0.95874-0.93905 0.17023-0.60637 0.09884-0.17549
   2  -7   4  305.02    4.30  23 0.95990-0.83411 0.18076-0.56288 0.09706 0.14218
   2  -5   8   15.89    2.99  24 0.95873-0.69842 0.17019-0.36585 0.09885 0.41878
   2  -4   9    8.52    3.50  25 0.95726-0.65064 0.15812-0.27245 0.10088 0.49084
   2   5   8   13.39    4.32  26 0.95508-0.44589 0.14230 0.37489 0.10350 0.53740
   2   8   5   18.66    3.77  24 0.95848-0.44023 0.16801 0.53269 0.09922 0.38718
   2   9  -6    5.96    3.16  24 0.95909-0.65008 0.17332 0.47753 0.09832-0.29602
   2   9   3    4.65    3.20  24 0.95821-0.45750 0.16573 0.58489 0.09960 0.27366
   2  10  -3   -0.25    3.02  24 0.95938-0.56180 0.17590 0.58051 0.09788-0.09327
   2  10  -2   23.92    3.48  24 0.95876-0.54065 0.17042 0.59581 0.09881-0.03048
   2  10  -1    8.93    3.21  24 0.95891-0.51844 0.17174 0.60755 0.09859 0.03293
   2  10   0   10.79    3.02  24 0.95912-0.49796 0.17353 0.61297 0.09829 0.09645
   3  -9  -1   85.98    3.80  24 0.95934-0.88198 0.17557-0.71784 0.09794-0.16342
   3  -9   4   -0.58    2.82  24 0.95915-0.77655 0.17386-0.66701 0.09823 0.15152
   3  -8   7   14.05    3.23  24 0.95875-0.68669 0.17036-0.55454 0.09882 0.35437
   3  -7  -6  169.89    4.37  24 0.95869-0.93846 0.16979-0.62454 0.09892-0.45718
   3   6 -11   24.02    3.36  25 0.95787-0.72205 0.16299 0.25786 0.10006-0.61546
   3   8 -10    1.57    3.20  24 0.95918-0.65220 0.17409 0.39700 0.09819-0.52386
   3   9  -9    7.43    2.85  24 0.95973-0.60785 0.17916 0.47646 0.09733-0.44985
   3  10  -7   -0.09    3.20  24 0.95830-0.53875 0.16651 0.58321 0.09947-0.31278
   4 -10  -4   75.87    4.00  24 0.95807-0.86149 0.16463-0.77426 0.09979-0.33257
   4 -10   6    2.27    3.04  24 0.95962-0.65010 0.17809-0.67845 0.09751 0.30398
   4  -9  -6   37.56    3.63  24 0.95883-0.88061 0.17100-0.73175 0.09871-0.44642
   4  -9   8    6.26    3.37  24 0.95929-0.58244 0.17506-0.58206 0.09803 0.44245
   4  -7  -9    6.79    3.85  25 0.95770-0.89347 0.16160-0.61144 0.10030-0.61327
   4  -5 -11    6.97    5.60  26 0.95372-0.88203 0.13326-0.46152 0.10499-0.72038
   5 -12  -2   -2.52    3.35  24 0.95880-0.76154 0.17073-0.86358 0.09876-0.19563
   5 -12   4    0.23    3.60  24 0.95884-0.63467 0.17114-0.80058 0.09869 0.18451
   5 -11  -5    9.25    3.07  23 0.95975-0.80220 0.17934-0.83395 0.09730-0.36945
   0   4  -1   19.06    3.01  25 0.95774-0.88075 0.16273 0.11119 0.10015-0.11371
   0   4   2   38.94    3.40  26 0.95574-0.81464 0.14759 0.15905 0.10268 0.07344
   1  -5   2   81.50    3.58  25 0.95620-0.93089 0.15096-0.44892 0.10212-0.00157
   1  -4  -2   41.57    3.31  25 0.95632-0.99128 0.15183-0.42154 0.10197-0.24197
   1   5  -6   82.82    3.54  25 0.95647-0.85357 0.15291 0.17635 0.10179-0.38381
   1   6   5   35.54    3.67  26 0.95571-0.59371 0.14744 0.37206 0.10270 0.32422
   1   8  -2   21.90    2.79  25 0.95739-0.69542 0.15996 0.42604 0.10062-0.09253
   1   8  -1   32.47    3.29  25 0.95675-0.67390 0.15503 0.44252 0.10144-0.02974
   1   8   0  121.65    3.92  25 0.95667-0.65227 0.15438 0.45374 0.10155 0.03356
   1   8   1    3.11    2.96  25 0.95683-0.63017 0.15563 0.46072 0.10134 0.09575
   2  -7   5  141.44    4.00  25 0.95740-0.81072 0.16003-0.53157 0.10061 0.20136
   2  -6  -4  418.43    5.85  25 0.95559-0.97532 0.14657-0.54415 0.10285-0.35895
   2  -6   7  142.77    4.10  25 0.95754-0.74315 0.16114-0.43937 0.10042 0.34080
   2  -2  10   17.35    4.50  26 0.95328-0.57530 0.13117-0.09102 0.10538 0.57485
   2   3   9    3.33    5.46  29 0.94539-0.46518 0.08747 0.29831 0.11237 0.56614
   2   5  -9  113.44    3.89  25 0.95605-0.80953 0.14982 0.18409 0.10231-0.53890
   2   7  -8   85.39    3.67  25 0.95737-0.74062 0.15980 0.32767 0.10065-0.44884
   2   7   6   28.46    4.31  26 0.95556-0.43979 0.14634 0.49323 0.10288 0.43581
   2   8  -7   34.88    3.01  25 0.95745-0.69421 0.16042 0.41015 0.10054-0.37285
   2   9  -5   45.88    3.38  25 0.95631-0.62563 0.15177 0.51162 0.10198-0.23573
   3  -9  -2   77.88    3.63  25 0.95658-0.90126 0.15375-0.70724 0.10165-0.23215
   3  -9   5   14.80    2.81  25 0.95747-0.75287 0.16057-0.63855 0.10052 0.21248
   4 -11  -1   72.07    3.54  25 0.95598-0.82115 0.14937-0.79836 0.10238-0.15817
   4 -11   0    4.07    2.86  25 0.95761-0.80079 0.16169-0.79854 0.10033-0.09173
   4 -11   1   14.59    2.73  24 0.95805-0.78051 0.16518-0.79244 0.09974-0.02773
   4 -11   2   20.90    2.74  24 0.95804-0.75909 0.16512-0.78122 0.09975 0.03572
   4 -11   3    4.42    3.04  25 0.95733-0.73705 0.15946-0.76527 0.10070 0.09746
   4 -10   7    6.79    3.13  25 0.95603-0.62561 0.14972-0.63878 0.10232 0.36212
   4  -8  -8   57.97    4.13  26 0.95459-0.89469 0.13969-0.65061 0.10398-0.56657
   4   5 -13    0.77    3.87  25 0.95625-0.68099 0.15127 0.21256 0.10207-0.72170
   5 -12  -3    9.51    3.14  25 0.95625-0.78102 0.15132-0.85507 0.10206-0.26054
   5  -9  -9    7.31    4.13  25 0.95677-0.83551 0.15520-0.71196 0.10141-0.60327
   5  -5 -13    1.61    7.88  30 0.94250-0.80780 0.07378-0.38721 0.11450-0.82169
   0   3  -1   20.82    3.50  26 0.95437-0.90214 0.13825 0.06404 0.10431-0.13037
   0   4   0  604.87    6.91  26 0.95528-0.85694 0.14443 0.14062 0.10329-0.05370
   0   4   1  296.03    5.38  26 0.95455-0.83503 0.13945 0.15644 0.10411 0.00868
   1  -5   1  699.03    6.64  26 0.95547-0.95118 0.14578-0.45425 0.10307-0.06575
   1  -5   3  194.16    3.86  25 0.95559-0.90871 0.14657-0.43358 0.10294 0.06101
   1  -4   6   75.00    3.71  26 0.95380-0.81884 0.13450-0.31811 0.10493 0.26115
   1  -3   7   85.03    4.25  26 0.95427-0.77314 0.13761-0.23913 0.10442 0.33755
   1   6  -5   10.01    2.97  26 0.95462-0.80534 0.13989 0.27211 0.10404-0.31018
   1   7  -4   50.06    2.67  26 0.95576-0.76057 0.14781 0.34537 0.10273-0.23333
   1   7   3    3.47    3.08  26 0.95419-0.60970 0.13704 0.43311 0.10451 0.20811
   2  -7  -2    7.23    2.91  26 0.95423-0.95731 0.13730-0.58701 0.10446-0.24665
   2  -7   6   35.48    3.22  26 0.95352-0.78552 0.13271-0.49299 0.10522 0.25994
   2   8   4   -0.30    3.35  26 0.95419-0.45565 0.13705 0.55819 0.10451 0.32309
   2   9  -4   10.16    2.79  26 0.95359-0.60121 0.13312 0.54105 0.10515-0.17575
   2   9   2    6.22    3.22  26 0.95489-0.47539 0.14175 0.59734 0.10373 0.20644
   3  -9   6   35.88    3.39  26 0.95422-0.72836 0.13724-0.60429 0.10448 0.27177
   3  -8  -5  120.63    4.22  26 0.95310-0.93625 0.13000-0.64445 0.10566-0.41343
   3  -8   8   48.64    3.70  26 0.95324-0.65952 0.13093-0.50496 0.10551 0.41077
   3  -7   9    3.99    3.24  26 0.95414-0.61444 0.13669-0.42802 0.10457 0.48941
   3  -6  10   46.34    4.18  26 0.95295-0.56743 0.12907-0.33782 0.10581 0.56130
   3  -4  11    8.81    4.47  27 0.95223-0.49561 0.12467-0.18023 0.10653 0.64930
   3   3  10    0.49    6.21  28 0.94840-0.33907 0.10290 0.33439 0.11004 0.67448
   3   5 -11   39.23    3.77  27 0.95345-0.74276 0.13225 0.21603 0.10529-0.63311
   3   7 -10   15.21    3.30  26 0.95462-0.67257 0.13989 0.36359 0.10404-0.54369
   3   8  -9   -1.80    3.19  26 0.95394-0.62629 0.13538 0.44960 0.10478-0.46947
   3   9  -8    8.25    3.23  26 0.95545-0.58211 0.14564 0.52189 0.10309-0.39144
   3  10  -6    7.26    3.09  26 0.95534-0.51373 0.14484 0.61624 0.10322-0.25270
   4 -11  -2   22.35    3.09  26 0.95349-0.83983 0.13252-0.79225 0.10525-0.22452
   4 -11   4   33.89    3.04  25 0.95585-0.71550 0.14841-0.74278 0.10263 0.15851
   4 -11   5    8.62    3.12  26 0.95423-0.69062 0.13732-0.71758 0.10446 0.21955
   4  -9   9    6.07    3.84  26 0.95299-0.55521 0.12933-0.52607 0.10577 0.49884
   4  -8  10    1.22    4.19  26 0.95289-0.50931 0.12872-0.44339 0.10587 0.57528
   4   4 -13    2.66    4.03  26 0.95399-0.70508 0.13573 0.15828 0.10472-0.74192
   5 -11  -6    8.00    3.67  26 0.95450-0.81926 0.13907-0.80522 0.10417-0.44093
   5 -10  -8    5.48    4.00  27 0.95255-0.83440 0.12663-0.74322 0.10621-0.55683
   0   2  -1 6356.37   26.88  27 0.95236-0.92486 0.12505 0.00587 0.10643-0.14502
   1  -5   0  348.27    5.40  27 0.95274-0.96972 0.12735-0.44669 0.10606-0.13145
   1  -5   4  120.81    3.35  26 0.95328-0.88530 0.13074-0.40693 0.10550 0.12203
   1   4  -6  169.38    4.31  27 0.95250-0.87460 0.12588 0.13115 0.10630-0.40144
   1   7  -3  136.63    3.67  27 0.95251-0.73677 0.12599 0.37817 0.10628-0.17462
   1   7   2  181.08    4.11  28 0.95057-0.62782 0.11451 0.44419 0.10814 0.14082
   2  -8   2   75.70    3.31  27 0.95142-0.89330 0.11946-0.59468 0.10734-0.00670
   2  -8   3  171.19    3.73  27 0.95111-0.87122 0.11760-0.58171 0.10764 0.05630
   2   1  -9  120.73    5.62  29 0.94587-0.89776 0.08957-0.04190 0.11213-0.59825
   2   4  -9   48.13    3.39  27 0.95250-0.83139 0.12589 0.13567 0.10630-0.55618
   2   6  -8  142.09    4.02  27 0.95178-0.75979 0.12154 0.29366 0.10701-0.46857
   2   7  -7   32.27    3.12  28 0.95067-0.71218 0.11507 0.38247 0.10805-0.39339
   2   8  -6   28.23    2.92  27 0.95279-0.66858 0.12770 0.45267 0.10600-0.31627
   2   9  -3   25.64    3.19  27 0.95154-0.57856 0.12016 0.56405 0.10723-0.11524
   2   9   0   45.31    3.17  28 0.95070-0.51417 0.11528 0.60189 0.10802 0.07479
   2   9   1    3.41    3.03  27 0.95222-0.49362 0.12421 0.60383 0.10657 0.13958
   3 -10   1   44.11    3.16  27 0.95120-0.85587 0.11816-0.71015 0.10755-0.05945
   3 -10   2   47.98    3.27  27 0.95136-0.83547 0.11906-0.70069 0.10741 0.00497
   3  -9  -3   77.89    3.61  27 0.95223-0.91791 0.12424-0.68885 0.10657-0.29926
   3  10  -5   24.28    3.33  27 0.95283-0.48991 0.12794 0.64407 0.10596-0.19290
   3  10   1    8.75    3.39  27 0.95246-0.36221 0.12568 0.71082 0.10633 0.18748
   4 -10  -5   19.68    3.34  27 0.95221-0.87815 0.12416-0.74585 0.10658-0.40290
   4  -9  -7   15.42    3.87  28 0.95009-0.89321 0.11178-0.68298 0.10859-0.51998
   4   0 -13   11.13    4.99  29 0.94590-0.79359 0.08975-0.08310 0.11210-0.79277
   5 -12  -4    0.81    3.39  27 0.95204-0.79907 0.12314-0.84022 0.10675-0.33112
   0   3   0  276.24    5.84  28 0.94967-0.87623 0.10947 0.10387 0.10894-0.07185
   0   3   2 2609.04   15.48  28 0.94841-0.83245 0.10265 0.13236 0.11004 0.05334
   1  -5   5  365.71    5.34  28 0.94893-0.85992 0.10540-0.37095 0.10960 0.18105
   1  -3  -4   98.75    5.14  29 0.94594-0.99864 0.08991-0.31026 0.11206-0.36630
   1  -2   8  178.31    5.96  29 0.94623-0.71926 0.09137-0.11073 0.11183 0.40573
   1   1  -6  193.81    6.23  29 0.94579-0.94159 0.08920-0.04574 0.11217-0.44366
   1   3  -6   78.44    3.72  28 0.94839-0.89503 0.10254 0.08364 0.11005-0.41691
   1   3   7   80.29    5.57  30 0.94128-0.61114 0.06797 0.25855 0.11549 0.40077
   1   5  -5   94.72    3.42  28 0.94786-0.82353 0.09970 0.23978 0.11051-0.32907
   1   6  -4   27.46    2.92  28 0.94861-0.77853 0.10367 0.31825 0.10987-0.25301
   1   6   4   84.02    3.67  28 0.94859-0.60849 0.10357 0.40556 0.10989 0.25346
   1   7  -2  154.75    3.73  28 0.94967-0.71262 0.10944 0.40577 0.10895-0.11313
   1   7   1  215.57    4.29  28 0.94811-0.64677 0.10101 0.44654 0.11030 0.07556
   2  -8   0    5.48    2.82  28 0.94876-0.93239 0.10448-0.60122 0.10974-0.13630
   2  -8   1  168.92    3.49  27 0.95083-0.91350 0.11599-0.60188 0.10789-0.07078
   2  -8   4   15.82    3.25  28 0.94906-0.84896 0.10614-0.56052 0.10948 0.11713
   2  -7  -3  125.20    3.84  28 0.94788-0.97140 0.09980-0.55794 0.11049-0.31516
   2  -7   7  288.64    4.93  28 0.94757-0.75797 0.09819-0.44817 0.11075 0.31818
   2  -6   8   26.83    3.24  28 0.95017-0.71473 0.11226-0.37935 0.10850 0.39590
   2  -5   9  131.05    4.49  28 0.94828-0.66739 0.10196-0.28772 0.11015 0.47029
   2  -3  10    4.12    3.87  29 0.94682-0.59426 0.09434-0.12536 0.11136 0.55753
   2   2  -9   39.65    4.42  29 0.94610-0.87385 0.09074 0.02873 0.11193-0.58597
   2   3  -9   57.50    3.94  28 0.94869-0.85181 0.10412 0.08683 0.10980-0.57125
   2   7   5   24.75    3.81  29 0.94695-0.45274 0.09501 0.53436 0.11125 0.36417
   2   8  -5  116.41    3.55  29 0.94770-0.64178 0.09886 0.49182 0.11064-0.25629
   2   8   3   10.90    3.25  29 0.94727-0.47092 0.09665 0.58223 0.11099 0.24978
   2   9  -2   52.08    2.74  28 0.95033-0.55610 0.11315 0.58233 0.10835-0.05226
   2   9  -1  110.86    3.50  28 0.95000-0.53447 0.11129 0.59515 0.10865 0.01094
   3 -10   0    4.53    2.84  28 0.94893-0.87646 0.10540-0.71132 0.10960-0.12522
   3 -10   3   32.61    2.70  27 0.95083-0.81350 0.11599-0.68647 0.10789 0.06795
   3 -10   4    4.00    2.93  28 0.94985-0.78991 0.11047-0.66843 0.10878 0.12911
   3  -9   7   42.46    3.40  28 0.94938-0.70237 0.10787-0.56328 0.10920 0.33129
   3  -6  -8   29.48    3.94  29 0.94697-0.94424 0.09510-0.49949 0.11124-0.58473
   3  -5  11    2.40    4.07  29 0.94635-0.51455 0.09196-0.21716 0.11174 0.63004
   3   4 -11  101.02    4.22  28 0.94875-0.76185 0.10446 0.17342 0.10975-0.65043
   3   6 -10   64.00    3.76  29 0.94788-0.69108 0.09983 0.33131 0.11049-0.56222
   3   8   5    4.56    4.02  29 0.94740-0.32093 0.09730 0.64147 0.11089 0.41343
   3   9  -7    1.79    2.83  27 0.95067-0.55521 0.11508 0.56312 0.10804-0.33328
   3   9   3   10.98    3.69  29 0.94798-0.33961 0.10034 0.68729 0.11041 0.29946
   3  10  -4   47.20    3.05  28 0.95053-0.46662 0.11428 0.66756 0.10817-0.13069
   3  10  -3   -1.47    3.42  29 0.94807-0.44229 0.10083 0.68769 0.11033-0.06931
   3  10  -2    8.08    3.45  28 0.94855-0.42213 0.10339 0.70016 0.10992-0.00557
   3  10  -1    5.26    3.46  28 0.94895-0.40093 0.10551 0.70927 0.10958 0.05807
   3  10   0    5.58    2.77  28 0.95044-0.38116 0.11379 0.71262 0.10825 0.12295
   4 -11  -3   11.33    3.22  28 0.94952-0.85648 0.10862-0.78022 0.10908-0.29137
   4 -11   6    1.79    3.18  28 0.94975-0.66626 0.10991-0.68436 0.10887 0.28128
   4 -10   8    8.15    3.18  27 0.95062-0.59879 0.11479-0.59351 0.10809 0.42039
   4   1 -13    9.60    4.30  29 0.94545-0.77009 0.08750-0.01080 0.11244-0.78414
   4   2 -13    1.78    4.10  29 0.94571-0.74461 0.08877 0.06090 0.11224-0.76954
   4   3 -13   18.60    4.37  28 0.94813-0.72100 0.10112 0.12008 0.11028-0.75399
   4   6 -12    0.59    3.55  29 0.94774-0.62351 0.09910 0.34372 0.11060-0.64837
   5 -13   0    3.43    3.18  27 0.95069-0.73658 0.11521-0.85840 0.10802-0.08848
   0   3   1  135.52    4.79  29 0.94726-0.85256 0.09655 0.12774 0.11099-0.01089
   1  -5  -1  232.35    4.60  29 0.94719-0.98537 0.09620-0.42635 0.11104-0.20016
   1  -4  -3   40.53    3.80  30 0.94371-0.99970 0.07908-0.35969 0.11375-0.31717
   1  -4   7   31.91    3.74  29 0.94400-0.78745 0.08046-0.25301 0.11353 0.31631
   1   2  -6  291.30    5.87  29 0.94538-0.91673 0.08709 0.02759 0.11249-0.43164
   1   7  -1  243.36    3.83  29 0.94756-0.68839 0.09807 0.42802 0.11075-0.05155
   1   7   0   70.42    3.03  29 0.94736-0.66786 0.09706 0.43978 0.11091 0.01140
   2  -8   5   80.87    3.74  29 0.94605-0.82467 0.09043-0.53331 0.11196 0.17796
   2  -5  -6   14.85    3.63  29 0.94541-0.98245 0.08722-0.43544 0.11247-0.48285
   2  -4  -7   15.85    4.23  30 0.94218-0.97504 0.07199-0.35899 0.11485-0.53606
   2   5  -8   65.01    3.53  30 0.94431-0.77619 0.08194 0.26252 0.11330-0.48661
   3 -10  -1  197.38    4.17  29 0.94654-0.89453 0.09289-0.70715 0.11157-0.19060
   3 -10   5   52.83    3.38  29 0.94654-0.76673 0.09286-0.64157 0.11157 0.19043
   3  -9  -4   87.73    3.59  29 0.94502-0.93181 0.08535-0.66148 0.11276-0.36967
   3  -8   9    4.56    3.05  28 0.94668-0.63011 0.09357-0.45252 0.11146 0.46502
   3  -7  -7  150.07    4.66  29 0.94542-0.94659 0.08730-0.55253 0.11245-0.53491
   3  -7  10   12.91    4.11  29 0.94389-0.58287 0.07992-0.35945 0.11361 0.54194
   3  -5  -9   42.28    4.87  30 0.94251-0.93533 0.07351-0.41688 0.11462-0.63898
   3   0 -11   69.80    5.69  31 0.93740-0.84880 0.05123-0.05870 0.11805-0.70724
   3   3 -11   62.99    4.08  30 0.94351-0.78128 0.07815 0.12781 0.11389-0.66662
   3   7  -9    6.47    3.06  29 0.94612-0.64244 0.09077 0.42425 0.11191-0.48861
   3   8  -8   -2.20    3.02  29 0.94633-0.59651 0.09181 0.50157 0.11174-0.41090
   3   9  -6   14.29    3.38  29 0.94596-0.52893 0.08996 0.59947 0.11203-0.27312
   4 -12   0    2.34    3.19  29 0.94479-0.81351 0.08423-0.79394 0.11294-0.11692
   4 -12   1    9.31    3.30  29 0.94616-0.79395 0.09098-0.78964 0.11187-0.05252
   4 -12   2   14.03    3.28  29 0.94642-0.77309 0.09225-0.78027 0.11167 0.01121
   4 -12   3   15.91    3.39  29 0.94592-0.75063 0.08978-0.76638 0.11206 0.07431
   4 -11   7    0.72    3.34  30 0.94419-0.64066 0.08134-0.64643 0.11339 0.34132
   4   7 -11    0.26    3.18  29 0.94655-0.57845 0.09291 0.43595 0.11157-0.57935
   4   8 -10    5.46    3.41  29 0.94614-0.53173 0.09086 0.51943 0.11189-0.50315
   5 -12  -5   19.71    3.71  29 0.94619-0.81472 0.09111-0.81871 0.11185-0.39778
   5 -11  -7    1.11    3.79  30 0.94510-0.83261 0.08572-0.76618 0.11270-0.51446
   5  -2 -14    2.24    6.81  33 0.93103-0.74421 0.02612-0.13716 0.12184-0.85816
   0  -1   2  897.12   13.34  30 0.94216-0.92495 0.07135-0.12079 0.11490-0.00119
   0   2   0   92.98    4.98  30 0.94287-0.89420 0.07459 0.06730 0.11439-0.08975
   1  -6   2  112.09    3.51  30 0.94186-0.94126 0.06999-0.43932 0.11511-0.02662
   1  -6   3 1192.96    7.84  30 0.94181-0.91972 0.06976-0.42821 0.11514 0.03672
   1  -5   6   58.04    3.44  30 0.94211-0.83178 0.07112-0.32591 0.11493 0.23906
   1  -2  -5  625.96   13.96  33 0.93172-0.98036 0.02819-0.18836 0.12148-0.42662
   1   4   6    4.99    4.05  31 0.93887-0.60553 0.05687 0.32978 0.11713 0.34873
   1   6  -3   72.56    3.24  30 0.94285-0.75178 0.07453 0.35830 0.11440-0.19436
   1   6   3   56.51    3.48  30 0.94193-0.62338 0.07030 0.42784 0.11506 0.18490
   2  -8  -1  336.67    4.62  29 0.94446-0.95013 0.08211-0.59008 0.11321-0.20351
   2  -8   6   24.59    3.32  30 0.94142-0.79816 0.06802-0.50016 0.11541 0.23801
   2  -6  -5   51.37    3.48  30 0.94255-0.98342 0.07311-0.48169 0.11462-0.43362
   2  -4  10   10.17    4.13  30 0.94099-0.61305 0.06607-0.16794 0.11571 0.53863
   2   4   8   20.72    4.59  32 0.93615-0.45151 0.04555 0.40143 0.11886 0.50977
   2   5   7   44.28    4.22  32 0.93660-0.44989 0.04739 0.45998 0.11858 0.45793
   2   6  -7  190.94    4.27  30 0.94187-0.72843 0.07002 0.35663 0.11510-0.41269
   2   6   6    4.27    3.75  31 0.94103-0.45070 0.06627 0.50187 0.11568 0.41024
   2   7  -6   19.96    3.05  30 0.94328-0.68366 0.07650 0.43184 0.11409-0.33574
   2   8  -4   38.63    3.03  30 0.94360-0.61688 0.07801 0.52410 0.11386-0.19668
   2   8   2   12.14    3.30  30 0.94271-0.48894 0.07388 0.59336 0.11450 0.18255
   3 -10  -2   51.08    3.43  30 0.94183-0.91097 0.06986-0.69558 0.11513-0.25849
   3 -10   6    1.73    3.24  30 0.94253-0.74078 0.07306-0.61120 0.11463 0.25081
   3  -9   8   10.02    3.26  30 0.94265-0.67352 0.07358-0.51745 0.11455 0.38976
   3  -8  -6  210.08    5.23  30 0.94102-0.94543 0.06622-0.59185 0.11569-0.48720
   3   1 -11   95.35    5.28  32 0.93511-0.82197 0.04136 0.02013 0.11950-0.69631
   3   2 -11   71.75    4.54  31 0.93894-0.80077 0.05718 0.07935 0.11708-0.68129
   3   7   6    4.20    4.21  30 0.94113-0.31868 0.06671 0.61135 0.11561 0.45995
   3   9  -5   15.70    3.22  30 0.94208-0.50495 0.07097 0.62949 0.11495-0.21371
   3   9   2    3.89    3.15  30 0.94189-0.35541 0.07014 0.70287 0.11508 0.22913
   4 -12  -1    9.24    3.35  30 0.94226-0.83181 0.07181-0.79241 0.11482-0.18218
   4 -12   4   16.28    2.86  29 0.94435-0.72778 0.08156-0.74717 0.11330 0.13580
   4 -12   5   31.80    3.52  30 0.94150-0.70402 0.06837-0.72283 0.11536 0.19718
   4 -11  -4    6.07    3.33  30 0.94361-0.87199 0.07805-0.75947 0.11385-0.35908
   4 -10  -6   14.83    3.21  30 0.94329-0.89004 0.07657-0.70849 0.11408-0.47445
   4   5 -12    1.52    3.52  30 0.94235-0.64546 0.07222 0.30257 0.11476-0.67081
   4   9  -8   15.44    3.79  30 0.94294-0.46256 0.07495 0.62979 0.11433-0.36632
   5  -9 -10    1.14    4.28  30 0.94063-0.84036 0.06448-0.63174 0.11596-0.68169
   5  -8 -11    2.63    4.84  32 0.93712-0.83534 0.04950-0.55821 0.11826-0.73822
   0  -1   3  429.72    9.56  31 0.93837-0.89996 0.05473-0.09401 0.11744 0.05932
   0   0   4  848.24   20.72  35 0.92298-0.83807-0.00298 0.04650 0.12605 0.12696
   1  -6   1   77.23    3.21  31 0.94000-0.96076 0.06173-0.44179 0.11636-0.09241
   1  -6   4   23.17    2.82  31 0.93953-0.89682 0.05972-0.40819 0.11667 0.09731
   1  -5  -2  502.56    6.12  31 0.93685-0.99646 0.04841-0.38964 0.11841-0.27181
   1  -3   8   56.46    4.37  31 0.93834-0.73596 0.05464-0.14656 0.11745 0.38742
   1   4  -5  296.72    4.89  31 0.93954-0.83974 0.05975 0.20942 0.11667-0.34693
   1   5  -4  107.62    3.51  31 0.93854-0.79287 0.05546 0.29574 0.11733-0.27173
   1   6  -2   51.01    3.08  31 0.93791-0.72524 0.05281 0.39123 0.11773-0.13305
   1   6   2  213.16    4.44  32 0.93667-0.63944 0.04769 0.43959 0.11852 0.11742
   2  -8  -2  132.26    3.93  31 0.93796-0.96481 0.05302-0.57179 0.11770-0.27303
   2  -7  -4  108.73    3.98  31 0.93660-0.98078 0.04742-0.51638 0.11856-0.38727
   2  -7   8  100.94    3.74  31 0.93870-0.72874 0.05616-0.39679 0.11722 0.37377
   2  -6   9    4.75    3.51  31 0.93884-0.68121 0.05673-0.31254 0.11713 0.45071
   2   7   4   52.00    3.74  31 0.93794-0.46581 0.05296 0.56409 0.11771 0.29495
   2   8  -3   26.07    2.80  31 0.93983-0.59086 0.06101 0.55224 0.11648-0.13448
   2   8  -2   71.50    3.30  31 0.93745-0.56751 0.05092 0.57307 0.11802-0.07308
   2   8   0   50.88    3.30  32 0.93680-0.52530 0.04824 0.59657 0.11843 0.05130
   2   8   1   57.57    3.34  31 0.93915-0.50605 0.05806 0.59812 0.11693 0.11871
   3  -6  11    2.89    4.56  32 0.93590-0.52938 0.04456-0.24270 0.11899 0.61414
   3   4   9    0.04    4.60  32 0.93362-0.32166 0.03552 0.46104 0.12036 0.60955
   3   5 -10   20.14    3.27  31 0.93961-0.70632 0.06006 0.30183 0.11662-0.58038
   3   8  -7   43.81    3.26  31 0.93991-0.56856 0.06136 0.54623 0.11642-0.35233
   3   8   4   29.59    3.87  31 0.93891-0.33405 0.05704 0.67012 0.11709 0.34479
   3   9  -4    3.30    3.28  31 0.93822-0.47906 0.05411 0.65652 0.11754-0.15247
   3   9   1    1.70    3.64  31 0.93895-0.37352 0.05723 0.70833 0.11706 0.16502
   4 -12  -2    7.72    3.22  31 0.93834-0.84902 0.05462-0.78505 0.11746-0.24911
   4 -12   6   -2.81    3.24  31 0.93827-0.67882 0.05433-0.69711 0.11750 0.25487
   4  -8  -9   20.96    4.55  32 0.93529-0.89653 0.04208-0.56563 0.11937-0.64554
   4  -7 -10    7.58    4.31  32 0.93306-0.88968 0.03332-0.49367 0.12069-0.69700
   4   6 -11    1.23    3.34  32 0.93727-0.59420 0.05014 0.40837 0.11814-0.59953
   4   8  -9    1.74    3.32  32 0.93732-0.50172 0.05036 0.57035 0.11811-0.44554
   5 -10  -9    2.31    4.18  31 0.93938-0.84055 0.05905-0.68456 0.11678-0.62920
   5  -7 -12   -1.10    5.44  35 0.92302-0.81898-0.00286-0.44593 0.12604-0.79933
   0   1   3   10.02    6.44  36 0.91580-0.82748-0.02606 0.12997 0.12943 0.07219
   0   2   1  660.16   10.07  32 0.93632-0.86639 0.04658 0.10645 0.11871-0.03127
   1  -6   0  147.68    3.88  32 0.93530-0.97686 0.04247-0.43328 0.11934-0.15674
   1  -6   5   56.00    3.42  32 0.93509-0.87030 0.04163-0.37775 0.11947 0.15977
   1   5   4   20.97    3.56  33 0.93112-0.61590 0.02627 0.41195 0.12179 0.22834
   1   6  -1   34.15    2.97  32 0.93427-0.70071 0.03837 0.41603 0.11996-0.07395
   1   6   1   42.94    3.25  32 0.93317-0.65695 0.03409 0.44171 0.12061 0.05186
   2  -9   1   54.76    3.30  32 0.93467-0.92250 0.03997-0.59728 0.11972-0.09454
   2  -9   2   40.11    2.57  31 0.93654-0.90266 0.04749-0.59443 0.11858-0.03121
   2  -9   3  189.91    3.57  31 0.93654-0.88155 0.04751-0.58322 0.11857 0.03197
   2  -9   4  131.24    3.93  32 0.93477-0.85849 0.04036-0.56471 0.11966 0.09562
   2  -8   7   69.17    3.55  32 0.93459-0.76963 0.03965-0.45981 0.11977 0.29755
   2  -5  10    2.50    3.83  33 0.92997-0.62675 0.02197-0.19615 0.12243 0.52331
   2   4  -8   41.89    3.24  32 0.93557-0.79309 0.04354 0.22849 0.11918-0.50532
   2   7  -5   75.08    3.33  32 0.93595-0.65551 0.04508 0.47393 0.11894-0.27825
   2   8  -1   51.01    2.77  32 0.93652-0.54630 0.04741 0.58724 0.11859-0.01246
   3 -11   0   55.54    3.12  32 0.93314-0.88377 0.03395-0.70861 0.12063-0.14691
   3 -11   1    2.22    3.09  33 0.93254-0.86795 0.03166-0.70525 0.12098-0.08574
   3 -11   2   10.81    2.58  31 0.93679-0.84567 0.04853-0.70146 0.11842-0.01995
   3 -11   3   38.17    2.88  31 0.93670-0.82416 0.04814-0.68981 0.11848 0.04292
   3 -11   4   10.84    3.12  32 0.93466-0.80089 0.03994-0.67150 0.11973 0.10717
   3 -10  -3   61.61    3.60  32 0.93476-0.92491 0.04030-0.67687 0.11967-0.32477
   3 -10   7    3.43    2.70  31 0.93675-0.71364 0.04836-0.57501 0.11844 0.31030
   3  -9  -5   64.47    3.58  32 0.93382-0.94163 0.03663-0.62417 0.12023-0.43960
   3  -9   9    0.58    3.48  32 0.93276-0.64240 0.03249-0.46582 0.12085 0.44683
   3  -8  10    7.46    3.91  32 0.93257-0.59626 0.03176-0.38227 0.12096 0.52256
   3   5   8   16.75    4.53  33 0.93031-0.31477 0.02325 0.53338 0.12224 0.55346
   3   6  -9   33.16    3.41  32 0.93530-0.65750 0.04246 0.39862 0.11934-0.50882
   3   7  -8    4.20    2.91  32 0.93430-0.60938 0.03849 0.48205 0.11994-0.43067
   3   9  -3    5.76    2.99  32 0.93591-0.45526 0.04492 0.67758 0.11897-0.09134
   3   9  -2   20.37    3.55  32 0.93456-0.43340 0.03953 0.69309 0.11979-0.02946
   3   9  -1   45.20    3.49  32 0.93467-0.41179 0.03995 0.70415 0.11972 0.03396
   3   9   0   21.81    3.04  32 0.93590-0.39201 0.04490 0.70912 0.11897 0.09907
   4 -11  -5    9.89    3.30  32 0.93446-0.88422 0.03912-0.73195 0.11985-0.42779
   4  -9  -8   20.69    4.02  32 0.93399-0.89823 0.03729-0.62031 0.12013-0.59446
   4   4 -12   12.76    4.02  33 0.93212-0.65955 0.03004 0.27163 0.12122-0.68752
   4   7 -10   10.74    3.50  32 0.93539-0.54672 0.04284 0.49596 0.11928-0.52428
   4   9  -7    5.56    2.85  32 0.93663-0.43413 0.04787 0.66724 0.11852-0.30771
   5   2 -14   -1.16    4.21  33 0.93082-0.64371 0.02512 0.15043 0.12196-0.80657
   0  -1   4  440.65    9.32  34 0.92562-0.86536 0.00592-0.03390 0.12485 0.11562
   1  -5   7   -0.32    2.92  33 0.93089-0.80023 0.02497-0.27164 0.12203 0.29577
   1  -4   8   63.75    4.19  33 0.92839-0.74999 0.01576-0.17673 0.12340 0.37011
   1   3  -5  269.67    5.07  34 0.92852-0.85369 0.01623 0.18048 0.12333-0.36696
   1   5  -3  352.20    4.75  33 0.92889-0.76246 0.01757 0.34325 0.12313-0.21568
   1   6   0  269.04    4.08  33 0.93272-0.67755 0.03191 0.43371 0.12098-0.01171
   2  -9   0  109.56    3.86  33 0.93132-0.94001 0.02656-0.59500 0.12179-0.15983
   2  -9   5   25.07    3.14  33 0.93158-0.83363 0.02755-0.54134 0.12164 0.15752
   2   5  -7  129.08    3.98  33 0.93023-0.74192 0.02250 0.33201 0.12240-0.43330
   2   6  -6  113.18    3.76  33 0.93108-0.69699 0.02566 0.41112 0.12192-0.35720
   2   6   5   24.87    3.96  34 0.92741-0.45879 0.01225 0.54496 0.12392 0.33901
   2   7  -4  100.20    3.50  33 0.92913-0.62713 0.01846 0.51173 0.12300-0.21896
   2   7   3   51.44    3.31  33 0.93009-0.47921 0.02198 0.58598 0.12247 0.22410
   3 -11  -1   32.06    3.12  33 0.92868-0.90071 0.01680-0.70295 0.12324-0.21274
   3 -11   5   -2.01    3.11  33 0.93104-0.77724 0.02552-0.65079 0.12194 0.16608
   3 -10   8    1.94    3.27  33 0.92891-0.68454 0.01764-0.53368 0.12312 0.36893
   3  -7  11   21.35    4.22  34 0.92694-0.54531 0.01055-0.28089 0.12417 0.59389
   3  -3  12    3.80    5.74  34 0.92458-0.42189 0.00233 0.02567 0.12538 0.70437
   3  -2  12    6.66    6.97  36 0.91453-0.38698-0.03040 0.13051 0.13011 0.71258
   3   4 -10  183.11    4.53  33 0.92878-0.72095 0.01717 0.27007 0.12319-0.60031
   3   7   5   40.30    4.58  34 0.92760-0.32670 0.01291 0.65297 0.12382 0.38704
   3   8  -6    7.75    2.54  32 0.93294-0.54122 0.03275 0.58475 0.12086-0.29504
   3   8   3    2.22    3.48  33 0.93071-0.34752 0.02428 0.69177 0.12213 0.27459
   4 -13   1   -0.81    3.50  33 0.93026-0.80141 0.02262-0.79218 0.12238-0.07802
   4 -13   2    3.32    3.51  33 0.93051-0.78123 0.02355-0.78335 0.12224-0.01167
   4 -13   3   -1.11    3.76  33 0.93041-0.75981 0.02317-0.77235 0.12229 0.04880
   4 -12  -3    4.37    3.17  33 0.93155-0.86411 0.02744-0.77119 0.12166-0.31650
   4 -10  -7    6.68    4.06  33 0.92819-0.89674 0.01505-0.66005 0.12350-0.54732
   4   8  -8   23.42    3.28  33 0.92881-0.47213 0.01729 0.61523 0.12317-0.38815
   4   9  -6    3.73    3.33  33 0.93149-0.40785 0.02720 0.69960 0.12169-0.24781
   5  -1 -14    1.62    6.00  36 0.91821-0.70540-0.01883-0.02046 0.12845-0.84987
   5   1 -14    2.42    4.50  34 0.92623-0.66430 0.00806 0.09611 0.12454-0.82417
   0  -2   2   48.87    4.67  34 0.92462-0.93207 0.00255-0.12327 0.12533-0.02386
   0  -2   3 1438.00   12.96  34 0.92370-0.91004-0.00060-0.10945 0.12579 0.03889
   1  -7   2   50.49    2.88  34 0.92430-0.94833 0.00145-0.44236 0.12549-0.04972
   1  -7   3  141.18    3.70  34 0.92489-0.92782 0.00347-0.43360 0.12520 0.01387
   1  -6  -1  561.37    5.98  34 0.92735-0.99014 0.01209-0.41362 0.12393-0.22561
   1  -6   6  101.18    3.69  33 0.92808-0.84218 0.01472-0.34053 0.12354 0.21910
   1   4  -4  399.31    5.36  34 0.92456-0.80391 0.00233 0.27665 0.12536-0.29289
   2  -9  -1    1.33    3.24  34 0.92600-0.95498 0.00731-0.58645 0.12463-0.22682
   2  -9   6    8.08    3.12  34 0.92647-0.80769 0.00897-0.51290 0.12439 0.21692
   2  -8  -3    9.65    3.02  33 0.92803-0.97542 0.01455-0.54433 0.12356-0.33990
   2  -8   8   13.23    3.37  34 0.92502-0.73974 0.00393-0.41446 0.12513 0.35428
   2  -7   9   56.78    3.76  34 0.92608-0.69403 0.00760-0.33652 0.12459 0.43116
   2   2   9   10.55    5.59  39 0.90075-0.44514-0.07035 0.38543 0.13565 0.53063
   2   3  -8  114.47    4.10  34 0.92516-0.80681 0.00438 0.19776 0.12506-0.52294
   2   7   2   68.11    3.19  35 0.92349-0.49390-0.00133 0.59768 0.12590 0.15743
   3 -11   6    7.08    3.04  34 0.92686-0.75067 0.01035-0.62158 0.12418 0.22961
   3 -10  -4   79.74    3.78  34 0.92463-0.93548 0.00256-0.64975 0.12533-0.39513
   3  -4 -10   82.12    9.13  39 0.89874-0.88827-0.07580-0.20822 0.13640-0.71172
   3  -4  12    1.99    4.84  34 0.92362-0.44572-0.00089-0.04246 0.12584 0.69188
   3   7  -7    6.27    2.96  34 0.92564-0.57987 0.00607 0.52927 0.12482-0.37492
   3   8  -5   27.94    3.29  34 0.92669-0.51323 0.00974 0.61973 0.12427-0.23344
   3   8   2    4.22    2.95  34 0.92478-0.36238 0.00307 0.70407 0.12526 0.20881
   4 -13   0    1.00    3.32  34 0.92549-0.82139 0.00554-0.79314 0.12489-0.14195
   4  -6 -11    3.50    5.41  36 0.91431-0.86797-0.03102-0.36978 0.13018-0.75715
   4   3 -12    9.53    4.20  35 0.92229-0.67500-0.00537 0.23521 0.12649-0.70671
   4   5 -11    7.51    3.10  34 0.92410-0.60525 0.00074 0.38546 0.12560-0.61732
   4   9  -5   15.13    3.56  34 0.92672-0.38124 0.00988 0.72797 0.12425-0.18631
   5   0 -14    3.01    4.87  36 0.91796-0.67973-0.01957 0.05202 0.12854-0.83617
   5   4 -13    1.58    3.93  34 0.92406-0.56610 0.00062 0.33026 0.12561-0.72418
   1  -7   1   10.23    2.74  35 0.92085-0.96607-0.00991-0.44223 0.12716-0.11335
   1  -7   4   37.91    2.65  34 0.92332-0.90447-0.00165-0.41729 0.12596 0.07724
   1  -7   5   44.05    3.15  35 0.91915-0.87889-0.01547-0.39156 0.12796 0.13956
   1  -5  -3    7.02    3.52  35 0.91856-0.99990-0.01738-0.33676 0.12824-0.34401
   1  -4  -4  210.82    5.37  36 0.91704-0.99435-0.02223-0.26993 0.12894-0.39506
   1   2   7  118.88    6.64  39 0.89832-0.59274-0.07670 0.33290 0.13653 0.36708
   1   5  -2   46.51    3.23  35 0.92083-0.73353-0.00996 0.38179 0.12717-0.15738
   1   5   3  279.96    4.94  35 0.92142-0.62775-0.00802 0.43545 0.12689 0.15912
   2  -9   7   61.81    3.38  35 0.91939-0.77882-0.01467-0.47616 0.12785 0.27786
   2  -7  -5   66.47    3.94  36 0.91795-0.98322-0.01931-0.46145 0.12852-0.45882
   2  -6  -6    8.20    3.93  36 0.91789-0.97970-0.01951-0.40109 0.12855-0.51049
   2  -6  10   35.19    4.33  35 0.92027-0.64129-0.01182-0.23245 0.12744 0.50558
   2  -3  -8  120.39    8.99  40 0.89251-0.92241-0.09200-0.13580 0.13859-0.61064
   2   6  -5  338.03    4.72  35 0.91989-0.66435-0.01307 0.46057 0.12762-0.30011
   2   7  -3   27.31    2.50  35 0.92329-0.60054-0.00173 0.54214 0.12597-0.15925
   2   7  -2    6.90    2.75  35 0.92039-0.57535-0.01141 0.56657 0.12738-0.09610
   2   7   1  148.67    4.04  35 0.91895-0.51034-0.01612 0.60140 0.12806 0.09206
   3 -11  -2   23.82    3.12  35 0.92198-0.91533-0.00617-0.69124 0.12662-0.27942
   3 -11   7    2.50    3.22  34 0.92280-0.72271-0.00339-0.59166 0.12621 0.28825
   3  -9  10    3.59    4.10  35 0.91967-0.60787-0.01376-0.40851 0.12772 0.50317
   3  -8  -7   96.72    4.33  35 0.92016-0.94604-0.01217-0.52594 0.12749-0.56083
   3  -7  -8   42.48    4.01  35 0.91925-0.94066-0.01513-0.46165 0.12792-0.61267
   3  -5  12   -0.57    4.52  35 0.91966-0.46629-0.01381-0.10065 0.12773 0.67698
   3   3 -10    0.09    3.20  36 0.91695-0.73410-0.02252 0.23898 0.12898-0.61878
   3   5  -9   23.02    3.24  35 0.92192-0.66898-0.00634 0.37571 0.12664-0.52884
   3   6  -8   97.73    3.86  35 0.92143-0.62281-0.00800 0.45964 0.12688-0.45388
   3   6   6   15.66    4.19  36 0.91643-0.31920-0.02415 0.63099 0.12921 0.43184
   3   8  -4   86.82    3.55  35 0.92106-0.48712-0.00922 0.64806 0.12706-0.17611
   3   8   1   15.71    3.03  36 0.91842-0.37797-0.01782 0.71120 0.12830 0.14021
   4 -13  -1    2.11    2.96  35 0.92316-0.83822-0.00220-0.79059 0.12604-0.20604
   4 -12  -4    0.82    2.97  34 0.92324-0.87654-0.00190-0.75095 0.12600-0.38366
   4 -11  -6   -2.24    3.54  35 0.92105-0.89244-0.00925-0.69433 0.12706-0.49948
   4   6 -10   39.14    3.44  35 0.92146-0.55769-0.00788 0.47502 0.12687-0.54518
   4   7  -9    4.13    2.74  35 0.92322-0.51271-0.00199 0.55230 0.12601-0.46674
   4   8  -7    5.66    3.53  35 0.92025-0.44246-0.01188 0.65552 0.12745-0.32904
   4   9  -4    1.02    2.75  35 0.92304-0.35668-0.00261 0.75077 0.12610-0.12515
   4   9  -3   12.09    3.52  35 0.92065-0.33288-0.01055 0.76931 0.12725-0.06369
   4   9  -2    7.09    3.56  35 0.91932-0.31064-0.01491 0.78291 0.12788-0.00034
   4   9  -1   -2.33    3.60  35 0.92092-0.29111-0.00966 0.79047 0.12712 0.06506
   4   9   0   -1.11    2.85  35 0.92316-0.27173-0.00220 0.79396 0.12604 0.12862
   0  -2   1 5979.36   25.65  35 0.91800-0.94620-0.01912-0.11182 0.12847-0.08962
   0  -2   4  327.44    6.45  36 0.91601-0.88087-0.02542-0.07328 0.12937 0.09901
   1  -7   0  108.95    3.53  36 0.91477-0.98121-0.02927-0.43319 0.12992-0.17955
   1  -6  -2   37.86    3.37  36 0.91386-0.99827-0.03207-0.38107 0.13032-0.29451
   1  -6   7   32.00    3.39  35 0.91815-0.81040-0.01864-0.29557 0.12840 0.27796
   1  -5   8  144.41    4.21  36 0.91627-0.76355-0.02459-0.20781 0.12925 0.35206
   1  -3   9  197.39    6.10  37 0.91006-0.68517-0.04354-0.03465 0.13193 0.43717
   1  -2   9  311.22    8.00  37 0.90989-0.66027-0.04405 0.03720 0.13201 0.44944
   1   2  -5  164.82    4.81  36 0.91471-0.86494-0.02946 0.15451 0.12995-0.38602
   1   3   6   -0.74    3.81  38 0.90569-0.59669-0.05624 0.37257 0.13370 0.31873
   1   5  -1   95.76    3.46  36 0.91447-0.70551-0.03020 0.41324 0.13005-0.09637
   1   5   2    6.54    3.10  36 0.91501-0.64176-0.02855 0.44603 0.12982 0.09438
   2 -10   1    4.60    3.04  36 0.91521-0.92726-0.02793-0.60172 0.12973-0.11704
   2 -10   2  219.97    3.93  36 0.91809-0.90846-0.01883-0.59841 0.12843-0.05151
   2 -10   3   30.37    2.61  35 0.91845-0.88793-0.01768-0.58890 0.12826 0.01221
   2 -10   4   30.08    3.01  36 0.91707-0.86523-0.02209-0.57493 0.12890 0.07458
   2 -10   5   83.39    3.26  36 0.91401-0.84135-0.03162-0.55332 0.13025 0.13632
   2  -9  -2  250.35    4.76  36 0.91652-0.96787-0.02384-0.56674 0.12915-0.29420
   2  -4  11    1.26    4.04  37 0.91126-0.56166-0.03997-0.05121 0.13143 0.58531
   2  -3  11   12.16    4.88  37 0.90996-0.53552-0.04383 0.02473 0.13197 0.59938
   2  -2  11    1.46    5.84  39 0.90057-0.50169-0.07055 0.12224 0.13567 0.60791
   2   2  -8    4.69    3.41  37 0.91179-0.81856-0.03838 0.16711 0.13121-0.54204
   2   4  -7  105.41    3.77  36 0.91495-0.75115-0.02873 0.31206 0.12984-0.45287
   2   5  -6  164.75    4.30  36 0.91388-0.70385-0.03202 0.39736 0.13031-0.37745
   2   6   4   21.80    3.14  36 0.91421-0.46643-0.03100 0.57810 0.13017 0.26773
   2   7  -1   59.75    3.56  36 0.91719-0.55144-0.02170 0.58516 0.12884-0.03492
   2   7   0   51.15    3.62  36 0.91703-0.53022-0.02222 0.59635 0.12891 0.02810
   3 -12   1    5.08    3.43  36 0.91638-0.87077-0.02426-0.71124 0.12921-0.10562
   3 -12   2   25.54    2.89  35 0.91841-0.85130-0.01781-0.70588 0.12828-0.04027
   3 -12   3    1.37    2.61  35 0.91875-0.83030-0.01673-0.69651 0.12813 0.02201
   3 -12   4    5.12    3.11  36 0.91625-0.80798-0.02466-0.68051 0.12926 0.08517
   3 -12   5   19.99    3.27  36 0.91413-0.78371-0.03124-0.65972 0.13020 0.14791
   3 -10   9    1.83    3.20  36 0.91790-0.65279-0.01945-0.48605 0.12852 0.42744
   3  -9  -6   22.19    3.59  36 0.91629-0.94552-0.02455-0.57463 0.12925-0.51255
   3  -8  11   16.54    4.10  36 0.91403-0.55686-0.03158-0.30882 0.13025 0.57814
   3   2  10   -0.59    5.94  41 0.88971-0.30619-0.09912 0.46119 0.13951 0.62474
   3   7  -6    6.61    2.95  36 0.91581-0.54881-0.02605 0.57309 0.12946-0.31646
   3   7   4   27.40    3.48  36 0.91565-0.33661-0.02655 0.68188 0.12953 0.31670
   3   8  -3   43.71    3.08  36 0.91727-0.46194-0.02145 0.67197 0.12880-0.11383
   3   8  -2   53.76    3.15  36 0.91465-0.43803-0.02965 0.69061 0.12997-0.05147
   3   8  -1   28.65    2.93  36 0.91384-0.41601-0.03215 0.70348 0.13033 0.01175
   3   8   0   65.47    3.41  36 0.91561-0.39649-0.02668 0.70994 0.12955 0.07584
   4 -13  -2    5.31    3.23  36 0.91759-0.85341-0.02044-0.78244 0.12866-0.27189
   4   2 -12    4.55    3.72  37 0.91148-0.68874-0.03930 0.19970 0.13134-0.72438
   5   5 -12    9.02    3.83  36 0.91413-0.51016-0.03126 0.44229 0.13020-0.65045
   5   7 -10   -2.03    3.29  36 0.91534-0.41905-0.02751 0.60443 0.12967-0.49834
   0  -3   2    0.68    3.51  37 0.90910-0.94123-0.04650-0.14670 0.13238-0.04216
   0  -3   3  738.14    8.11  37 0.91009-0.92089-0.04359-0.13724 0.13197 0.02103
   1  -7   6  119.61    3.68  37 0.91283-0.85111-0.03538-0.36116 0.13081 0.19959
   1  -1   9   54.58    6.41  40 0.89282-0.61887-0.09129 0.15513 0.13850 0.45511
   1   4  -3  172.59    4.39  37 0.90967-0.76821-0.04483 0.33436 0.13214-0.23724
   1   5   0   88.30    3.40  37 0.91114-0.68112-0.04048 0.43431 0.13153-0.03458
   1   5   1  119.48    3.77  37 0.91092-0.65955-0.04113 0.44595 0.13162 0.02859
   2 -10   0   16.00    3.00  37 0.91026-0.94400-0.04308-0.59712 0.13190-0.18240
   2 -10   6    6.99    3.02  37 0.91032-0.81457-0.04290-0.53011 0.13187 0.19662
   2  -9   8   27.19    3.25  37 0.90948-0.74810-0.04540-0.43522 0.13222 0.33645
   2  -8  -4  147.99    4.09  36 0.91272-0.98147-0.03571-0.50509 0.13086-0.41034
   2  -8   9   24.51    3.38  37 0.91245-0.70439-0.03654-0.36188 0.13098 0.41323
   2  -7  10    7.63    3.69  37 0.90948-0.65525-0.04540-0.27082 0.13222 0.48648
   2  -5  -7   65.52    5.07  38 0.90700-0.96520-0.05262-0.30696 0.13323-0.56618
   2   3   8   53.64    4.92  39 0.89758-0.43905-0.07875 0.45455 0.13681 0.47799
   2   4   7   15.35    3.92  38 0.90527-0.44271-0.05756 0.49486 0.13391 0.43025
   2   6  -4   29.88    3.07  37 0.90975-0.63286-0.04459 0.50346 0.13211-0.24057
   3 -12   0    7.00    2.72  36 0.91298-0.88810-0.03494-0.71082 0.13075-0.17045
   3 -12   6    3.37    3.73  37 0.90953-0.75764-0.04526-0.63577 0.13220 0.20861
   3 -11  -3   14.92    2.98  36 0.91289-0.92729-0.03520-0.67194 0.13079-0.34798
   3 -11   8    2.40    3.09  36 0.91292-0.69335-0.03510-0.55201 0.13077 0.34884
   3 -10  -5    8.98    3.29  37 0.90925-0.94222-0.04609-0.61237 0.13232-0.46431
   3  -6  -9   27.00    4.67  38 0.90511-0.92367-0.05804-0.35847 0.13398-0.67028
   4 -12  -5   11.17    3.67  37 0.91065-0.88589-0.04194-0.72243 0.13174-0.45246
   4 -10  -8    5.86    4.11  38 0.90629-0.89553-0.05465-0.59921 0.13351-0.62039
   4  -9  -9    0.12    3.95  39 0.90325-0.89131-0.06327-0.53256 0.13470-0.67544
   4   4 -11   18.82    3.29  37 0.90941-0.61588-0.04561 0.35973 0.13225-0.63795
   4   7  -8    6.98    3.29  37 0.91086-0.47876-0.04132 0.60233 0.13165-0.40965
   4   8  -6   19.98    2.88  37 0.91258-0.41366-0.03614 0.69096 0.13092-0.26948
   4   8   2    2.93    3.34  38 0.90798-0.23920-0.04979 0.79036 0.13284 0.23539
   5   3 -13    5.80    4.13  38 0.90751-0.57363-0.05114 0.30819 0.13302-0.73900
   5   6 -11   30.91    3.32  37 0.91254-0.46238-0.03624 0.53038 0.13094-0.57603
   5   8  -8   12.50    3.43  37 0.91128-0.34821-0.04005 0.70762 0.13147-0.36057
   0  -3   4 1357.23   10.39  38 0.90553-0.89518-0.05711-0.11274 0.13396 0.08224
   0  -2   5   75.47    4.39  38 0.90161-0.84501-0.06807-0.01993 0.13547 0.15638
   0  -1   5  172.65    6.74  39 0.89871-0.81744-0.07598 0.05906 0.13654 0.16727
   1  -8   2   98.86    3.45  38 0.90416-0.95306-0.06098-0.45105 0.13450-0.06962
   1  -8   3   17.68    2.96  38 0.90605-0.93315-0.05561-0.44512 0.13376-0.00543
   1  -8   4   76.02    3.46  38 0.90489-0.91093-0.05892-0.43123 0.13421 0.05747
   1  -7  -1   64.20    3.38  38 0.90503-0.99250-0.05852-0.41498 0.13416-0.24729
   1  -7   7   15.54    3.33  38 0.90309-0.82045-0.06397-0.32188 0.13491 0.25888
   1  -6   8  193.49    4.58  38 0.90402-0.77566-0.06136-0.24216 0.13455 0.33464
   1  -4   9  399.09    6.71  38 0.90420-0.70477-0.06087-0.08908 0.13448 0.42248
   1   3  -4  199.12    4.69  38 0.90543-0.80979-0.05738 0.26467 0.13400-0.31450
   1   4   4  186.55    4.96  39 0.90081-0.61010-0.07029 0.43649 0.13577 0.20258
   2 -10  -1   44.60    3.25  38 0.90295-0.95752-0.06436-0.58718 0.13496-0.24880
   2  -9  -3   11.50    3.15  38 0.90429-0.97615-0.06061-0.54028 0.13445-0.36255
   2  -5  11   14.93    3.96  38 0.90398-0.57878-0.06149-0.10033 0.13457 0.57264
   2   1  -8   82.74    4.81  39 0.89720-0.82823-0.08003 0.13883 0.13709-0.55991
   2   6   3  113.87    3.97  38 0.90373-0.47768-0.06219 0.59797 0.13466 0.20036
   3 -12  -1   16.91    3.15  38 0.90714-0.90369-0.05249-0.70386 0.13332-0.23576
   3   2 -10  208.30    5.10  39 0.90218-0.74347-0.06650 0.21160 0.13525-0.63703
   3   4  -9   67.79    3.63  38 0.90539-0.67680-0.05749 0.35627 0.13401-0.54813
   3   5  -8   88.11    3.66  38 0.90225-0.62693-0.06632 0.44738 0.13523-0.47313
   3   6  -7   11.62    3.07  38 0.90662-0.58683-0.05398 0.51614 0.13353-0.39579
   3   7  -5   58.78    3.15  38 0.90623-0.51875-0.05511 0.61138 0.13369-0.25708
   3   7   3   35.59    3.48  38 0.90557-0.34670-0.05699 0.70278 0.13395 0.24917
   4 -11  -7   22.43    4.37  38 0.90222-0.89424-0.06640-0.64797 0.13524-0.57033
   4  -8 -10   -1.24    4.12  38 0.90479-0.88218-0.05922-0.46883 0.13425-0.71739
   4   1 -12   95.60    5.19  39 0.89840-0.69955-0.07682 0.16631 0.13666-0.74119
   4   5 -10    4.03    3.36  38 0.90376-0.56405-0.06211 0.45867 0.13465-0.56367
   4   6  -9   45.64    3.40  38 0.90494-0.51931-0.05877 0.53717 0.13419-0.48808
   4   8  -5    2.60    3.07  38 0.90445-0.38433-0.06015 0.72265 0.13438-0.20879
   4   8   1    6.37    3.20  39 0.90234-0.25453-0.06605 0.79720 0.13519 0.17024
   5   7  -9    2.06    3.18  38 0.90223-0.38464-0.06638 0.65407 0.13524-0.44046
   5   8  -7    5.55    3.47  38 0.90309-0.31831-0.06397 0.74399 0.13491-0.30061
   0  -3   1   23.51    3.40  38 0.90172-0.95480-0.06715-0.13497 0.13530-0.10869
   0  -3   5  187.80    5.31  39 0.89543-0.86386-0.08410-0.07553 0.13759 0.14186
   0  -2   0   92.36    4.97  39 0.89916-0.94877-0.07414-0.06776 0.13625-0.16074
   1  -8   1   38.62    3.13  39 0.89985-0.97008-0.07228-0.45095 0.13600-0.13525
   1  -8   5   39.72    2.99  38 0.90147-0.88614-0.06784-0.41152 0.13539 0.11933
   1  -5   9   88.62    4.13  39 0.89573-0.72134-0.08332-0.13862 0.13749 0.40690
   1  -3  -5  673.47   10.71  40 0.89263-0.96597-0.09140-0.13973 0.13856-0.45589
   1   1  -5  494.81    8.26  40 0.89390-0.86807-0.08810 0.14219 0.13813-0.40630
   2 -11   2    4.73    3.06  39 0.89607-0.91227-0.08243-0.60826 0.13737-0.07414
   2 -11   3    2.33    3.11  39 0.89762-0.89231-0.07831-0.60114 0.13681-0.01015
   2 -11   4   33.54    3.26  39 0.89718-0.87051-0.07947-0.58808 0.13697 0.05296
   2 -10   7    7.93    2.63  38 0.90185-0.78672-0.06679-0.49680 0.13525 0.25723
   2  -9   9    6.82    3.28  39 0.89664-0.71391-0.08090-0.38958 0.13716 0.39447
   2  -8  10    5.48    3.80  39 0.89526-0.66635-0.08456-0.30334 0.13765 0.46938
   2  -6  11    0.63    4.32  40 0.89418-0.59482-0.08740-0.14707 0.13803 0.55792
   2   3  -7   14.45    3.36  40 0.89474-0.75485-0.08591 0.29842 0.13783-0.47254
   2   5  -5  247.76    4.42  39 0.89818-0.66688-0.07679 0.45373 0.13661-0.31977
   2   5   5  145.53    4.52  40 0.89558-0.45113-0.08371 0.56984 0.13754 0.31253
   2   6  -3  157.17    3.46  39 0.90098-0.60238-0.06919 0.53949 0.13558-0.17968
   2   6   2   29.47    3.24  40 0.89548-0.49075-0.08397 0.60837 0.13757 0.13464
   3 -13   2    3.92    3.08  39 0.89833-0.85404-0.07638-0.71495 0.13655-0.06214
   3 -13   3    3.66    3.56  39 0.89669-0.83446-0.08079-0.70555 0.13715 0.00092
   3 -13   4   -0.44    3.19  39 0.89843-0.81165-0.07612-0.69323 0.13652 0.06392
   3 -12  -2    1.01    3.22  38 0.90026-0.91577-0.07115-0.69308 0.13584-0.30148
   3 -11  -4   16.19    3.37  39 0.89911-0.93579-0.07429-0.64422 0.13627-0.41826
   3   3   9    5.39    4.53  41 0.88777-0.30112-0.10375 0.52799 0.14020 0.57354
   3   4   8   -0.29    3.93  41 0.88943-0.29980-0.09958 0.58082 0.13965 0.52069
   3   6   5   39.39    3.91  39 0.89854-0.32169-0.07582 0.67157 0.13648 0.36218
   3   7  -4   70.58    3.46  39 0.89842-0.48858-0.07616 0.64472 0.13652-0.19637
   3   7   2   41.00    3.54  39 0.89632-0.35905-0.08177 0.71476 0.13728 0.18305
   4   7  -7    5.14    3.32  39 0.89905-0.44525-0.07445 0.64704 0.13629-0.35018
   4   7   4   23.95    4.20  39 0.89883-0.21170-0.07505 0.76808 0.13637 0.34742
   4   8  -4    7.78    3.02  39 0.90077-0.35838-0.06978 0.74764 0.13566-0.14660
   4   8  -3   72.25    3.68  39 0.89667-0.33380-0.08082 0.76801 0.13715-0.08521
   4   8   0   -0.37    3.16  39 0.89793-0.27108-0.07748 0.79813 0.13670 0.10553
   5   2 -13   10.32    4.29  40 0.89342-0.58381-0.08936 0.27639 0.13829-0.75882
   5   4 -12    9.58    3.59  40 0.89610-0.51638-0.08233 0.42206 0.13735-0.66892
   0  -4   2  356.11    5.71  40 0.89353-0.95042-0.08901-0.17425 0.13835-0.06108
   0  -4   3  185.85    4.27  39 0.89573-0.93153-0.08325-0.16922 0.13758 0.00289
   0  -4   4   15.57    3.20  40 0.89278-0.90748-0.09095-0.15085 0.13861 0.06561
   1  -8   0  117.69    3.71  40 0.89242-0.98382-0.09188-0.44196 0.13873-0.20132
   1  -8   6  220.90    4.06  39 0.89533-0.85911-0.08431-0.38446 0.13772 0.17995
   1  -7  -2   31.79    3.04  40 0.88971-0.99888-0.09881-0.38560 0.13965-0.31650
   1  -7   8  246.24    4.78  40 0.88962-0.78641-0.09904-0.27666 0.13968 0.31704
   1  -6  -3  108.57    3.85  40 0.89384-0.99934-0.08819-0.33565 0.13824-0.36646
   1  -5  -4  354.93    6.07  40 0.89008-0.99175-0.09786-0.26548 0.13952-0.41873
   1   4  -2  116.76    3.63  40 0.89549-0.73218-0.08389 0.38450 0.13766-0.17889
   2 -11   1   28.71    3.33  40 0.89266-0.93011-0.09126-0.60949 0.13865-0.13892
   2 -11   5   73.60    3.58  40 0.89433-0.84644-0.08693-0.57026 0.13807 0.11554
   2 -10  -2   57.71    3.49  40 0.89197-0.96797-0.09304-0.57001 0.13888-0.31669
   2 -10   8   15.98    3.35  40 0.89187-0.75540-0.09331-0.46052 0.13892 0.31734
   2  -8  -5   63.21    3.83  40 0.88980-0.98013-0.09859-0.45319 0.13962-0.48350
   2  -7  -6   34.79    3.85  41 0.88796-0.97455-0.10321-0.38838 0.14023-0.53438
   2   0  -8   24.13    4.52  42 0.87570-0.83135-0.13273 0.11901 0.14404-0.57890
   2   4  -6  231.02    4.54  40 0.89194-0.70650-0.09312 0.38780 0.13889-0.39777
   2   6  -2   83.40    3.28  40 0.89420-0.57420-0.08728 0.56846 0.13812-0.11881
   2   6  -1   62.12    3.12  40 0.88964-0.54803-0.09897 0.59086 0.13967-0.05760
   2   6   1   53.71    3.50  40 0.89027-0.50618-0.09739 0.61116 0.13946 0.06942
   3 -13   1   14.47    3.55  40 0.89398-0.87271-0.08786-0.71849 0.13819-0.12673
   3 -10  -6   13.32    3.77  41 0.88847-0.94197-0.10193-0.56676 0.14006-0.53505
   3  -9  -7    2.04    4.04  40 0.89032-0.94074-0.09727-0.51108 0.13944-0.58644
   3  -8  -8    3.47    3.96  41 0.88538-0.93272-0.10961-0.43844 0.14106-0.63871
   3   1 -10  208.46    6.15  41 0.88537-0.75226-0.10963 0.18267 0.14106-0.65537
   3   6  -6   50.87    3.54  40 0.89264-0.55036-0.09132 0.56631 0.13865-0.33700
   3   7  -3   79.09    3.35  40 0.89242-0.46191-0.09189 0.67112 0.13873-0.13493
   3   7   1  174.92    4.19  40 0.89050-0.37444-0.09679 0.71920 0.13938 0.11767
   4   0 -12    4.18    4.31  41 0.88751-0.71452-0.10434 0.12225 0.14037-0.75924
   4   3 -11   11.31    3.53  40 0.89050-0.62119-0.09681 0.33949 0.13938-0.65621
   4   8  -2    4.00    2.82  40 0.89534-0.31089-0.08429 0.78336 0.13772-0.02241
   4   8  -1   43.91    3.14  40 0.89516-0.28884-0.08475 0.79418 0.13778 0.04145
   5   5 -11   18.64    3.39  40 0.89254-0.46558-0.09157 0.51512 0.13869-0.59523
   5   6 -10    5.40    3.34  40 0.89496-0.42288-0.08527 0.59081 0.13785-0.51860
   5   8  -6    2.12    2.88  40 0.89551-0.28895-0.08383 0.77560 0.13766-0.24004
   0  -4   1   22.77    3.62  41 0.88559-0.96351-0.10925-0.16469 0.14094-0.12619
   0  -4   5   11.11    3.16  41 0.88575-0.87865-0.10884-0.12143 0.14088 0.12689
   0  -3   0  267.06    5.89  41 0.88578-0.95999-0.10878-0.10444 0.14087-0.17687
   1  -9   3  122.87    3.52  41 0.88501-0.93710-0.11067-0.46160 0.14112-0.02454
   1  -9   4   22.56    3.14  41 0.88451-0.91561-0.11190-0.44961 0.14128 0.03879
   1  -8   7   45.07    3.65  41 0.88609-0.82815-0.10801-0.34945 0.14078 0.24181
   1  -6   9    4.30    3.04  41 0.88377-0.73449-0.11371-0.18034 0.14152 0.39232
   1   4  -1  278.94    5.09  41 0.88493-0.70098-0.11086 0.42220 0.14115-0.12040
   1   4   3   15.87    3.15  41 0.88734-0.61809-0.10490 0.46066 0.14037 0.13360
   2 -11   0   24.24    3.24  41 0.88678-0.94449-0.10630-0.60621 0.14055-0.20286
   2 -11   6    6.50    2.71  40 0.88955-0.81972-0.09936-0.54736 0.13964 0.17807
   2  -9  -4   19.57    3.09  41 0.88568-0.97956-0.10902-0.50352 0.14091-0.43207
   2  -7  11    3.43    4.14  41 0.88441-0.60968-0.11213-0.19395 0.14131 0.54190
   2   6   0  140.32    3.60  41 0.88874-0.52636-0.10141 0.60441 0.13991 0.00451
   3 -13   0    2.63    2.92  40 0.88894-0.88927-0.10091-0.71652 0.13984-0.19200
   3 -12  -3    2.74    3.45  41 0.88705-0.92611-0.10562-0.67279 0.14046-0.37016
   3   3  -9   95.58    3.77  41 0.88336-0.67929-0.11469 0.34141 0.14164-0.56780
   3   5   6    3.07    3.93  41 0.88253-0.30875-0.11671 0.65455 0.14190 0.41077
   3   6   4  114.63    4.35  42 0.88242-0.32746-0.11697 0.70111 0.14194 0.29204
   3   7  -2  113.11    3.64  41 0.88824-0.43652-0.10264 0.69250 0.14007-0.07428
   3   7  -1    9.89    2.99  41 0.88634-0.41448-0.10739 0.70694 0.14069-0.01194
   3   7   0  111.62    3.96  41 0.88737-0.39299-0.10483 0.71662 0.14036 0.05217
   4  -2 -12    1.76    5.54  44 0.86270-0.73914-0.16204 0.03642 0.14761-0.79054
   4  -1 -12    1.28    4.57  44 0.86708-0.71749-0.15244 0.09860 0.14643-0.77331
   4   4 -10   14.87    3.38  42 0.88204-0.56748-0.11790 0.44299 0.14206-0.58364
   4   5   7   13.84    4.60  42 0.88046-0.17871-0.12169 0.70385 0.14255 0.50504
   4   6  -8   23.65    3.05  41 0.88818-0.48156-0.10280 0.59192 0.14009-0.43050
   4   7  -6   -0.52    2.53  41 0.88873-0.41428-0.10141 0.68554 0.13991-0.29057
   4   7   3   10.58    3.62  41 0.88700-0.22091-0.10575 0.78860 0.14048 0.27901
   5   7  -8    4.71    3.04  41 0.88890-0.34966-0.10100 0.69920 0.13986-0.38119
   5   8  -5   -0.44    3.01  41 0.88923-0.26167-0.10018 0.80275 0.13975-0.17802
   5   8  -4    9.48    3.40  41 0.88539-0.23620-0.10972 0.82471 0.14100-0.11682
   0  -5   2 1646.20    9.76  42 0.87719-0.95870-0.12922-0.20525 0.14360-0.07814
   0  -5   3   79.39    3.59  42 0.88019-0.94072-0.12214-0.20169 0.14270-0.01389
   0  -5   4  411.98    5.36  42 0.87932-0.91833-0.12420-0.18855 0.14296 0.04913
   0  -3   6   49.08    3.60  42 0.87820-0.82551-0.12684-0.02159 0.14330 0.19969
   0  -2   6  662.59    8.80  42 0.87756-0.79937-0.12835 0.05123 0.14349 0.21200
   1  -9   1   42.59    3.57  42 0.87715-0.97213-0.12931-0.46495 0.14361-0.15456
   1  -9   2   14.74    2.50  41 0.88252-0.95606-0.11655-0.46661 0.14198-0.08886
   1  -9   5   14.47    2.63  41 0.88213-0.89173-0.11749-0.43291 0.14210 0.10040
   1  -9   6   35.12    3.02  42 0.87638-0.86507-0.13111-0.40875 0.14384 0.16212
   1  -8  -1  445.56    5.50  42 0.88114-0.99351-0.11987-0.42478 0.14241-0.26767
   1   2  -4  523.56    7.37  43 0.87550-0.80420-0.13315 0.26934 0.14410-0.33685
   1   3  -3  216.05    5.09  42 0.88060-0.76365-0.12116 0.33941 0.14257-0.25971
   1   3   5  437.01    7.28  43 0.87254-0.58475-0.13997 0.44570 0.14496 0.24412
   1   4   0  550.65    6.35  42 0.87784-0.67243-0.12770 0.45012 0.14341-0.05866
   1   4   1  982.68    7.96  43 0.87544-0.64844-0.13331 0.46693 0.14412 0.00394
   1   4   2  305.30    5.38  42 0.87855-0.63045-0.12602 0.47044 0.14319 0.06814
   2 -11  -1    1.89    3.05  42 0.87694-0.95749-0.12980-0.59419 0.14368-0.27064
   2 -11   7    6.50    2.98  41 0.88267-0.79187-0.11618-0.51911 0.14193 0.23842
   2 -10  -3   56.66    3.67  42 0.87683-0.97454-0.13006-0.54336 0.14371-0.38433
   2 -10   9   14.83    3.44  42 0.87917-0.72133-0.12455-0.41778 0.14301 0.37684
   2  -9  10    1.19    3.58  42 0.87925-0.67558-0.12437-0.33587 0.14298 0.45290
   2  -6  -7  220.92    6.41  43 0.87229-0.95611-0.14055-0.29052 0.14504-0.59029
   2  -1  -8   27.77    5.64  46 0.84511-0.82508-0.19840 0.11437 0.15206-0.59929
   2   5  -4    3.24    2.36  42 0.88243-0.62922-0.11675 0.50443 0.14201-0.26230
   2   5   4    5.64    3.01  42 0.87953-0.45652-0.12370 0.59993 0.14290 0.24441
   3 -13  -1   37.20    3.59  41 0.88183-0.90342-0.11819-0.70913 0.14219-0.25707
   3 -11  -5   18.74    3.46  42 0.88151-0.93863-0.11898-0.61010 0.14229-0.48662
   3   4  -8   37.71    3.51  42 0.87872-0.62896-0.12562 0.43554 0.14314-0.49373
   3   5  -7   61.87    3.15  42 0.88222-0.58596-0.11727 0.50937 0.14207-0.41673
   3   6  -5   57.20    3.41  42 0.87963-0.51638-0.12346 0.60913 0.14287-0.27872
   4 -10  -9    4.27    4.42  43 0.87247-0.88252-0.14014-0.52339 0.14498-0.69424
   4  -7 -11    1.23    5.16  45 0.85983-0.84044-0.16802-0.30496 0.14843-0.79190
   4   5  -9   89.31    3.68  42 0.88180-0.52100-0.11829 0.52574 0.14220-0.50783
   4   6   5   13.24    3.78  42 0.87803-0.19425-0.12726 0.76003 0.14335 0.39071
   4   7  -5   63.12    3.48  42 0.87907-0.38382-0.12478 0.71902 0.14304-0.23063
   4   7   2    6.05    3.45  43 0.87559-0.23162-0.13296 0.80214 0.14408 0.21087
   5   1 -13   20.82    4.30  43 0.87564-0.59156-0.13283 0.24733 0.14406-0.77720
   5   3 -12   32.22    4.23  43 0.87568-0.52116-0.13275 0.40101 0.14405-0.68930
   5   6  -9    2.21    3.17  42 0.87742-0.38422-0.12869 0.64483 0.14354-0.46084
   5   7  -7   16.39    3.48  42 0.87763-0.31731-0.12818 0.73778 0.14347-0.32271
   5   8  -3    2.04    2.81  41 0.88227-0.21191-0.11716 0.84229 0.14206-0.05443
   5   8  -2   24.96    3.45  42 0.88103-0.18960-0.12013 0.85515 0.14244 0.00762
   0  -5   5 1026.31    7.73  43 0.87369-0.89167-0.13713-0.16470 0.14454 0.11064
   0  -4   0  600.14    7.04  43 0.87063-0.96990-0.14410-0.14083 0.14542-0.19439
   0  -4   6  289.56    5.15  43 0.87282-0.84496-0.13912-0.08085 0.14479 0.18603
   1  -8   8   37.92    3.44  43 0.87409-0.79526-0.13623-0.31027 0.14443 0.30047
   1  -7  -3   14.31    3.11  43 0.86802-0.99847-0.14996-0.34559 0.14615-0.38646
   1  -7   9   11.13    3.13  43 0.87164-0.74709-0.14183-0.22277 0.14513 0.37602
   1  -5  10   60.55    4.03  44 0.86549-0.67127-0.15555-0.05693 0.14684 0.46055
   1  -4  -5   58.81    4.39  44 0.86448-0.96318-0.15776-0.14476 0.14711-0.47768
   1  -4  10  261.26    6.21  43 0.86869-0.64815-0.14846 0.00871 0.14596 0.47435
   1  -3  10  105.72    5.48  44 0.86384-0.61844-0.15916 0.09029 0.14728 0.48487
   1   0  -5  617.95   11.99  45 0.85660-0.85563-0.17467 0.15747 0.14916-0.42954
   2 -12   2    2.90    3.28  43 0.87226-0.91321-0.14041-0.62131 0.14495-0.09367
   2 -12   3    7.01    2.63  42 0.87513-0.89391-0.13383-0.61590 0.14413-0.02957
   2 -12   4    5.39    3.07  43 0.87409-0.87283-0.13622-0.60429 0.14443 0.03381
   2 -12   5    1.69    3.32  43 0.87288-0.84912-0.13899-0.58881 0.14478 0.09650
   2 -11   8    4.07    3.31  43 0.87262-0.76113-0.13959-0.48506 0.14485 0.29927
   2  -8  11   -0.10    3.58  44 0.86807-0.62016-0.14984-0.22955 0.14613 0.52886
   2  -4  -8   70.40    6.45  46 0.85083-0.90518-0.18664-0.11178 0.15060-0.63490
   2   2  -7  229.15    5.25  44 0.86765-0.75225-0.15078 0.29236 0.14625-0.49297
   2   5  -3  366.92    4.71  43 0.86922-0.59506-0.14728 0.54567 0.14581-0.20243
   3 -13  -2    5.10    3.36  43 0.87001-0.91493-0.14549-0.69588 0.14559-0.32513
   3 -12  -4   -0.76    3.31  43 0.87099-0.93202-0.14328-0.64635 0.14531-0.43862
   3  -7  -9    7.77    4.30  43 0.86803-0.91057-0.14994-0.33587 0.14614-0.69450
   3   0 -10  157.90    6.04  44 0.86378-0.75407-0.15930 0.16307 0.14730-0.67321
   3   0  11    3.65    8.21  51 0.80399-0.24874-0.27392 0.50551 0.16037 0.64508
   3   6   3   30.99    3.24  43 0.86886-0.33454-0.14809 0.72083 0.14591 0.22589
   4   2 -11   15.95    3.78  44 0.86824-0.62329-0.14946 0.32154 0.14608-0.67488
   4   4   8    3.04    4.36  44 0.86611-0.16793-0.15419 0.67579 0.14667 0.55376
   4   6  -7   16.78    3.12  43 0.87216-0.44346-0.14064 0.64146 0.14498-0.37139
   4   7  -4    1.59    3.00  43 0.86994-0.35290-0.14565 0.74873 0.14561-0.16936
   4   7   1    4.31    3.01  43 0.86870-0.24532-0.14843 0.80770 0.14596 0.14685
   5   4 -11   42.62    3.58  44 0.86838-0.46674-0.14916 0.50138 0.14605-0.61384
   5   5 -10   28.01    3.51  43 0.87047-0.42273-0.14446 0.57908 0.14546-0.53941
   0  -6   3   83.86    3.33  44 0.86364-0.94940-0.15944-0.23609 0.14737-0.03198
   0  -6   4  239.56    4.30  44 0.86359-0.92820-0.15955-0.22521 0.14738 0.03139
   0  -5   1  275.57    4.60  43 0.86858-0.97159-0.14854-0.19696 0.14602-0.14403
   0  -5   6   45.38    3.42  44 0.86385-0.86095-0.15899-0.13292 0.14731 0.17066
   0  -2  -1  636.44   10.25  44 0.86132-0.93207-0.16445 0.01177 0.14798-0.23577
   0  -1   6   21.00    4.85  45 0.85471-0.75200-0.17845 0.17252 0.14967 0.21748
   0   0   5  181.46   12.42  50 0.81800-0.71183-0.24924 0.30376 0.15777 0.15865
   1 -10   3  262.57    4.55  44 0.86245-0.94021-0.16203-0.48264 0.14768-0.04548
   1 -10   4   69.16    3.41  44 0.86272-0.91942-0.16143-0.47327 0.14761 0.01828
   1  -9   0   79.93    3.34  43 0.86838-0.98474-0.14900-0.45637 0.14608-0.22056
   1  -9   7   16.04    2.76  43 0.86815-0.83593-0.14950-0.37890 0.14614 0.22279
   1  -8  -2   34.81    3.39  44 0.86434-0.99850-0.15791-0.39789 0.14718-0.33702
   1  -6  -4  118.09    4.13  44 0.86321-0.99005-0.16037-0.27390 0.14748-0.43950
   1  -6  10   32.67    3.89  45 0.85925-0.68898-0.16890-0.11372 0.14852 0.44705
   2 -12   1   22.15    3.08  43 0.86809-0.92987-0.14963-0.62174 0.14616-0.15777
   2 -12   6    2.12    2.80  43 0.86799-0.82364-0.14987-0.56762 0.14619 0.15862
   2 -11  -2    6.65    3.02  43 0.86652-0.96577-0.15312-0.57845 0.14659-0.33595
   2 -10  10   17.79    3.75  44 0.86267-0.68483-0.16154-0.37042 0.14762 0.43443
   2  -9  -5   12.86    3.57  44 0.85978-0.97543-0.16775-0.45534 0.14838-0.50497
   2  -6  12   12.57    4.21  45 0.85824-0.53815-0.17105-0.05259 0.14878 0.60935
   2  -5  12    4.94    4.35  44 0.86002-0.51468-0.16726 0.01473 0.14832 0.62247
   2  -4  12    0.54    4.46  48 0.83827-0.46972-0.21149 0.13125 0.15355 0.63729
   2   3  -6   55.13    3.53  45 0.86094-0.69958-0.16527 0.38865 0.14808-0.41927
   2   4  -5   94.30    3.09  44 0.86814-0.66080-0.14954 0.45546 0.14615-0.34123
   2   5   3   31.76    3.34  44 0.86456-0.46312-0.15742 0.62136 0.14712 0.17662
   3  -5 -10   68.04    7.33  47 0.84325-0.85674-0.20173-0.15221 0.15242-0.74040
   3   5  -6  104.91    3.75  44 0.86314-0.54533-0.16053 0.56478 0.14750-0.35768
   3   6  -4  148.43    3.31  44 0.86792-0.48261-0.15003 0.64689 0.14621-0.21728
   4  -9 -10    6.11    4.68  45 0.85874-0.86548-0.16998-0.43341 0.14865-0.75009
   4   6   4   -0.18    3.35  46 0.85470-0.19504-0.17849 0.79192 0.14967 0.31733
   4   7  -3   14.47    3.24  44 0.86610-0.32798-0.15404 0.77062 0.14670-0.10552
   4   7  -2   41.50    3.29  44 0.86310-0.30258-0.16061 0.78885 0.14751-0.04308
   4   7  -1   26.52    3.29  44 0.86213-0.28085-0.16272 0.80084 0.14777 0.01937
   4   7   0   17.89    3.19  44 0.86454-0.26176-0.15747 0.80708 0.14712 0.08344
   5   0 -13    1.89    4.34  45 0.85810-0.59874-0.17134 0.21614 0.14881-0.79543
   5   6  -8    5.16    3.01  45 0.86107-0.34661-0.16501 0.69224 0.14805-0.40265
   5   7  -6   -1.52    2.65  44 0.86769-0.28564-0.15054 0.77230 0.14627-0.26098
   6   4 -12    1.08    3.83  44 0.86528-0.37778-0.15586 0.53438 0.14693-0.64367
   6   5 -11    0.79    3.07  43 0.86780-0.33439-0.15029 0.61215 0.14624-0.56813
   0  -6   2   63.36    2.74  45 0.85981-0.96613-0.16748-0.23852 0.14840-0.09542
   0  -6   5   23.73    2.93  45 0.85973-0.90234-0.16764-0.20616 0.14842 0.09506
   0  -5   0  834.18    7.18  45 0.85390-0.97821-0.17992-0.17645 0.14990-0.21114
   0  -4   7    9.31    3.35  45 0.85387-0.80480-0.17999-0.02928 0.14991 0.24455
   0  -3  -1  134.11    4.91  45 0.85707-0.95280-0.17329-0.05100 0.14910-0.24895
   0  -3   7   58.42    4.05  45 0.85452-0.78004-0.17864 0.04117 0.14974 0.25650
   1 -10   2    3.16    2.85  45 0.85841-0.95777-0.17046-0.48648 0.14876-0.10883
   1 -10   5    4.82    2.48  44 0.86069-0.89557-0.16559-0.45758 0.14817 0.08218
   1 -10   6   39.76    3.37  45 0.85607-0.86952-0.17541-0.43663 0.14936 0.14431
   1  -9  -1  125.85    4.01  45 0.85558-0.99333-0.17642-0.43989 0.14948-0.28718
   1  -9   8   16.32    3.25  45 0.85623-0.80309-0.17507-0.34436 0.14932 0.28304
   1  -8   9    8.70    3.24  45 0.85746-0.75810-0.17248-0.26367 0.14900 0.35902
   1  -2  10   53.70    5.83  47 0.83679-0.56683-0.21415 0.21669 0.15391 0.49044
   1   3  -2  287.53    5.62  45 0.85726-0.71911-0.17290 0.40198 0.14905-0.20287
   2 -12   0    8.60    2.68  45 0.86041-0.94387-0.16621-0.61707 0.14824-0.22379
   2 -12   7    5.78    3.09  44 0.86088-0.79543-0.16518-0.54166 0.14812 0.22042
   2 -11   9    7.44    3.13  45 0.85820-0.72659-0.17090-0.44483 0.14881 0.36076
   2 -10  -4   13.01    3.30  45 0.85615-0.97549-0.17524-0.50914 0.14934-0.45442
   2  -9  11    2.08    4.17  45 0.85903-0.63338-0.16915-0.27879 0.14860 0.50917
   2  -8  -6  201.60    4.87  45 0.85630-0.96859-0.17491-0.38801 0.14930-0.55597
   2  -7  12    1.61    4.40  45 0.85241-0.55622-0.18302-0.11156 0.15027 0.59580
   2   3   7   63.79    4.60  46 0.84894-0.41132-0.19012 0.55533 0.15111 0.40072
   2   5  -2  142.61    3.55  45 0.85900-0.56374-0.16920 0.57883 0.14861-0.14215
   2   5   2   37.48    3.37  45 0.85465-0.47387-0.17837 0.63196 0.14971 0.11013
   3 -11  -6   10.70    3.83  45 0.85636-0.93544-0.17479-0.56578 0.14928-0.55705
   3 -10  -7    3.45    3.78  45 0.85732-0.93308-0.17277-0.50696 0.14904-0.60845
   3  -9  -8    1.63    3.98  46 0.85152-0.92295-0.18485-0.43348 0.15049-0.66027
   3  -1 -10    6.69    4.99  48 0.83403-0.74918-0.21944 0.15036 0.15452-0.69266
   3   2  -9    2.72    3.20  45 0.85555-0.67544-0.17649 0.33266 0.14949-0.58728
   3   5   5   13.21    3.42  45 0.85553-0.30415-0.17654 0.70017 0.14949 0.33572
   3   6  -3  129.35    3.54  45 0.85887-0.45280-0.16949 0.67690 0.14864-0.15748
   3   6   2   84.54    3.59  45 0.85935-0.34696-0.16845 0.73084 0.14851 0.15907
   4   3 -10   -0.04    3.04  46 0.85275-0.56161-0.18232 0.43544 0.15019-0.60198
   4   4  -9   11.91    2.86  46 0.85299-0.51665-0.18182 0.51829 0.15013-0.52760
   4   5  -8   36.93    3.27  45 0.85993-0.47783-0.16723 0.58573 0.14837-0.45078
   4   5   6    9.27    4.11  46 0.85390-0.17385-0.17992 0.75075 0.14990 0.43567
   4   6  -6   43.65    3.29  45 0.85796-0.40846-0.17142 0.68364 0.14887-0.31198
   5   2 -12    7.99    3.94  46 0.85197-0.52106-0.18393 0.38290 0.15038-0.70871
   5   7  -5    2.25    2.91  45 0.85863-0.25519-0.17000 0.80198 0.14870-0.20014
   5   7   1    0.39    3.46  45 0.85627-0.12523-0.17498 0.87243 0.14931 0.17990
   6   6  -9    8.54    3.75  45 0.85722-0.25646-0.17298 0.72680 0.14906-0.43045
   0  -7   4   45.82    3.14  46 0.84690-0.93560-0.19386-0.26190 0.15146 0.01600
   0  -6   1  113.80    3.53  46 0.85032-0.97839-0.18691-0.23016 0.15064-0.16106
   0  -6   6   39.48    3.57  46 0.85135-0.87298-0.18480-0.17827 0.15039 0.15618
   0  -5   7  114.10    3.87  46 0.84818-0.82400-0.19126-0.08940 0.15116 0.23078
   0  -4  -1  290.00    5.45  46 0.84603-0.96669-0.19560-0.10025 0.15167-0.26406
   0  -2   7   70.46    4.48  47 0.84065-0.74180-0.20626 0.13903 0.15291 0.26531
   1 -10   1   58.89    2.80  45 0.85271-0.97270-0.18200-0.48361 0.15006-0.17325
   1 -10   7    0.69    3.07  46 0.84700-0.84053-0.19366-0.40879 0.15144 0.20649
   1  -7  10    9.00    3.39  46 0.84866-0.70319-0.19029-0.16406 0.15104 0.43283
   1  -5  -5   64.90    4.19  47 0.84106-0.96463-0.20545-0.16839 0.15282-0.49594
   1   2   6  263.76    7.16  48 0.83178-0.54778-0.22333 0.46800 0.15487 0.28546
   2 -13   2    7.79    3.27  46 0.84567-0.91229-0.19633-0.63676 0.15175-0.11286
   2 -13   3    0.94    3.45  46 0.84925-0.89368-0.18909-0.63248 0.15090-0.04838
   2 -13   4    7.84    3.82  46 0.85011-0.87296-0.18734-0.62293 0.15069 0.01520
   2 -12  -1    4.32    3.16  46 0.84981-0.95471-0.18796-0.60662 0.15077-0.28953
   2 -11  -3   50.64    3.50  46 0.84789-0.97075-0.19184-0.55271 0.15123-0.40492
   2  -7  -7    7.04    3.65  47 0.83956-0.94827-0.20839-0.29343 0.15316-0.61208
   2  -3  12    2.31    5.77  48 0.83039-0.43559-0.22596 0.21655 0.15517 0.63875
   2   4  -4  216.21    4.09  46 0.84544-0.61719-0.19677 0.51310 0.15181-0.28378
   2   4   5   27.65    3.85  46 0.84619-0.42651-0.19527 0.60976 0.15163 0.28618
   2   5  -1   67.27    2.86  46 0.85179-0.53534-0.18389 0.60443 0.15028-0.08042
   2   5   0  163.69    3.88  46 0.84818-0.51019-0.19126 0.62261 0.15116-0.01790
   2   5   1    3.08    3.09  46 0.84980-0.48978-0.18798 0.63153 0.15077 0.04646
   3 -12  -5    8.65    3.76  46 0.84981-0.93269-0.18796-0.61300 0.15077-0.50734
   3   3  -8   42.98    3.43  46 0.84721-0.62176-0.19322 0.43222 0.15139-0.51374
   3   3   8   11.05    4.16  48 0.83399-0.26776-0.21914 0.63136 0.15439 0.49711
   3   4  -7    5.43    3.23  46 0.84990-0.57848-0.18776 0.50798 0.15074-0.43710
   3   6  -2  165.39    3.53  46 0.85241-0.42495-0.18262 0.70110 0.15013-0.09545
   3   6  -1   43.87    3.61  46 0.84901-0.40021-0.18958 0.71894 0.15096-0.03295
   3   6   0    9.70    3.38  46 0.84862-0.37851-0.19037 0.73029 0.15105 0.03017
   3   6   1   36.43    3.00  46 0.85239-0.36100-0.18265 0.73402 0.15014 0.09459
   4   1 -11   50.35    4.28  47 0.84126-0.62095-0.20507 0.30668 0.15278-0.69375
   4   6   3    6.46    3.35  47 0.84496-0.20392-0.19774 0.80715 0.15192 0.25550
   5  -1 -13    5.37    4.33  48 0.83309-0.59774-0.22085 0.19516 0.15459-0.81150
   5   5  -9    1.14    3.22  46 0.84730-0.37852-0.19305 0.63811 0.15137-0.48073
   5   6  -7    7.62    3.13  47 0.84569-0.30930-0.19627 0.73542 0.15175-0.34240
   5   7  -4    6.98    2.75  46 0.85205-0.22671-0.18336 0.82671 0.15022-0.13819
   5   7  -3   20.84    3.39  46 0.84715-0.20126-0.19334 0.84618 0.15140-0.07589
   5   7  -2   12.21    3.27  46 0.84528-0.17819-0.19710 0.86068 0.15185-0.01300
   5   7  -1    0.24    3.39  45 0.85022-0.16011-0.18711 0.86870 0.15067 0.05254
   5   7   0    1.42    3.27  46 0.84873-0.13939-0.19016 0.87439 0.15103 0.11427
   6   2 -13    4.31    3.91  47 0.84472-0.42814-0.19822 0.42250 0.15198-0.73520
   6   5 -10    8.88    3.26  46 0.84480-0.29004-0.19805 0.67015 0.15196-0.50926
   6   7  -5   -4.19    3.53  46 0.84639-0.13550-0.19487 0.86463 0.15158-0.16706
   0  -7   2   46.69    3.13  47 0.84071-0.97243-0.20618-0.27145 0.15282-0.11288
   0  -7   3   32.75    2.63  46 0.84538-0.95587-0.19693-0.26959 0.15174-0.04745
   0  -7   5   34.13    3.06  47 0.84379-0.91167-0.20010-0.24523 0.15212 0.07858
   0  -7   6  136.20    3.81  47 0.83708-0.88430-0.21324-0.22172 0.15364 0.13955
   0  -6   7  118.35    3.91  47 0.83889-0.83999-0.20974-0.14311 0.15324 0.21571
   1 -11   3   34.11    3.17  47 0.83800-0.94137-0.21146-0.50469 0.15343-0.06418
   1 -11   4   14.88    3.31  47 0.84052-0.92120-0.20655-0.49720 0.15287-0.00005
   1 -11   5   -1.34    2.99  46 0.84457-0.89763-0.19856-0.48644 0.15193 0.06379
   1 -10   0  102.25    3.41  47 0.84296-0.98426-0.20175-0.47562 0.15231-0.24001
   1 -10   8    4.69    3.02  47 0.83939-0.80920-0.20877-0.37954 0.15312 0.26614
   1  -9  -2  100.15    3.73  47 0.83805-0.99711-0.21135-0.41561 0.15342-0.35596
   1  -9   9    2.22    3.24  47 0.84180-0.76653-0.20404-0.30347 0.15258 0.34344
   1  -8  -3  191.18    4.47  47 0.84129-0.99700-0.20504-0.36137 0.15269-0.40630
   1  -8  10    6.21    3.30  47 0.83766-0.71612-0.21211-0.21264 0.15351 0.41754
   1  -7  -4   92.56    4.03  47 0.83709-0.98891-0.21322-0.29260 0.15364-0.45818
   2 -13   1    2.22    3.56  48 0.83759-0.92858-0.21225-0.63585 0.15352-0.17878
   2   2   8   68.84    5.36  49 0.81944-0.38493-0.24613 0.55041 0.15734 0.44551
   3  -8  -9   13.13    4.34  48 0.83083-0.89782-0.22516-0.33205 0.15500-0.71578
   3   5  -5  116.19    3.34  47 0.84439-0.50509-0.19890 0.61380 0.15197-0.29870
   3   5   4    0.40    3.26  47 0.83601-0.30512-0.21530 0.72835 0.15388 0.26927
   4   5  -7   54.77    3.49  47 0.83907-0.43511-0.20938 0.64017 0.15319-0.39096
   4   6  -5   61.99    2.83  47 0.84448-0.37321-0.19873 0.72174 0.15195-0.25043
   5   3 -11   25.25    3.29  47 0.84046-0.46322-0.20666 0.48882 0.15288-0.63382
   5   4 -10   -2.36    3.28  47 0.84039-0.41730-0.20680 0.57079 0.15290-0.55842
   6   3 -12    3.85    4.14  48 0.83611-0.37340-0.21510 0.52189 0.15385-0.66193
   6   4 -11   -0.21    3.08  47 0.83936-0.32962-0.20883 0.60128 0.15313-0.58772
   6   6  -8    1.13    3.54  47 0.84191-0.21966-0.20383 0.76913 0.15255-0.37066
   6   7  -4    8.72    3.65  47 0.84057-0.10870-0.20646 0.88577 0.15286-0.10482
   0  -7   1   13.14    3.04  48 0.83096-0.98421-0.22486-0.26384 0.15484-0.17828
   0  -6   0  130.12    3.31  47 0.83615-0.98536-0.21497-0.21299 0.15372-0.22816
   0  -5  -1    3.39    2.94  48 0.83141-0.97715-0.22399-0.14335 0.15475-0.28039
   0  -5   8  130.71    4.44  48 0.82798-0.78262-0.23042-0.03980 0.15547 0.28928
   0  -4   8   10.68    3.76  48 0.82845-0.75794-0.22955 0.03101 0.15537 0.30211
   1 -11   2   -0.91    3.22  48 0.83269-0.95844-0.22157-0.50851 0.15447-0.12990
   1 -11   6    4.83    3.36  48 0.83276-0.87271-0.22145-0.46351 0.15446 0.12731
   1 -10  -1   37.61    3.21  48 0.82905-0.99175-0.22843-0.46025 0.15525-0.30668
   1  -6  11   22.24    4.14  49 0.82480-0.63407-0.23632-0.03683 0.15613 0.50241
   1  -5  11   66.60    4.72  49 0.82494-0.60918-0.23605 0.03538 0.15610 0.51466
   1   2  -3  298.44    6.10  48 0.83267-0.74022-0.22161 0.36877 0.15448-0.28341
   1   3  -1   37.95    3.40  48 0.83679-0.67688-0.21374 0.45381 0.15358-0.14354
   1   3   3  450.81    6.85  49 0.82730-0.58217-0.23170 0.51564 0.15562 0.10732
   2 -13   0    3.38    3.51  48 0.83122-0.94081-0.22435-0.63139 0.15479-0.24317
   2 -12  -2    0.53    3.07  48 0.83591-0.96211-0.21543-0.58943 0.15377-0.35629
   2 -10  -5    1.18    3.34  47 0.83367-0.96987-0.21972-0.47090 0.15426-0.51929
   2  -9  -6    2.78    3.76  49 0.82677-0.96229-0.23267-0.39997 0.15572-0.57396
   2  -5  -8   11.83    4.72  49 0.82263-0.90128-0.24028-0.12915 0.15657-0.65367
   2   1  -7  139.30    4.88  49 0.82767-0.73713-0.23101 0.30084 0.15554-0.51477
   2   1   9   39.80    6.22  53 0.78993-0.35880-0.29664 0.54086 0.16257 0.49172
   3  -2 -10   65.03    6.76  52 0.79135-0.73184-0.29432 0.15308 0.16234-0.71323
   3   1  10    0.37    5.68  52 0.79470-0.23612-0.28880 0.57993 0.16177 0.59047
   3   2   9    7.55    4.43  50 0.81482-0.25115-0.25434 0.60878 0.15812 0.54385
   3   4   6   66.39    4.15  49 0.82488-0.27669-0.23616 0.69980 0.15611 0.38103
   4  -8 -11    8.33    5.75  49 0.82348-0.82588-0.23873-0.30318 0.15640-0.80783
   4   5   5   11.92    3.68  48 0.83140-0.17134-0.22403 0.78627 0.15475 0.36852
   4   6  -4    7.94    2.83  48 0.83449-0.34225-0.21815 0.75240 0.15408-0.19034
   4   6   2   23.42    3.36  48 0.83476-0.21372-0.21763 0.81845 0.15402 0.19050
   5   6  -6   11.70    3.27  48 0.83205-0.27378-0.22278 0.77326 0.15461-0.28080
   5   6   3   16.53    3.68  48 0.83351-0.08369-0.22002 0.86830 0.15430 0.28967
   0  -8   2   12.56    2.82  49 0.82056-0.97725-0.24388-0.30582 0.15686-0.12860
   0  -8   3   72.80    3.23  49 0.82642-0.96176-0.23316-0.30520 0.15567-0.06434
   0  -8   4  281.67    4.22  48 0.82808-0.94251-0.23008-0.29743 0.15532-0.00092
   0  -8   5  339.96    4.87  49 0.82677-0.91951-0.23252-0.28411 0.15560 0.06224
   0  -8   6    5.40    3.30  49 0.82111-0.89301-0.24288-0.26275 0.15675 0.12446
   0  -7   7   18.11    3.10  49 0.82714-0.85230-0.23184-0.19183 0.15552 0.20178
   0  -6   8  130.83    4.13  49 0.82153-0.80151-0.24213-0.09929 0.15666 0.27574
   0  -3   8   50.68    4.06  49 0.81955-0.72404-0.24571 0.11896 0.15706 0.31257
   1 -11   1    5.89    3.04  49 0.82324-0.97242-0.23901-0.50417 0.15632-0.19342
   1 -11   7    1.50    2.81  48 0.82768-0.84472-0.23083-0.44099 0.15541 0.18889
   1 -10   9   -0.11    3.50  48 0.82768-0.77475-0.23083-0.34497 0.15541 0.32546
   1  -9  10    7.08    3.38  49 0.82186-0.72679-0.24153-0.25614 0.15660 0.40229
   1  -7  11    8.29    4.21  49 0.81956-0.65283-0.24570-0.09751 0.15706 0.49002
   1  -6  -5  250.65    5.57  49 0.81856-0.96671-0.24749-0.19854 0.15725-0.51203
   1  -4  11    8.28    4.29  50 0.81571-0.57394-0.25258 0.12476 0.15781 0.52642
   1   1  -4   99.95    4.70  49 0.82242-0.77565-0.24052 0.30578 0.15649-0.36113
   1   3   0  408.85    6.37  49 0.82330-0.64252-0.23889 0.48981 0.15631-0.08344
   1   3   2  237.04    5.43  50 0.81812-0.59465-0.24828 0.52178 0.15734 0.04115
   2 -13  -1    5.80    3.21  49 0.82257-0.95005-0.24023-0.62153 0.15645-0.30718
   2 -11  -4    3.00    3.26  50 0.82156-0.96986-0.24208-0.51755 0.15666-0.47705
   2   2  -6  445.57    6.45  50 0.81795-0.68244-0.24858 0.39962 0.15737-0.44161
   2   3  -5   23.18    3.05  49 0.82681-0.64471-0.23244 0.46666 0.15559-0.36319
   2   4  -3   59.48    3.23  49 0.82594-0.57653-0.23404 0.56143 0.15577-0.22431
   2   4   4   79.47    3.98  49 0.82406-0.42605-0.23751 0.64150 0.15615 0.21821
   3 -11  -7   -0.91    3.59  49 0.82310-0.92285-0.23927-0.51073 0.15635-0.62927
   3 -10  -8   -0.62    4.33  49 0.82050-0.91361-0.24400-0.44197 0.15687-0.67534
   3  -6 -10   11.19    5.46  52 0.79831-0.83816-0.28261-0.14413 0.16101-0.76244
   3   1  -9   55.45    4.37  49 0.81993-0.66488-0.24503 0.32956 0.15698-0.60768
   3   4  -6  110.35    4.05  49 0.82390-0.53078-0.23780 0.57009 0.15618-0.37915
   3   5  -4   27.27    2.59  49 0.82794-0.46682-0.23035 0.65586 0.15535-0.23883
   3   5   3   19.92    3.19  50 0.81947-0.31012-0.24585 0.74773 0.15707 0.20131
   4   2 -10   28.42    3.51  49 0.82065-0.55443-0.24372 0.42669 0.15684-0.62203
   4   4  -8    2.09    3.07  49 0.82490-0.46662-0.23596 0.58415 0.15598-0.47105
   4   6  -3    1.01    2.35  49 0.82660-0.31229-0.23284 0.77847 0.15563-0.12840
   4   6  -2   75.76    3.55  49 0.82147-0.28586-0.24224 0.79864 0.15668-0.06531
   4   6   0   44.71    3.45  49 0.82066-0.24257-0.24371 0.82132 0.15684 0.06078
   4   6   1   27.29    3.12  49 0.82618-0.22690-0.23361 0.82286 0.15572 0.12539
   5  -2 -13    5.34    5.02  51 0.80661-0.59586-0.26851 0.17047 0.15952-0.82881
   5   1 -12    3.84    4.11  50 0.81437-0.50725-0.25497 0.37973 0.15807-0.72235
   5   5  -8   26.02    3.04  49 0.82641-0.33627-0.23318 0.68980 0.15567-0.42122
   5   5   5    2.46    4.21  50 0.81973-0.05296-0.24538 0.84453 0.15702 0.40147
   5   6  -5   12.42    3.07  49 0.82163-0.24147-0.24195 0.80468 0.15664-0.21999
   5   6   2    9.19    3.30  49 0.82124-0.09347-0.24266 0.88010 0.15672 0.22364
   6   1 -13   21.13    4.31  50 0.81876-0.42709-0.24714 0.39987 0.15722-0.75653
   6   5  -9   -0.28    3.24  49 0.82398-0.24757-0.23766 0.72069 0.15617-0.45023
   6   6  -7    5.10    2.86  49 0.82777-0.18416-0.23066 0.80635 0.15539-0.30989
   0  -8   7   51.00    3.61  50 0.81178-0.86179-0.25936-0.23546 0.15863 0.18856
   0  -7   0   88.05    3.65  50 0.81668-0.99083-0.25069-0.24865 0.15769-0.24260
   0  -7   8  162.63    4.28  50 0.81139-0.81580-0.26005-0.15144 0.15870 0.26303
   0  -6  -1   24.26    3.07  50 0.81419-0.98520-0.25512-0.18407 0.15817-0.29451
   0  -3  -2 2399.18   15.26  50 0.81034-0.92752-0.26189 0.02601 0.15890-0.32189
   1 -12   3    4.87    3.25  51 0.81075-0.94071-0.26117-0.52882 0.15882-0.08061
   1 -12   4    0.53    3.21  49 0.81712-0.92085-0.24992-0.52368 0.15760-0.01611
   1 -12   5    4.79    3.27  51 0.81126-0.89973-0.26027-0.50893 0.15872 0.04703
   1 -11   0    5.29    3.16  50 0.81571-0.98253-0.25242-0.49649 0.15787-0.25728
   1 -11   8    7.26    3.09  50 0.81548-0.81375-0.25284-0.41079 0.15792 0.25114
   1 -10  -2   60.88    3.37  50 0.81070-0.99462-0.26125-0.43752 0.15883-0.37144
   1  -9  -3   34.30    3.22  50 0.81409-0.99488-0.25529-0.38371 0.15819-0.42244
   1  -8  -4   18.20    3.52  50 0.81038-0.98748-0.26181-0.31670 0.15889-0.47443
   1  -8  11    6.28    3.97  50 0.81045-0.66848-0.26169-0.15217 0.15888 0.47636
   1   3   1  133.82    4.50  50 0.81661-0.61461-0.25082 0.51297 0.15770-0.02252
   2 -12  -3    4.38    3.35  50 0.81721-0.96497-0.24975-0.56613 0.15758-0.42399
   2  -8  -7   44.01    4.14  50 0.80911-0.94190-0.26402-0.30968 0.15913-0.62925
   3   3  -7   92.91    3.81  51 0.80917-0.56166-0.26392 0.51383 0.15912-0.45760
   3   5  -3  107.60    3.59  50 0.81523-0.43389-0.25328 0.68905 0.15797-0.17997
   4   0 -11   11.15    3.98  51 0.80663-0.61067-0.26831 0.29730 0.15959-0.71315
   4   3  -9    2.09    3.04  50 0.81500-0.50220-0.25369 0.51772 0.15801-0.54673
   4   3   8    5.70    4.32  51 0.80436-0.13153-0.27220 0.72363 0.16000 0.52798
   4   5  -6  256.57    4.18  50 0.81895-0.39347-0.24663 0.68687 0.15724-0.33325
   4   5   4    7.16    3.37  51 0.80947-0.17121-0.26340 0.81389 0.15906 0.29969
   4   6  -1   98.88    3.09  50 0.81903-0.26250-0.24649 0.81289 0.15723-0.00406
   5   4  -9   24.76    3.38  50 0.81148-0.36706-0.25988 0.63360 0.15868-0.50087
   5   6  -4   16.78    3.05  50 0.81105-0.21057-0.26065 0.83144 0.15877-0.15958
   5   6   1   25.10    3.46  51 0.81091-0.10540-0.26089 0.88600 0.15879 0.15740
   6   4 -10    4.70    3.19  51 0.80977-0.27902-0.26288 0.66323 0.15900-0.52847
   6   6  -6    1.99    3.05  50 0.81685-0.15131-0.25039 0.83840 0.15765-0.24917
   0  -9   3   69.01    3.30  51 0.80530-0.96625-0.27071-0.33920 0.15999-0.08124
   0  -9   4  186.05    3.94  51 0.80845-0.94755-0.26528-0.33338 0.15941-0.01674
   0  -9   5   53.32    3.44  51 0.80749-0.92581-0.26694-0.32222 0.15958 0.04569
   0  -9   6    9.76    3.00  51 0.80381-0.90009-0.27326-0.30380 0.16025 0.10907
   0  -8   1   33.56    2.69  50 0.81078-0.98852-0.26124-0.29920 0.15897-0.19308
   0  -5   9    5.37    3.46  51 0.80055-0.73430-0.27879 0.01992 0.16084 0.34738
   0  -4  -2   37.08    3.57  51 0.80877-0.95077-0.26474-0.04235 0.15935-0.33519
   1 -12   2   19.33    3.28  51 0.80782-0.95658-0.26637-0.53221 0.15952-0.14537
   1 -12   6    1.43    2.79  51 0.81018-0.87482-0.26228-0.49331 0.15909 0.10957
   1 -12   7    6.64    3.67  51 0.80442-0.84741-0.27223-0.47201 0.16015 0.17180
   1 -11  -1   30.09    3.17  51 0.80127-0.98890-0.27758-0.48249 0.16071-0.32449
   1 -11   9    4.17    3.38  51 0.80700-0.78041-0.26780-0.38068 0.15968 0.30968
   1 -10  10   -0.00    3.29  51 0.80623-0.73554-0.26912-0.29904 0.15982 0.38682
   1  -3  11    0.99    4.52  53 0.78379-0.51829-0.30631 0.24915 0.16366 0.53308
   2  -6  -8   38.02    4.68  52 0.79502-0.89878-0.28804-0.15394 0.16180-0.67095
   2   4  -2  108.82    3.41  51 0.80970-0.53909-0.26312 0.60136 0.15918-0.16454
   2   4   3   65.37    3.63  51 0.80662-0.42994-0.26845 0.66125 0.15975 0.15155
   3  -3 -10   90.78    9.07  61 0.70448-0.66931-0.42004 0.20775 0.17395-0.73716
   3   2  -8   62.17    3.67  51 0.80578-0.60425-0.26990 0.43770 0.15990-0.53399
   3   5  -2   22.07    3.02  51 0.80587-0.40323-0.26975 0.71688 0.15988-0.11726
   3   5   1   69.76    3.44  52 0.80073-0.33405-0.27850 0.75832 0.16081 0.07110
   3   5   2   95.36    3.89  51 0.80854-0.32092-0.26513 0.75609 0.15939 0.13678
   4   4   6   22.19    4.03  52 0.79754-0.14086-0.28384 0.78645 0.16136 0.41168
   4   5  -5  159.95    3.77  51 0.80176-0.35496-0.27674 0.72826 0.16062-0.27205
   5  -3 -13   -1.05    5.62  53 0.78433-0.59932-0.30545 0.13493 0.16357-0.84811
   5   2 -11    9.23    3.51  51 0.80636-0.45338-0.26890 0.47960 0.15979-0.65335
   5   3 -10   21.23    3.49  51 0.80369-0.40506-0.27347 0.56530 0.16028-0.57797
   5   5  -7   10.41    3.04  51 0.80692-0.29452-0.26793 0.73641 0.15969-0.36089
   5   6  -3   27.60    3.41  51 0.80598-0.18444-0.26956 0.85266 0.15986-0.09595
   5   6  -2   23.13    3.15  51 0.80205-0.15936-0.27626 0.86929 0.16057-0.03379
   5   6  -1   14.41    3.07  51 0.80282-0.13804-0.27494 0.88039 0.16043 0.02963
   5   6   0   24.07    3.51  51 0.80528-0.12047-0.27075 0.88582 0.15999 0.09343
   6   2 -12    8.11    3.70  51 0.80303-0.36393-0.27460 0.51068 0.16040-0.68013
   6   3 -11    6.60    3.52  51 0.80341-0.31870-0.27395 0.59282 0.16033-0.60628
   6   5  -8    5.92    3.41  51 0.80346-0.20567-0.27385 0.76656 0.16032-0.39002
   6   6  -5    0.86    3.36  51 0.80715-0.12052-0.26753 0.86608 0.15965-0.18752
   0  -9   2   11.54    2.87  52 0.79972-0.98086-0.28032-0.34027 0.16093-0.14487
   0  -9   7   54.01    3.39  52 0.79594-0.87083-0.28665-0.27911 0.16159 0.17199
   0  -8   0  359.42    5.03  52 0.79606-0.99509-0.28644-0.28443 0.16157-0.25927
   0  -8   8   81.07    3.56  52 0.79976-0.82853-0.28026-0.20350 0.16092 0.24805
   0  -7  -1   10.45    3.49  52 0.79517-0.99157-0.28793-0.22404 0.16172-0.31116
   0  -7   9   39.55    3.38  52 0.79215-0.77492-0.29291-0.10805 0.16223 0.32312
   0  -6   9  108.55    3.92  52 0.79934-0.75741-0.28097-0.04850 0.16100 0.33543
   0  -5  -2   66.33    3.73  52 0.79925-0.96608-0.28112-0.09730 0.16101-0.34864
   0  -4   9   28.07    4.20  52 0.79353-0.70180-0.29064 0.10418 0.16200 0.35925
   0  -2  -2  221.88    6.97  52 0.79096-0.88295-0.29484 0.13072 0.16243-0.31310
   0  -2   8  193.95    6.27  53 0.78632-0.66657-0.30239 0.24682 0.16320 0.31855
   0  -1   7  200.85    7.66  54 0.78076-0.65712-0.31127 0.31631 0.16409 0.26660
   1 -12   1    3.21    3.05  52 0.79812-0.96968-0.28301-0.52864 0.16121-0.21023
   1  -9  11    3.57    4.03  53 0.79258-0.67898-0.29220-0.19615 0.16216 0.46479
   1  -7  -5  226.66    5.07  52 0.79413-0.96740-0.28964-0.22809 0.16190-0.52858
   1   1   7   53.02    6.19  56 0.75218-0.47142-0.35468 0.53991 0.16826 0.32258
   1   2   5  189.28    6.14  54 0.77646-0.51356-0.31803 0.55229 0.16476 0.21218
   2 -12  -4   11.39    3.68  52 0.79359-0.96225-0.29053-0.53712 0.16199-0.49053
   2 -11  -5   25.21    3.59  52 0.79653-0.96179-0.28566-0.48141 0.16148-0.54220
   2 -10  -6    1.98    3.91  53 0.78883-0.95299-0.29833-0.41062 0.16279-0.59746
   2   3  -4    8.99    3.05  52 0.79418-0.59070-0.28955 0.53468 0.16189-0.30749
   2   4  -1  233.98    4.36  52 0.79790-0.50627-0.28338 0.63237 0.16125-0.10427
   2   4   2   22.35    3.33  52 0.79574-0.44014-0.28697 0.66942 0.16162 0.08559
   3  -9  -9   11.16    4.28  52 0.79166-0.88398-0.29371-0.33667 0.16231-0.73624
   3   4  -5    7.01    2.93  52 0.79764-0.48379-0.28381 0.62514 0.16129-0.32113
   3   4   5   62.90    3.67  52 0.79520-0.26747-0.28787 0.74105 0.16171 0.31205
   3   5  -1   94.56    3.12  52 0.80024-0.37636-0.27945 0.73764 0.16084-0.05588
   3   5   0   58.68    3.61  52 0.79848-0.35306-0.28241 0.75167 0.16115 0.00737
   4   4  -7   41.78    3.61  52 0.79671-0.41787-0.28537 0.64314 0.16145-0.41269
   4   5   3   14.57    3.34  53 0.79186-0.17530-0.29338 0.83205 0.16228 0.23277
   5   0 -12   12.11    4.09  53 0.78722-0.50531-0.30093 0.35691 0.16305-0.74587
   5   5   4    7.87    3.52  52 0.79851-0.05289-0.28236 0.87089 0.16114 0.33292
   6   6  -4    2.45    2.72  52 0.80016-0.09235-0.27959 0.88887 0.16085-0.12532
   6   6  -3    4.71    3.42  52 0.79518-0.06651-0.28790 0.90705 0.16172-0.06275
   6   6  -2   -0.73    3.50  52 0.79431-0.04415-0.28935 0.92026 0.16187 0.00051
   6   6  -1    0.23    3.45  52 0.79766-0.02532-0.28378 0.92838 0.16129 0.06488
   6   6   0   -2.67    2.79  52 0.80060-0.00835-0.27885 0.93184 0.16077 0.12958
   0 -10   3  102.06    3.56  53 0.78370-0.96891-0.30679-0.37479 0.16359-0.09700
   0 -10   4   41.17    3.26  53 0.78747-0.95114-0.30072-0.36964 0.16298-0.03294
   0 -10   5    7.73    3.09  53 0.78755-0.93000-0.30060-0.35850 0.16297 0.03051
   0 -10   6   42.70    3.25  53 0.78375-0.90570-0.30670-0.34191 0.16358 0.09304
   0  -9   1   28.72    3.39  53 0.78867-0.99169-0.29878-0.33282 0.16278-0.21058
   0  -9   8   12.20    3.20  53 0.78507-0.83869-0.30459-0.24969 0.16337 0.23259
   0  -8   9   35.29    3.37  53 0.78221-0.79074-0.30915-0.16391 0.16383 0.30746
   0  -6  -2    7.45    3.19  53 0.78576-0.97708-0.30349-0.14625 0.16326-0.36411
   1 -13   3   -3.08    3.48  53 0.78614-0.93835-0.30286-0.55695 0.16320-0.10041
   1 -12   0   11.73    3.40  53 0.78840-0.97901-0.29922-0.52045 0.16283-0.27515
   1 -11  -2   26.25    3.30  53 0.78217-0.99051-0.30923-0.46225 0.16383-0.39093
   1 -10  -3    8.42    3.40  53 0.78621-0.99130-0.30276-0.40803 0.16319-0.44187
   1  -9  -4   44.91    3.40  53 0.78345-0.98478-0.30719-0.34210 0.16363-0.49288
   1  -7  12   10.18    4.48  53 0.78369-0.59526-0.30681-0.02500 0.16359 0.54589
   1  -6  12   24.69    4.32  53 0.78082-0.56848-0.31137 0.05083 0.16405 0.55827
   1  -4  -6  135.69    5.69  55 0.76953-0.88921-0.32895 0.01475 0.16577-0.55888
   1   2  -2  237.04    5.45  53 0.79100-0.67741-0.29499 0.45277 0.16240-0.22822
   2   4   0   86.26    3.08  53 0.79125-0.47836-0.29458 0.65450 0.16236-0.04124
   2   4   1   38.94    3.15  53 0.79030-0.45589-0.29613 0.66725 0.16251 0.02198
   3  -7 -10    6.90    5.19  55 0.76692-0.83106-0.33294-0.16531 0.16615-0.77826
   4   1 -10    7.53    3.45  54 0.77968-0.53780-0.31317 0.42482 0.16423-0.64282
   4   2   9    2.26    4.75  53 0.78376-0.11350-0.30668 0.69981 0.16358 0.57805
   4   5  -4   30.00    3.04  53 0.78834-0.32072-0.29932 0.76224 0.16284-0.21103
   5  -5 -13    3.23    7.92  61 0.69843-0.56300-0.42810 0.11439 0.17446-0.88076
   5  -4 -13    3.36    6.51  57 0.74255-0.58230-0.36875 0.12590 0.16947-0.86376
   5   4  -8   54.12    3.55  53 0.78508-0.31903-0.30458 0.69011 0.16337-0.44131
   5   4   6   31.28    3.82  53 0.78701-0.02367-0.30146 0.84027 0.16306 0.44616
   5   5  -6   11.86    2.78  53 0.78794-0.25546-0.29997 0.77633 0.16290-0.30164
   5   5   3    5.25    3.29  54 0.77997-0.05634-0.31271 0.88873 0.16418 0.26675
   6   0 -13    7.59    4.31  54 0.78183-0.41404-0.30977 0.39091 0.16389-0.77135
   6   4  -9   17.65    3.32  53 0.78329-0.23185-0.30744 0.71780 0.16366-0.46868
   6   5  -7   19.72    3.63  53 0.78712-0.16686-0.30129 0.80625 0.16304-0.32965
   0 -10   2   32.87    3.23  54 0.77651-0.98300-0.31809-0.37421 0.16468-0.16134
   0 -10   7    0.03    3.23  54 0.77726-0.87767-0.31692-0.32154 0.16457 0.15580
   0  -9   0   59.00    3.51  54 0.77395-0.99783-0.32207-0.32032 0.16507-0.27614
   0  -8  -1    5.07    3.22  54 0.77428-0.99598-0.32155-0.26229 0.16502-0.32803
   0  -6  10    3.65    3.80  55 0.76991-0.70695-0.32830 0.00891 0.16567 0.39403
   0  -3   9   73.19    4.94  54 0.77222-0.65540-0.32475 0.20903 0.16533 0.36786
   1 -13   2    2.01    3.28  54 0.77975-0.95332-0.31300-0.55724 0.16418-0.16209
   1 -12  -1    2.95    3.04  54 0.77333-0.98441-0.32304-0.50714 0.16516-0.34040
   1  -8  -5  102.49    4.23  55 0.76936-0.96714-0.32914-0.25977 0.16575-0.54509
   1  -8  12   11.11    3.74  54 0.77778-0.61488-0.31610-0.08706 0.16448 0.53316
   1  -5  -6  433.29    7.72  55 0.76644-0.91063-0.33360-0.05225 0.16618-0.57179
   1  -5  12    1.81    4.12  55 0.76543-0.52832-0.33514 0.14638 0.16633 0.57112
   1  -3  -6   28.69    5.77  57 0.74807-0.84280-0.36078 0.11794 0.16871-0.54935
   2  -9  -7    8.78    3.97  54 0.77444-0.93346-0.32132-0.32540 0.16500-0.64963
   2  -7  -8   34.13    4.45  55 0.76638-0.89611-0.33368-0.18033 0.16619-0.68745
   2  -4  13    2.25    5.97  56 0.75492-0.36423-0.35080 0.28145 0.16780 0.67872
   2   0  -7   67.77    4.63  55 0.76309-0.69776-0.33866 0.33609 0.16666-0.53825
   3   0  -9   56.37    4.63  55 0.76820-0.63764-0.33092 0.34300 0.16592-0.62877
   3   3  -6   84.06    3.63  54 0.77236-0.50398-0.32453 0.58460 0.16531-0.40088
   3   4  -4  138.03    3.79  54 0.77651-0.44092-0.31809 0.67176 0.16468-0.26096
   3   4   4  103.38    4.22  55 0.77101-0.26550-0.32662 0.76830 0.16551 0.24395
   4  -1 -11    5.88    4.07  55 0.76292-0.59189-0.33892 0.29572 0.16669-0.73288
   4   2  -9   21.28    3.54  55 0.77186-0.48460-0.32530 0.51856 0.16538-0.56732
   4   3  -8   22.97    3.31  54 0.77886-0.44538-0.31441 0.58963 0.16432-0.49032
   4   5  -3  121.75    3.74  54 0.77730-0.28861-0.31685 0.79068 0.16456-0.14925
   4   5   2   94.52    3.82  54 0.77984-0.18482-0.31285 0.84127 0.16416 0.16757
   5   5  -5    3.03    3.08  54 0.77450-0.22014-0.32122 0.81036 0.16499-0.24088
   7   3 -11   -2.72    3.62  54 0.77751-0.18541-0.31653 0.67085 0.16453-0.57169
   7   5  -7    3.32    3.57  55 0.77480-0.04995-0.32075 0.85789 0.16494-0.29449
   0 -11   4    0.41    3.02  55 0.76423-0.95313-0.33701-0.40577 0.16648-0.04872
   0 -11   5   30.93    3.41  55 0.76536-0.93235-0.33530-0.39527 0.16632 0.01632
   0 -11   6   15.84    3.48  55 0.76279-0.90866-0.33917-0.38052 0.16669 0.07950
   0 -10   1   24.51    3.11  55 0.76488-0.99318-0.33603-0.36792 0.16639-0.22612
   0 -10   8    1.29    3.27  55 0.76624-0.84635-0.33397-0.29422 0.16619 0.21813
   0  -9   9    5.09    3.16  55 0.76882-0.80220-0.33004-0.21508 0.16581 0.29393
   0  -8  10    5.88    3.34  56 0.75950-0.74692-0.34410-0.11843 0.16715 0.36861
   0  -7  -2  114.24    4.04  55 0.76775-0.98475-0.33168-0.19012 0.16597-0.37831
   0  -7  10    0.04    3.29  56 0.76308-0.72723-0.33873-0.05340 0.16664 0.38362
   0  -5  10   69.39    4.01  55 0.76446-0.67603-0.33665 0.08984 0.16645 0.40667
   1 -13   1    3.81    3.41  55 0.77055-0.96545-0.32739-0.55404 0.16556-0.22686
   2 -12  -5   15.44    4.56  55 0.76274-0.95292-0.33926-0.49938 0.16669-0.55926
   2 -11  -6   19.53    4.09  56 0.75919-0.94535-0.34456-0.43299 0.16719-0.61091
   2   2  -5  449.72    6.20  55 0.76629-0.60909-0.33389 0.49613 0.16618-0.38668
   2   2   7   14.63    4.59  57 0.74797-0.33518-0.36098 0.65428 0.16871 0.37051
   2   3  -3   83.87    3.84  55 0.76371-0.53936-0.33779 0.59325 0.16656-0.24813
   4   4  -6   44.33    3.06  55 0.77132-0.37097-0.32621 0.69505 0.16544-0.35329
   4   4   5   29.79    3.76  55 0.76792-0.13331-0.33141 0.82210 0.16595 0.34304
   4   5  -2   23.59    3.06  55 0.76909-0.25900-0.32962 0.81365 0.16577-0.08830
   4   5  -1   80.16    3.72  55 0.76579-0.23440-0.33464 0.83002 0.16626-0.02540
   4   5   0   24.51    3.28  55 0.76641-0.21426-0.33371 0.83998 0.16617 0.03820
   4   5   1   37.67    3.20  55 0.77054-0.19663-0.32740 0.84453 0.16556 0.10210
   5   1 -11   20.96    4.02  55 0.76334-0.43574-0.33834 0.47526 0.16661-0.67229
   5   2 -10    3.56    3.53  55 0.76309-0.38899-0.33873 0.56028 0.16664-0.59915
   5   3  -9   27.84    3.42  55 0.76843-0.34915-0.33063 0.63267 0.16587-0.52062
   5   5  -4   82.14    3.42  56 0.76205-0.18741-0.34028 0.83908 0.16679-0.18013
   5   5   2    3.22    3.21  56 0.76388-0.06224-0.33753 0.90023 0.16653 0.20006
   6   1 -12    4.58    3.78  55 0.76588-0.35256-0.33452 0.49796 0.16624-0.70022
   6   2 -11    3.42    3.52  56 0.76206-0.30214-0.34027 0.58650 0.16679-0.62457
   6   3 -10    1.18    3.33  55 0.76945-0.26338-0.32907 0.65793 0.16572-0.54782
   6   5  -6   13.91    2.87  55 0.77161-0.13176-0.32575 0.84015 0.16540-0.26899
   6   5   2   -2.18    3.39  55 0.76622 0.04350-0.33400 0.93730 0.16619 0.23895
   7   4  -9    3.27    3.30  55 0.76968-0.11025-0.32872 0.77750 0.16569-0.43624
   7   5  -6    0.59    3.47  55 0.76645-0.01854-0.33365 0.88685 0.16616-0.23405
   0 -11   2    1.73    2.99  55 0.76123-0.98279-0.34145-0.41280 0.16704-0.17476
   0 -11   3   -2.61    2.72  56 0.76071-0.97057-0.34223-0.41208 0.16711-0.11556
   0 -11   7   16.20    3.54  56 0.75707-0.88165-0.34764-0.36221 0.16762 0.14194
   0 -10   9   -0.33    3.45  56 0.75515-0.81329-0.35047-0.26704 0.16788 0.27609
   0  -9  -1  314.96    5.07  56 0.75366-0.99875-0.35266-0.30140 0.16808-0.34098
   0  -5  -3  313.94    5.38  56 0.75347-0.94170-0.35294-0.03681 0.16811-0.41937
   0  -4  -3   60.97    3.87  56 0.75389-0.91720-0.35232 0.03401 0.16805-0.40700
   0  -4  10   83.71    4.50  57 0.74689-0.63458-0.36248 0.18675 0.16898 0.41518
   1 -13   0    0.87    3.66  56 0.75812-0.97397-0.34610-0.54596 0.16747-0.29219
   1 -12  -2   37.22    3.52  56 0.75149-0.98540-0.35582-0.48695 0.16837-0.40713
   1 -11  -3   23.71    3.50  56 0.75681-0.98700-0.34803-0.43334 0.16765-0.45693
   1 -10  -4    1.23    3.25  56 0.75415-0.98104-0.35195-0.37012 0.16802-0.50982
   1  -6  -6  166.74    5.42  56 0.75325-0.92222-0.35326-0.10426 0.16814-0.58625
   1  -4  12    2.23    4.57  57 0.74017-0.47774-0.37206 0.25516 0.16984 0.57738
   1  -1  -5  565.76   18.12  64 0.66344-0.68734-0.47090 0.38185 0.17769-0.47076
   1   2  -1  630.46    8.12  56 0.75364-0.61894-0.35269 0.52118 0.16809-0.17100
   2   1  -6  115.78    4.72  57 0.74990-0.63822-0.35814 0.43790 0.16859-0.46466
   3 -10  -9    2.46    4.41  56 0.75445-0.87127-0.35150-0.34945 0.16798-0.75355
   3   1  -8  359.02    6.23  57 0.74933-0.57285-0.35897 0.45396 0.16866-0.55584
   3   2  -7   45.98    3.44  56 0.75480-0.53272-0.35099 0.52870 0.16793-0.47968
   3   2   8   28.48    4.53  57 0.74503-0.20355-0.36515 0.70836 0.16922 0.46901
   3   4  -3  103.77    3.49  56 0.75807-0.40134-0.34616 0.71066 0.16748-0.20116
   3   4   3   80.93    3.83  57 0.75161-0.26699-0.35566 0.78602 0.16836 0.17792
   5  -1 -12   17.13    4.36  58 0.74098-0.48413-0.37091 0.35393 0.16974-0.76297
   5   3   7    5.17    4.74  57 0.74873 0.01029-0.35983 0.83581 0.16874 0.49007
   5   4  -7   17.87    3.00  56 0.76026-0.27368-0.34290 0.73862 0.16718-0.38264
   5   4   5    6.85    3.74  56 0.75856-0.01693-0.34544 0.87287 0.16741 0.37846
   5   5  -3   47.73    3.47  56 0.75438-0.15617-0.35161 0.86354 0.16799-0.11719
   5   5   1   94.50    3.77  56 0.75632-0.07444-0.34875 0.90372 0.16772 0.13573
   6  -1 -13    2.45    4.05  56 0.74978-0.40703-0.35831 0.36881 0.16860-0.79319
   6   4  -8    5.64    2.74  56 0.76087-0.18749-0.34199 0.76464 0.16709-0.41008
   6   5  -5   11.68    2.69  56 0.76032-0.09906-0.34282 0.86935 0.16717-0.20739
   6   5   1    0.89    3.28  56 0.75311 0.03506-0.35346 0.94392 0.16816 0.17159
   7   5  -5    3.53    3.82  57 0.75270 0.01423-0.35407 0.91272 0.16821-0.17189
  -1  -6   3   68.96    3.26  57 0.74222-0.93458-0.36917-0.06271 0.16965-0.08877
  -1  -6   4   26.05    3.06  57 0.74652-0.91831-0.36304-0.05852 0.16910-0.02524
  -1  -6   5    8.82    3.09  57 0.74598-0.89677-0.36381-0.04734 0.16917 0.03789
  -1  -5   3  321.06    4.85  57 0.74525-0.91289-0.36485 0.00422 0.16927-0.07631
  -1  -5   4   98.88    3.36  57 0.74938-0.89597-0.35891 0.00905 0.16873-0.01228
  -1  -5   5   87.61    3.45  57 0.74759-0.87298-0.36150 0.02275 0.16897 0.05063
  -1  -4   4  372.98    5.37  57 0.74382-0.86547-0.36689 0.08865 0.16945-0.00098
   0 -12   5    4.15    3.17  57 0.74169-0.93391-0.36993-0.43298 0.16972-0.00103
   0 -11   8    6.84    3.60  57 0.74897-0.85237-0.35950-0.33873 0.16878 0.20226
   0 -10   0   22.87    2.71  56 0.75057-0.99889-0.35718-0.35640 0.16857-0.29117
   0  -9  10    1.51    3.36  56 0.75024-0.76172-0.35766-0.17591 0.16862 0.35384
   0  -8  -2   78.38    3.79  57 0.74910-0.99028-0.35931-0.23376 0.16877-0.39348
   0  -6  -3  119.17    4.03  57 0.74498-0.95788-0.36524-0.09586 0.16930-0.43288
   0  -3  -3  162.71    5.43  58 0.73603-0.87442-0.37790 0.13123 0.17042-0.39710
   1  -9  -5   31.76    4.06  57 0.74203-0.96520-0.36945-0.29168 0.16968-0.56187
   1   1  -3  427.09    8.50  58 0.73921-0.67146-0.37343 0.44905 0.17003-0.31131
   2 -10  -7   -0.38    4.12  58 0.74088-0.92441-0.37108-0.34729 0.16982-0.66853
   2  -8  -8   62.27    4.59  57 0.73935-0.89329-0.37323-0.21124 0.17001-0.70312
   2   3   4   82.16    4.22  58 0.73915-0.36572-0.37352 0.70607 0.17004 0.19166
   3  -8 -10   10.42    4.97  58 0.73358-0.82169-0.38130-0.18827 0.17072-0.79551
   3   4  -2  121.53    3.59  57 0.74437-0.36677-0.36611 0.74173 0.16938-0.13972
   4   3  -7   17.65    3.39  57 0.74448-0.39023-0.36596 0.65261 0.16937-0.43274
   4   4  -5   16.48    2.94  57 0.74835-0.32622-0.36041 0.74028 0.16887-0.29314
   4   4   4    7.54    3.32  57 0.74376-0.13019-0.36698 0.84675 0.16946 0.27658
   5   5  -2    6.53    2.72  57 0.74731-0.13031-0.36190 0.88163 0.16900-0.05490
   5   5  -1   10.85    2.97  57 0.74800-0.10880-0.36091 0.89411 0.16891 0.00809
   5   5   0    6.94    2.68  57 0.75024-0.08936-0.35767 0.90190 0.16862 0.07151
   6   5  -4    4.78    2.70  57 0.75062-0.06778-0.35711 0.89420 0.16857-0.14519
   6   5  -3   13.50    3.43  57 0.74531-0.04046-0.36477 0.91395 0.16926-0.08254
   6   5  -2    1.87    3.19  57 0.74479-0.01737-0.36552 0.92860 0.16933-0.01876
   6   5  -1    8.56    3.33  57 0.74191 0.00426-0.36961 0.93892 0.16969 0.04367
   6   5   0   21.89    3.34  57 0.74669 0.02210-0.36279 0.94421 0.16908 0.10833
   7   3 -10    1.47    3.21  58 0.74500-0.13374-0.36522 0.72662 0.16930-0.51196
   7   4  -8    6.64    3.29  57 0.74831-0.06819-0.36046 0.81920 0.16887-0.37540
   7   5  -4    3.54    2.89  57 0.75009 0.04034-0.35788 0.93311 0.16864-0.10946
   7   5  -3   -2.34    3.56  57 0.74598 0.06550-0.36381 0.94961 0.16917-0.04657
  -1  -7   3  114.89    3.69  58 0.73367-0.95103-0.38127-0.12238 0.17070-0.10243
  -1  -7   4   47.78    2.82  58 0.73941-0.93532-0.37324-0.11928 0.17000-0.03859
  -1  -7   5   12.92    2.65  57 0.73978-0.91489-0.37271-0.10997 0.16995 0.02461
  -1  -7   6    2.28    3.33  58 0.73463-0.88926-0.37993-0.09241 0.17058 0.08778
  -1  -6   2   46.82    3.09  58 0.73140-0.94523-0.38441-0.05875 0.17097-0.15382
  -1  -6   6   89.43    3.39  57 0.74060-0.86969-0.37155-0.02814 0.16985 0.10078
  -1  -6   7   87.84    3.58  58 0.72993-0.83766-0.38643-0.00214 0.17114 0.16252
  -1  -5   2   40.60    3.37  58 0.73422-0.92305-0.38050 0.00903 0.17063-0.14107
  -1  -5   6   85.60    3.47  57 0.74007-0.84411-0.37231 0.04451 0.16992 0.11279
  -1  -4   3  162.00    3.95  57 0.74008-0.88294-0.37229 0.08285 0.16991-0.06491
  -1  -4   5  284.80    4.61  57 0.74036-0.84089-0.37190 0.10436 0.16988 0.06179
  -1  -4   6  169.84    4.43  58 0.72955-0.80904-0.38695 0.13009 0.17119 0.12380
   0 -12   3    4.56    3.36  58 0.73456-0.96965-0.38002-0.44537 0.17059-0.12861
   0 -12   4    2.60    2.91  57 0.74044-0.95341-0.37178-0.44188 0.16987-0.06479
   0 -12   6    1.09    2.97  57 0.74044-0.91117-0.37178-0.42014 0.16987 0.06197
   0 -12   7    0.13    3.74  57 0.74017-0.88534-0.37216-0.40483 0.16990 0.12394
   0 -11   1   11.62    2.92  57 0.74063-0.99296-0.37151-0.40441 0.16985-0.24172
   0 -11   9   25.35    3.56  58 0.73583-0.81802-0.37826-0.30830 0.17044 0.26530
   0 -10  10    3.84    3.37  58 0.73583-0.77240-0.37826-0.22714 0.17044 0.34023
   0  -8  11    5.85    3.51  58 0.73253-0.69799-0.38285-0.06793 0.17083 0.42809
   0  -7  -3  139.54    4.14  58 0.73087-0.96873-0.38514-0.14732 0.17103-0.44735
   0  -7  11    2.33    3.42  58 0.73300-0.67473-0.38219 0.00192 0.17078 0.44192
   0  -6  11   -0.95    4.05  58 0.73227-0.64810-0.38320 0.07481 0.17087 0.45245
   1  -7  -6  235.24    5.41  58 0.73415-0.92850-0.38059-0.14810 0.17064-0.60146
   1  -6  13   -0.13    4.59  59 0.72094-0.48718-0.39866 0.15003 0.17218 0.61388
   2   3  -2  218.88    4.33  58 0.73857-0.49290-0.37442 0.64106 0.17010-0.18806
   3   3  -5    4.97    2.71  58 0.73879-0.44877-0.37411 0.64577 0.17007-0.34292
   3   4  -1   51.55    3.27  58 0.73486-0.33565-0.37961 0.76635 0.17055-0.07702
   3   4   0  138.56    3.85  59 0.73002-0.30914-0.38631 0.78371 0.17113-0.01395
   3   4   1   66.89    3.76  58 0.73199-0.29026-0.38360 0.79201 0.17090 0.04931
   3   4   2   10.09    3.03  58 0.73963-0.27665-0.37292 0.79260 0.16997 0.11349
   4   0 -10   10.94    3.69  59 0.72486-0.50789-0.39336 0.43328 0.17173-0.66195
   5   3  -8   37.45    3.40  58 0.73469-0.29418-0.37985 0.69312 0.17058-0.46145
   5   4  -6    6.67    2.88  58 0.73847-0.23042-0.37455 0.78182 0.17011-0.32198
   5   4   4   -0.56    3.27  58 0.73473-0.01500-0.37978 0.89574 0.17057 0.31309
   6   3  -9    5.18    3.13  58 0.73700-0.20998-0.37662 0.71570 0.17029-0.48830
   6   4  -7    8.54    3.08  58 0.73896-0.14385-0.37387 0.80754 0.17005-0.34853
   7   1 -12    1.66    4.20  57 0.73750-0.21587-0.37591 0.58001 0.17023-0.67168
   7   2 -11    3.35    3.48  58 0.73721-0.16997-0.37633 0.66022 0.17027-0.59238
   7   4  -7    4.99    3.17  58 0.73335-0.02999-0.38171 0.85508 0.17074-0.31510
  -1  -8   3   29.85    3.11  59 0.72093-0.96339-0.39825-0.17692 0.17212-0.11659
  -1  -8   4    8.36    2.76  59 0.72695-0.94819-0.39010-0.17400 0.17144-0.05291
  -1  -8   5   53.23    2.90  58 0.72849-0.92831-0.38798-0.16543 0.17126 0.01116
  -1  -8   6  150.40    4.06  59 0.72504-0.90429-0.39269-0.15001 0.17166 0.07373
  -1  -7   2  141.34    3.78  59 0.72227-0.96155-0.39645-0.11843 0.17197-0.16776
  -1  -7   7  253.07    4.91  59 0.72608-0.85913-0.39128-0.06889 0.17154 0.14942
  -1  -5   7   26.64    3.18  59 0.72558-0.80897-0.39196 0.07422 0.17160 0.17421
  -1  -4   2  119.62    3.65  59 0.72829-0.89220-0.38826 0.08814 0.17128-0.12987
  -1  -3   3  221.78    5.00  59 0.71952-0.83765-0.40015 0.18242 0.17228-0.05542
  -1  -3   4  197.64    4.77  59 0.72321-0.82022-0.39518 0.18810 0.17187 0.00831
  -1  -3   5  259.00    5.30  59 0.71772-0.79352-0.40255 0.20609 0.17248 0.07110
   0 -12   2   -0.83    3.35  59 0.72624-0.98235-0.39105-0.44468 0.17152-0.19301
   0 -11   0   10.85    3.32  59 0.72396-0.99834-0.39417-0.39326 0.17178-0.30849
   0 -10  -1    2.95    2.82  58 0.72956-0.99963-0.38651-0.33937 0.17114-0.35831
   0  -9  -2   24.80    3.32  59 0.72629-0.99331-0.39100-0.27462 0.17152-0.40992
   0  -9  11    6.28    3.71  59 0.72646-0.71593-0.39077-0.13136 0.17150 0.41368
   0  -5  11   33.81    4.26  59 0.71894-0.60980-0.40092 0.16403 0.17234 0.46266
   0  -2   9   92.05    5.75  60 0.70899-0.56735-0.41408 0.36962 0.17341 0.37193
   1 -12  -3    5.28    3.34  59 0.72605-0.98080-0.39131-0.46171 0.17154-0.47408
   1 -11  -4   -1.97    3.47  59 0.72384-0.97561-0.39433-0.39922 0.17180-0.52802
   1  -2  11   12.19    7.36  63 0.67333-0.38206-0.45883 0.47371 0.17680 0.53143
   1   2   0  319.71    6.55  59 0.72513-0.56919-0.39257 0.57218 0.17165-0.11116
   2   3   3  263.40    5.25  60 0.71834-0.36582-0.40172 0.72345 0.17241 0.12643
   3   1   9   76.73    5.77  62 0.69423-0.15669-0.43305 0.71382 0.17490 0.51513
   4  -2 -11   55.68    5.29  61 0.70314-0.55647-0.42169 0.30732 0.17402-0.75248
   4   1  -9   14.79    3.53  60 0.71635-0.45419-0.40438 0.52672 0.17263-0.58782
   4   2  -8   12.18    3.40  59 0.72399-0.41573-0.39412 0.59900 0.17178-0.50986
   4   2   8    6.17    4.16  60 0.71410-0.06554-0.40737 0.78599 0.17287 0.50149
   4   3   6   43.76    4.66  60 0.71770-0.08670-0.40259 0.83145 0.17248 0.38781
   4   4  -4   53.75    2.75  59 0.72911-0.28602-0.38714 0.77822 0.17119-0.23126
   4   4   3    2.44    3.00  59 0.72579-0.13301-0.39168 0.86150 0.17157 0.21253
   5   0 -11   80.19    4.45  60 0.71335-0.41002-0.40836 0.47488 0.17295-0.69088
   5   3   6   38.83    4.31  60 0.71401 0.02506-0.40749 0.87468 0.17288 0.42347
   6   0 -12   24.51    4.39  59 0.72016-0.33103-0.39929 0.49160 0.17221-0.71761
   6   2 -10    4.28    3.34  59 0.72216-0.24115-0.39659 0.65446 0.17198-0.56659
   6   4  -6   29.29    3.11  59 0.71926-0.10307-0.40050 0.84431 0.17231-0.28697
   6   4   3    8.82    3.41  60 0.71784 0.08828-0.40239 0.94443 0.17246 0.28166
   7   3  -9   10.39    3.44  59 0.72235-0.08771-0.39634 0.77428 0.17196-0.45293
  -1  -9   4  185.90    4.20  60 0.71151-0.95785-0.41103-0.22502 0.17324-0.06596
  -1  -9   5   20.95    3.21  60 0.71331-0.93884-0.40866-0.21739 0.17305-0.00221
  -1  -9   6    3.65    2.87  60 0.71211-0.91613-0.41025-0.20467 0.17318 0.06018
  -1  -8   2   20.27    3.16  60 0.70996-0.97398-0.41307-0.17319 0.17341-0.18144
  -1  -8   7   43.16    2.82  59 0.71842-0.87619-0.40187-0.12998 0.17250 0.13620
  -1  -7   8   73.53    3.70  60 0.71229-0.82421-0.41001-0.04000 0.17316 0.21184
  -1  -6   1   34.33    3.07  60 0.71411-0.94938-0.40760-0.04661 0.17296-0.21935
  -1  -6   8   14.03    3.34  60 0.71231-0.79953-0.40997 0.03166 0.17316 0.22430
  -1  -5   1   92.19    3.53  60 0.71585-0.92604-0.40529 0.02258 0.17278-0.20681
  -1  -5   8  167.55    4.56  61 0.70580-0.76780-0.41849 0.11185 0.17384 0.23521
  -1  -4   7   38.24    3.41  60 0.71118-0.76966-0.41147 0.16564 0.17328 0.18478
   0 -12   1    3.00    3.49  60 0.71552-0.99118-0.40574-0.43970 0.17281-0.25737
   0  -8  -3   73.22    3.70  60 0.71328-0.97606-0.40870-0.19518 0.17305-0.46178
   0  -3  10  130.55    5.35  61 0.70595-0.56852-0.41829 0.31329 0.17382 0.42233
   1 -10  -5   13.69    3.55  60 0.71414-0.96211-0.40756-0.32485 0.17296-0.57746
   1  -8  -6   83.81    4.03  60 0.71269-0.93205-0.40948-0.19068 0.17312-0.61654
   1  -5  13    0.25    4.77  61 0.70014-0.44093-0.42578 0.24842 0.17441 0.62011
   1   2   1  442.98    7.14  61 0.70700-0.52951-0.41692 0.60761 0.17371-0.05004
   2 -11  -7    2.07    4.03  60 0.70616-0.91554-0.41802-0.37233 0.17380-0.68410
   2  -9  -8    2.06    4.05  60 0.70944-0.88808-0.41375-0.24241 0.17346-0.71993
   2   2  -4 1293.83    9.53  60 0.71609-0.53756-0.40497 0.57839 0.17275-0.32940
   2   3  -1  512.37    5.83  60 0.71860-0.45134-0.40162 0.67919 0.17248-0.12692
   2   3   2  157.50    4.50  61 0.70652-0.37590-0.41755 0.72808 0.17376 0.06167
   3  -9 -10   -0.39    4.96  63 0.68064-0.79917-0.45018-0.19428 0.17625-0.82099
   3  -1  -9  126.29    5.98  62 0.69327-0.58705-0.43449 0.37575 0.17508-0.65022
   3   3   5   19.62    3.34  60 0.70924-0.20781-0.41401 0.79454 0.17348 0.28690
   4   3  -6   21.88    3.50  60 0.71146-0.33531-0.41109 0.70939 0.17325-0.37287
   4   4  -3   92.64    3.46  60 0.71444-0.25048-0.40717 0.80917 0.17293-0.17007
   4   4   2   71.86    3.61  60 0.70910-0.13858-0.41419 0.87082 0.17350 0.14604
   5   1 -10   31.80    3.83  61 0.70672-0.35728-0.41729 0.56638 0.17374-0.61505
   5   2  -9   30.46    3.28  60 0.71588-0.32098-0.40526 0.63648 0.17277-0.53899
   5   4  -5    1.07    2.57  59 0.71894-0.18927-0.40117 0.81920 0.17244-0.26064
   5   4   3    8.05    3.49  60 0.71499-0.01564-0.40643 0.91220 0.17287 0.24635
   6  -2 -13    2.34    4.46  61 0.69895-0.38107-0.42730 0.36541 0.17453-0.80711
   6   1 -11    4.70    3.45  60 0.71548-0.28050-0.40579 0.58085 0.17282-0.64325
   6   3  -8    7.56    2.91  60 0.70778-0.15967-0.41591 0.76585 0.17363-0.42838
   7   4  -6    0.82    3.14  60 0.71406 0.00747-0.40767 0.88708 0.17297-0.25241
  -1 -10   5   43.33    3.51  61 0.69668-0.94737-0.42986-0.26776 0.17473-0.01798
  -1  -9   3   93.47    3.13  61 0.70590-0.97291-0.41804-0.22837 0.17381-0.13082
  -1  -9   7   20.68    2.66  60 0.70646-0.88913-0.41731-0.18571 0.17375 0.12302
  -1  -9   8    2.57    2.90  61 0.69886-0.85863-0.42710-0.16401 0.17451 0.18453
  -1  -8   8   23.38    3.14  60 0.70665-0.84338-0.41707-0.10303 0.17373 0.19830
  -1  -7   1  225.33    3.94  60 0.70661-0.96667-0.41712-0.10863 0.17373-0.23259
  -1  -4   1  268.91    4.65  60 0.70709-0.89249-0.41650 0.10539 0.17368-0.19543
  -1  -3   2  277.26    5.12  60 0.70638-0.84569-0.41741 0.18849 0.17376-0.12002
  -1  -3   6   78.00    3.86  61 0.70209-0.75717-0.42295 0.23754 0.17419 0.13248
   0 -12   0    6.04    3.20  61 0.69767-0.99604-0.42861-0.42863 0.17463-0.32300
   0 -11  -1    0.57    3.25  61 0.69954-0.99867-0.42622-0.37430 0.17445-0.37581
   0 -10  -2   10.68    3.26  61 0.70254-0.99424-0.42238-0.31435 0.17415-0.42589
   0  -8  12    2.69    4.03  61 0.69588-0.64127-0.43089-0.00960 0.17481 0.48865
   0  -7  12    0.60    4.46  61 0.69645-0.61599-0.43017 0.06175 0.17475 0.49916
   0  -4  11   34.49    4.30  62 0.68853-0.55389-0.44012 0.27528 0.17551 0.47179
   1   0  -4   10.31    4.83  62 0.68611-0.66399-0.44313 0.43666 0.17573-0.39269
   1   2   2   24.42    3.66  61 0.70370-0.50521-0.42089 0.62269 0.17403 0.01301
   2   1   8   65.70    5.38  63 0.67226-0.26322-0.46002 0.69331 0.17696 0.41347
   2   2   6   72.61    4.92  62 0.68992-0.29851-0.43839 0.72115 0.17538 0.30081
   2   3   0  176.55    3.96  61 0.70664-0.41826-0.41708 0.70571 0.17373-0.06495
   2   3   1  420.37    5.69  61 0.70282-0.39341-0.42202 0.72178 0.17412-0.00197
   3   2  -6   19.79    3.38  61 0.70427-0.46034-0.42014 0.60961 0.17397-0.42133
   3   2   7  166.85    5.42  62 0.68486-0.16471-0.44467 0.77649 0.17584 0.39980
   3   3  -4    7.27    2.34  61 0.70685-0.39559-0.41681 0.69892 0.17371-0.28230
   4   4  -2   12.74    2.91  61 0.70390-0.21827-0.42062 0.83414 0.17401-0.10765
   4   4  -1   22.80    3.10  61 0.69818-0.19061-0.42797 0.85305 0.17458-0.04470
   4   4   0   20.16    3.24  62 0.69558-0.16795-0.43127 0.86558 0.17484 0.01800
   4   4   1   18.59    3.40  61 0.70081-0.15214-0.42461 0.87066 0.17432 0.08276
   5  -2 -12   15.67    4.39  62 0.68945-0.45699-0.43896 0.35107 0.17542-0.78156
   5   3  -7    0.50    3.16  61 0.70341-0.24083-0.42126 0.74577 0.17406-0.40185
   5   4  -4   72.02    3.41  61 0.70326-0.15238-0.42145 0.85061 0.17407-0.19783
   5   4   2    0.39    3.24  61 0.70042-0.02263-0.42510 0.92036 0.17436 0.18231
   6   4  -5   13.52    3.22  61 0.70485-0.06666-0.41940 0.87543 0.17391-0.22471
   6   4   2   10.07    3.49  61 0.70312 0.08266-0.42163 0.95389 0.17409 0.21816
   7   2 -10   21.20    3.67  61 0.70196-0.11179-0.42312 0.71943 0.17420-0.53128
   7   3  -8    7.58    3.53  61 0.69699-0.04142-0.42948 0.81671 0.17470-0.39354
   7   4  -5   14.31    3.36  61 0.70253 0.04127-0.42239 0.91392 0.17415-0.19003
  -1 -10   3    4.87    3.15  62 0.68533-0.97943-0.44387-0.27623 0.17577-0.14502
  -1 -10   4   52.16    2.99  62 0.69421-0.96517-0.43277-0.27441 0.17493-0.08060
  -1 -10   6    7.72    2.69  61 0.69568-0.92521-0.43091-0.25629 0.17479 0.04560
  -1 -10   7    7.78    3.35  62 0.69143-0.89932-0.43627-0.23898 0.17520 0.10858
  -1  -9   2    4.59    2.61  61 0.69467-0.98314-0.43218-0.22605 0.17489-0.19499
  -1  -8   1   32.42    2.94  61 0.69442-0.97926-0.43250-0.16436 0.17491-0.24626
  -1  -8   9   19.46    3.47  62 0.68952-0.80515-0.43866-0.07104 0.17538 0.26098
  -1  -7   9   54.84    3.52  62 0.69357-0.78443-0.43357-0.00509 0.17500 0.27254
  -1  -6   0  251.12    4.46  62 0.68949-0.94621-0.43870-0.02650 0.17539-0.28499
  -1  -6   9   97.51    3.84  62 0.68944-0.75560-0.43876 0.07202 0.17539 0.28507
  -1  -5   0   79.23    3.43  62 0.68824-0.92009-0.44026 0.04653 0.17550-0.27273
  -1  -4   8   51.78    4.10  62 0.68440-0.72184-0.44502 0.21023 0.17586 0.24560
   0  -9  -3   35.99    3.39  62 0.69297-0.98069-0.43433-0.24164 0.17505-0.47567
   0  -7  -4  134.34    4.32  62 0.68243-0.94144-0.44744-0.09625 0.17604-0.51564
   0  -6  -4    5.26    3.20  62 0.69024-0.92479-0.43775-0.03469 0.17531-0.50261
   0  -6  12    0.79    4.22  63 0.68257-0.57765-0.44727 0.15019 0.17602 0.51142
   0  -5  -4   24.04    3.32  62 0.69011-0.89971-0.43792 0.03703 0.17533-0.49028
   0  -1   8   43.26    5.97  65 0.65827-0.51344-0.47636 0.49239 0.17808 0.31622
   1 -12  -4   11.76    4.06  62 0.69325-0.96944-0.43398-0.43030 0.17503-0.54124
   1 -11  -5   29.55    4.28  62 0.68445-0.95718-0.44496-0.35899 0.17585-0.59272
   1  -9  -6    0.92    3.73  62 0.68930-0.93316-0.43893-0.23245 0.17540-0.63113
   1  -3  12   14.94    6.15  65 0.65445-0.36690-0.48080 0.43563 0.17838 0.58129
   2 -10  -8    3.12    4.35  63 0.67399-0.87966-0.45772-0.27131 0.17678-0.73778
   3   3   4   56.36    3.90  63 0.68138-0.20045-0.44873 0.81913 0.17613 0.22136
   4   1   9    2.38    4.39  63 0.67584-0.03060-0.45548 0.77603 0.17662 0.55089
   4   3   5   28.75    3.90  63 0.68443-0.07501-0.44497 0.86320 0.17585 0.32079
   5   3   5   -1.20    3.91  63 0.68259 0.03466-0.44725 0.90359 0.17602 0.35760
   5   4  -3   56.07    3.32  62 0.69136-0.11982-0.43635 0.87585 0.17521-0.13696
   5   4   1   88.50    3.78  62 0.68882-0.03158-0.43953 0.92351 0.17545 0.11680
   6   2  -9   16.56    3.25  63 0.68288-0.18095-0.44689 0.71504 0.17600-0.50670
   6   4  -4    5.14    2.99  62 0.68954-0.03315-0.43863 0.90126 0.17538-0.16416
   6   4  -3    8.35    3.15  63 0.68366-0.00443-0.44592 0.92226 0.17593-0.10162
   6   4   1    2.54    3.27  62 0.69099 0.07342-0.43681 0.95794 0.17524 0.15281
   7   0 -12   -2.13    4.10  63 0.68360-0.18701-0.44600 0.57617 0.17593-0.68439
   7   1 -11   -1.20    3.71  62 0.68873-0.14563-0.43964 0.65296 0.17546-0.60960
   7   4  -4   13.29    2.91  62 0.69451 0.07060-0.43239 0.93584 0.17491-0.12817
   7   4  -3    0.34    3.30  61 0.69225 0.09638-0.43523 0.95349 0.17512-0.06505
   7   4  -2    4.59    3.43  62 0.68745 0.12073-0.44123 0.96704 0.17558-0.00194
   7   4  -1    5.83    3.51  62 0.68696 0.14116-0.44185 0.97605 0.17562 0.06103
   7   4   0   29.82    3.42  62 0.69423 0.15563-0.43273 0.98007 0.17493 0.12495
  -1 -11   4    0.71    2.96  62 0.68299-0.96975-0.44678-0.32385 0.17604-0.09435
  -1 -11   5    3.66    3.29  62 0.68053-0.95240-0.44980-0.31636 0.17627-0.03131
  -1 -11   6   -0.38    3.31  62 0.68019-0.93127-0.45022-0.30532 0.17630 0.03182
  -1 -11   7    1.79    3.07  63 0.67599-0.90651-0.45533-0.28924 0.17666 0.09463
  -1 -10   2    4.25    3.27  63 0.67535-0.98939-0.45611-0.27410 0.17672-0.20948
  -1 -10   8    4.18    2.73  63 0.68279-0.86923-0.44702-0.21712 0.17606 0.17171
  -1  -9   1   93.84    3.54  63 0.67796-0.98836-0.45294-0.21602 0.17649-0.25973
  -1  -9   9    2.71    3.03  62 0.68313-0.82271-0.44661-0.13466 0.17603 0.24701
  -1  -8   0  120.71    3.83  63 0.67195-0.97854-0.46021-0.14766 0.17701-0.31134
  -1  -7   0   72.11    3.15  62 0.68364-0.96516-0.44598-0.09101 0.17599-0.29813
  -1  -5   9   38.27    3.38  63 0.67751-0.71835-0.45348 0.15814 0.17653 0.29610
  -1  -4   0  535.36    6.28  63 0.67598-0.88252-0.45534 0.13344 0.17667-0.26145
  -1  -3   1   39.06    3.90  63 0.68041-0.84114-0.44995 0.21007 0.17628-0.18565
  -1  -3   7   56.47    3.65  63 0.67637-0.71009-0.45487 0.28057 0.17663 0.19393
  -1  -2   4  497.87    7.14  63 0.67234-0.74443-0.45973 0.32433 0.17698 0.01545
   0 -12  -1   22.65    3.51  63 0.67547-0.99603-0.45596-0.41263 0.17671-0.38905
   0 -11  -2    0.22    3.30  62 0.68156-0.99381-0.44853-0.35633 0.17617-0.43709
   0  -4  -4    5.67    3.68  63 0.67386-0.85865-0.45791 0.12832 0.17685-0.48002
   0  -2  -3  238.98    7.56  64 0.66500-0.77829-0.46849 0.29332 0.17759-0.39170
   1   1   6  117.57    6.52  66 0.63811-0.37942-0.49940 0.67297 0.17961 0.24842
   2  -6  -9   10.03    5.23  65 0.64840-0.77237-0.48778 0.03619 0.17888-0.75166
   2   1  -5  163.15    4.97  64 0.67050-0.53777-0.46194 0.55312 0.17713-0.40952
   3   0  -8   79.85    4.38  64 0.66936-0.51731-0.46331 0.48724 0.17723-0.57669
   3   0  10   10.70    5.32  66 0.64293-0.10978-0.49399 0.71459 0.17927 0.56249
   3   1  -7  215.15    4.86  63 0.67922-0.48171-0.45140 0.55829 0.17638-0.49994
   3   3  -3  174.04    3.68  63 0.68195-0.35010-0.44806 0.74152 0.17614-0.22163
   4   2  -7   47.97    3.69  63 0.67764-0.34800-0.45333 0.66881 0.17652-0.45179
   4   3  -5   40.28    3.17  63 0.68100-0.28448-0.44922 0.75759 0.17622-0.31247
   5   2  -8   52.78    3.51  63 0.67340-0.25703-0.45846 0.70054 0.17689-0.47985
   5   2   7   29.31    4.46  64 0.66792 0.06805-0.46502 0.87275 0.17735 0.47078
   5   3  -6    1.57    3.21  63 0.67768-0.19319-0.45328 0.79084 0.17652-0.34148
   5   4  -2   14.68    2.68  63 0.68367-0.09009-0.44595 0.89646 0.17598-0.07423
   5   4  -1   36.04    3.10  63 0.68134-0.06729-0.44881 0.91058 0.17619-0.01089
   5   4   0    2.84    2.61  62 0.68301-0.04691-0.44676 0.91999 0.17604 0.05297
   6  -1 -12    7.61    4.50  64 0.66668-0.30253-0.46650 0.48660 0.17745-0.73454
   6   3  -7    9.72    2.55  63 0.68226-0.11297-0.44768 0.80944 0.17611-0.36792
   6   4  -2    5.26    2.95  63 0.68095 0.02027-0.44929 0.93841 0.17623-0.03823
   6   4  -1   10.24    3.45  63 0.67985 0.04169-0.45064 0.94983 0.17633 0.02513
   6   4   0   13.32    2.90  63 0.68293 0.05978-0.44685 0.95650 0.17605 0.08830
   7   3  -7    6.41    3.44  63 0.67841-0.00031-0.45239 0.85387 0.17645-0.33299
  -1 -11   3    5.31    3.33  64 0.66588-0.98366-0.46731-0.32333 0.17762-0.15924
  -1 -11   8    1.14    3.52  64 0.66626-0.87794-0.46686-0.26873 0.17758 0.15782
  -1 -10   9    4.72    3.11  63 0.67073-0.83577-0.46153-0.19127 0.17721 0.23380
  -1  -9  10    3.47    3.49  64 0.66464-0.78306-0.46878-0.10132 0.17772 0.30849
  -1  -8  10    6.40    3.34  64 0.66873-0.76278-0.46392-0.03504 0.17738 0.32244
  -1  -7  10    5.43    3.25  64 0.66636-0.73705-0.46674 0.03848 0.17758 0.33515
  -1  -6  10   89.72    4.32  64 0.66006-0.70524-0.47417 0.11821 0.17808 0.34576
  -1  -2   3  306.52    6.07  64 0.66960-0.76269-0.46288 0.31658 0.17731-0.04811
  -1  -2   5  163.08    4.88  64 0.66254-0.71366-0.47125 0.34659 0.17789 0.07801
   0 -10  -3    7.88    3.43  64 0.66934-0.98222-0.46320-0.28415 0.17733-0.49117
   0  -8  -4   46.06    3.44  64 0.66768-0.95186-0.46517-0.15002 0.17747-0.52975
   0  -5  12   -0.88    4.06  65 0.65340-0.52578-0.48189 0.25425 0.17860 0.52143
   0  -1  -2 1409.90   21.68  65 0.64832-0.71519-0.48773 0.39496 0.17898-0.31739
   1 -10  -6    8.50    4.05  64 0.66199-0.93138-0.47190-0.27121 0.17793-0.64599
   1  -7  -7   26.27    4.28  65 0.65286-0.86679-0.48252-0.05598 0.17864-0.67260
   1  -6  -7  111.70    5.32  65 0.65345-0.84386-0.48184 0.01437 0.17860-0.66078
   2  -7  -9    3.68    4.77  66 0.64287-0.79341-0.49391-0.03036 0.17938-0.76579
   2  -1  -7   52.18    5.45  67 0.63371-0.59210-0.50415 0.43081 0.18002-0.56398
   2   2  -3  816.16    7.65  64 0.67022-0.47060-0.46215 0.64643 0.17726-0.27077
   3   3  -2   54.80    3.15  64 0.66056-0.30692-0.47358 0.77787 0.17805-0.15977
   3   3   3  263.81    4.95  65 0.65932-0.19957-0.47502 0.83404 0.17814 0.15698
   4  -1 -10   27.59    4.15  65 0.65329-0.46013-0.48203 0.45114 0.17861-0.68084
   4   3   4    6.20    3.40  65 0.65916-0.07063-0.47521 0.88388 0.17816 0.25682
   5  -1 -11   42.28    4.46  65 0.65307-0.37354-0.48228 0.47865 0.17863-0.70851
   6  -3 -13    7.92    4.78  65 0.64856-0.35434-0.48745 0.35556 0.17897-0.82411
   6   0 -11    5.39    3.77  64 0.66113-0.25051-0.47291 0.57702 0.17800-0.66122
   6   1 -10    2.41    3.27  64 0.66626-0.20959-0.46686 0.65305 0.17758-0.58448
   6   3   4    5.00    3.78  64 0.66717 0.13602-0.46578 0.94857 0.17751 0.32843
   7   2  -9    5.64    3.12  64 0.66820-0.05868-0.46456 0.76956 0.17742-0.47189
  -1 -12   4   12.34    3.57  65 0.65185-0.97259-0.48378-0.36653 0.17886-0.11002
  -1 -12   5    3.64    3.59  65 0.65670-0.95559-0.47818-0.36100 0.17849-0.04557
  -1 -11   2    4.99    3.61  65 0.65432-0.99316-0.48094-0.32059 0.17868-0.22360
  -1 -10   1    6.55    2.76  64 0.65950-0.99475-0.47491-0.26589 0.17827-0.27528
  -1 -10  10   13.57    3.57  65 0.65202-0.79745-0.48359-0.15951 0.17885 0.29594
  -1  -9   0  176.90    4.11  65 0.65771-0.98849-0.47700-0.20258 0.17841-0.32583
  -1  -7  -1  198.02    4.38  65 0.65352-0.95616-0.48186-0.06572 0.17874-0.36513
  -1  -6  -1   36.54    3.40  65 0.65721-0.93484-0.47759 0.00173 0.17845-0.35199
  -1  -5  -1  113.92    3.90  65 0.65207-0.90483-0.48352 0.07897 0.17885-0.34026
  -1  -4   9   22.66    3.86  65 0.64916-0.66631-0.48687 0.26164 0.17907 0.30535
  -1  -3   8   22.47    3.67  66 0.64062-0.65403-0.49654 0.33222 0.17969 0.25368
  -1  -2   2  236.59    5.86  65 0.65122-0.76575-0.48450 0.32703 0.17891-0.11318
   0 -12  -2    1.73    3.42  66 0.64769-0.99042-0.48855-0.39204 0.17918-0.45512
   0  -9  -4    5.06    3.24  65 0.64934-0.95850-0.48666-0.20041 0.17905-0.54421
   0  -7  13    1.32    4.54  65 0.64814-0.54609-0.48803 0.13049 0.17914 0.55721
   1  -5  -7   83.22    5.61  66 0.64163-0.80662-0.49541 0.09973 0.17961-0.64919
   1  -4  13    0.89    5.92  68 0.61348-0.33036-0.52619 0.42058 0.18145 0.63045
   1   1  -2   53.69    4.98  65 0.65465-0.56560-0.48055 0.56729 0.17865-0.25641
   2  -8  -9    8.23    4.55  67 0.63177-0.80719-0.50639-0.08981 0.18029-0.77853
   2  -5  -9  209.58    9.80  68 0.60830-0.70803-0.53167 0.15079 0.18175-0.74241
   2   0  -6  164.50    5.66  66 0.63734-0.55009-0.50022 0.50981 0.17992-0.48768
   3   2  -5  233.49    4.48  65 0.65715-0.39198-0.47765 0.67827 0.17846-0.36217
   4  -3 -11   19.75    5.07  68 0.61790-0.49581-0.52147 0.33568 0.18118-0.77108
   4   0  -9   50.76    4.12  66 0.64276-0.40368-0.49413 0.54665 0.17953-0.60561
   4   0  10    6.27    4.85  67 0.62518 0.01572-0.51361 0.77172 0.18073 0.59598
   4   1  -8   30.81    3.44  65 0.65307-0.36841-0.48237 0.61668 0.17877-0.52900
   4   3  -4  146.95    3.65  65 0.65652-0.23807-0.47838 0.79884 0.17851-0.25045
   5   0 -10   33.67    4.07  66 0.64396-0.31867-0.49278 0.57202 0.17945-0.63291
   5   1  -9  147.57    4.25  65 0.65294-0.28222-0.48253 0.64357 0.17878-0.55673
   5   3  -5   47.73    3.61  65 0.65151-0.14675-0.48417 0.83127 0.17889-0.27829
   5   3   4   -0.36    3.22  66 0.64658 0.04586-0.48981 0.92787 0.17926 0.28730
   6   2  -8    6.36    3.21  65 0.64858-0.12439-0.48753 0.76755 0.17911-0.44669
   6   3  -6   -1.47    2.40  65 0.65930-0.06831-0.47515 0.84803 0.17829-0.30643
   6   3   3   -0.71    3.33  66 0.64634 0.13525-0.49008 0.96193 0.17927 0.26480
   7   1 -10   31.86    3.47  66 0.64665-0.08229-0.48973 0.71477 0.17925-0.54744
   7   3  -6    5.84    3.07  65 0.65831 0.04034-0.47631 0.88707 0.17837-0.27090
   8   3  -5    6.32    3.51  65 0.65532 0.17133-0.47977 0.93833 0.17860-0.17166
  -1 -12   3   -0.93    3.49  67 0.63586-0.98580-0.50170-0.36576 0.18002-0.17483
  -1 -11   1   -0.48    3.37  66 0.63927-0.99838-0.49789-0.31450 0.17978-0.29019
  -1 -10   0    3.06    3.15  66 0.64007-0.99499-0.49699-0.25378 0.17972-0.33838
  -1  -9  11    0.65    3.62  66 0.63937-0.73881-0.49777-0.06406 0.17977 0.36857
  -1  -8  -1   -1.46    3.37  66 0.64126-0.97127-0.49565-0.12645 0.17964-0.38092
  -1  -8  11    0.67    3.41  67 0.63367-0.71050-0.50412 0.01399 0.18017 0.38655
  -1  -7  11    0.96    3.71  66 0.63893-0.68627-0.49826 0.08158 0.17980 0.39451
  -1  -5  10   61.54    3.76  66 0.64074-0.66206-0.49623 0.21055 0.17967 0.35508
  -1  -3   0  398.63    6.36  66 0.64192-0.82355-0.49491 0.24456 0.17959-0.25239
  -1  -2   6  270.99    5.90  66 0.63880-0.66931-0.49841 0.38396 0.17981 0.13907
   0 -11  -3   -0.82    3.33  66 0.64126-0.98094-0.49565-0.32509 0.17964-0.50902
   1 -11  -6   -0.35    4.28  66 0.63431-0.92784-0.50342-0.31036 0.18012-0.66007
   1  -8  -7   29.88    4.19  66 0.63757-0.87725-0.49978-0.11039 0.17990-0.68769
   1   0   8   12.60    6.25  73 0.54328-0.26667-0.59580 0.72009 0.18477 0.35772
   3  -4 -10   81.54    9.22  76 0.49832-0.48798-0.63589 0.35222 0.18604-0.76182
   3   3  -1  154.67    3.50  66 0.64632-0.27131-0.48993 0.80535 0.17927-0.09724
   3   3   0   77.32    3.44  66 0.63933-0.24332-0.49781 0.82427 0.17977-0.03442
   3   3   1  154.49    4.15  66 0.63883-0.22174-0.49838 0.83560 0.17981 0.02879
   3   3   2   76.10    3.49  66 0.64530-0.20702-0.49109 0.83901 0.17934 0.09249
   4   2  -6   71.50    3.76  67 0.63437-0.28275-0.50335 0.73009 0.18012-0.39179
   4   3  -3   39.54    3.20  66 0.63504-0.19512-0.50261 0.83343 0.18007-0.18879
   4   3   3   97.06    3.78  66 0.63515-0.06809-0.50249 0.89853 0.18007 0.19116
   5  -3 -12   32.76    4.99  68 0.62109-0.41358-0.51788 0.35893 0.18099-0.79798
   5   2  -7   36.98    3.35  67 0.63397-0.19656-0.50379 0.75671 0.18015-0.41905
   5   3   3   27.09    3.69  67 0.63342 0.04123-0.50440 0.93827 0.18018 0.22633
   6   3  -5   24.06    3.26  66 0.64032-0.02720-0.49671 0.88167 0.17970-0.24267
   7  -1 -12   -0.79    4.01  67 0.63208-0.16008-0.50588 0.56517 0.18027-0.70220
   7   0 -11   10.78    3.54  67 0.63320-0.11519-0.50464 0.64612 0.18020-0.62617
   7   2  -8    1.88    3.39  66 0.64041-0.00894-0.49661 0.81414 0.17970-0.41135
   7   3  -5   -1.13    3.00  66 0.64105 0.07715-0.49589 0.91551 0.17965-0.20780
   7   3   1    8.06    3.29  67 0.63373 0.21171-0.50406 0.98888 0.18016 0.17121
   8   2  -8    0.22    3.32  67 0.63367 0.09825-0.50412 0.84904 0.18017-0.37082
   8   3  -3    1.47    3.51  67 0.63367 0.22789-0.50412 0.97428 0.18017-0.04665
  -1 -12   2    3.08    3.42  68 0.62318-0.99479-0.51556-0.36440 0.18081-0.23974
  -1  -9  -1   20.15    3.30  67 0.62944-0.98233-0.50873-0.18287 0.18040-0.39169
  -1  -6  11   -1.45    3.80  68 0.62126-0.64692-0.51764 0.16985 0.18093 0.40628
  -1  -4  -1  939.62    7.80  67 0.63309-0.86085-0.50471 0.17164 0.18015-0.32859
   0 -10  -4    5.64    3.18  67 0.62794-0.96212-0.51037-0.24766 0.18050-0.55710
   0  -7  -5   99.87    4.14  68 0.61890-0.89916-0.52019-0.03414 0.18108-0.58442
   0  -6  -5  105.46    4.83  68 0.61833-0.87384-0.52079 0.03787 0.18112-0.57217
   0  -6  13   -1.94    4.08  68 0.61722-0.49158-0.52198 0.23592 0.18118 0.57130
   0  -3  -4   35.15    4.15  67 0.62533-0.78439-0.51322 0.25555 0.18067-0.47069
   0  -3  11   40.49    5.09  68 0.61280-0.45408-0.52670 0.43243 0.18145 0.47810
   1  -9  -7    2.15    4.16  68 0.61731-0.88347-0.52189-0.16077 0.18118-0.70129
   2  -9  -9   10.22    4.67  68 0.61587-0.81449-0.52343-0.14252 0.18127-0.79033
   2   2  -2 1225.96    9.37  67 0.63106-0.41026-0.50695 0.70232 0.18029-0.21048
   3  -1  11    3.13    6.05  71 0.58189-0.05217-0.55854 0.71879 0.18313 0.60861
   3   1   8    9.36    4.09  68 0.61216-0.09541-0.52738 0.79855 0.18149 0.44524
   4   2   6   44.03    4.19  68 0.61948-0.01203-0.51956 0.87844 0.18104 0.36858
   4   3   2   82.38    3.95  68 0.62039-0.07446-0.51858 0.90422 0.18099 0.12647
   5   2   6   13.03    3.72  67 0.62543 0.08873-0.51312 0.90900 0.18066 0.40396
   5   3  -4   51.36    3.12  67 0.63117-0.10555-0.50683 0.86421 0.18028-0.21718
   6   1  -9   -0.42    3.48  67 0.62700-0.14721-0.51141 0.71255 0.18056-0.52761
   6   3  -4   48.64    3.36  67 0.62528 0.00800-0.51328 0.90835 0.18067-0.18201
   6   3   2   -0.66    3.44  67 0.62912 0.13226-0.50908 0.97023 0.18042 0.19906
   7   3  -4   39.12    3.25  67 0.63206 0.10900-0.50584 0.93878 0.18022-0.14484
   7   3  -3   19.44    3.45  67 0.62442 0.13815-0.51421 0.95773 0.18073-0.08185
   7   3  -1    6.54    3.11  67 0.62365 0.18258-0.51505 0.98212 0.18078 0.04448
   7   3   0    4.18    3.39  67 0.62663 0.19928-0.51181 0.98778 0.18059 0.10773
   8   2  -7   -2.60    3.38  67 0.62614 0.13576-0.51235 0.88045 0.18062-0.31293
  -2  -8   5   90.07    3.67  68 0.61452-0.92245-0.52522-0.06525 0.18136-0.03524
  -2  -8   6   31.85    3.18  68 0.61481-0.90144-0.52491-0.05493 0.18134 0.02869
  -2  -8   7   28.03    3.12  68 0.61110-0.87643-0.52885-0.04062 0.18156 0.09087
  -2  -7   4   95.37    3.56  68 0.61318-0.91710-0.52664-0.00326 0.18144-0.08628
  -2  -7   5   75.79    3.59  68 0.61708-0.90037-0.52248 0.00313 0.18120-0.02273
  -2  -7   6   15.74    3.30  68 0.61615-0.87817-0.52348 0.01523 0.18126 0.04110
  -2  -7   7   26.95    3.36  68 0.61097-0.85150-0.52899 0.03169 0.18157 0.10348
  -2  -6   5  312.82    4.73  68 0.61387-0.87172-0.52591 0.07818 0.18140-0.01058
  -2  -6   6  109.75    3.79  68 0.61111-0.84835-0.52884 0.09194 0.18156 0.05252
  -1 -12   1    4.47    3.56  68 0.61255-0.99937-0.52731-0.35779 0.18148-0.30281
  -1 -11   0    1.46    3.18  68 0.61708-0.99848-0.52249-0.30084 0.18120-0.35305
  -1 -10  -1   28.32    3.33  68 0.61177-0.98931-0.52814-0.23409 0.18152-0.40470
  -1  -8  12    6.82    4.10  69 0.60358-0.65707-0.53675 0.05895 0.18200 0.44630
  -1  -7  -2  155.94    4.29  68 0.61510-0.93901-0.52461-0.03416 0.18132-0.43062
  -1  -6  -2  196.36    4.34  68 0.61483-0.91383-0.52489 0.03778 0.18134-0.41817
  -1  -4  10  218.39    5.61  69 0.60182-0.59790-0.53857 0.32483 0.18210 0.36566
  -1  -2   1  625.59    8.15  68 0.61711-0.75252-0.52246 0.35444 0.18120-0.17839
  -1  -2   7  396.09    7.19  69 0.60108-0.61042-0.53935 0.43599 0.18214 0.20029
   0  -8  -5   16.95    3.78  68 0.61121-0.91590-0.52874-0.09722 0.18156-0.59712
   0  -5  -5   55.09    4.21  69 0.60307-0.83377-0.53728 0.12600 0.18203-0.56065
   0  -4  12    2.69    4.47  68 0.60870-0.45304-0.53138 0.37674 0.18170 0.52737
   0  -2  10   55.95    6.14  70 0.58740-0.42593-0.55334 0.51900 0.18286 0.42562
   1  -4  -7   28.08    5.29  70 0.58621-0.72618-0.55454 0.23000 0.18292-0.64016
   2   0   9   12.38    5.31  72 0.56438-0.15982-0.57608 0.74821 0.18393 0.45805
   3   1  -6   98.59    3.98  69 0.60900-0.38957-0.53106 0.64892 0.18169-0.44152
   3   2  -4  107.03    3.77  68 0.61521-0.32923-0.52448 0.73574 0.18132-0.30213
   4   3  -2  133.46    3.34  68 0.62065-0.15980-0.51865 0.86033 0.18098-0.12680
   4   3  -1  143.83    3.73  68 0.61157-0.12954-0.52836 0.88099 0.18154-0.06405
   4   3   1   43.16    3.49  68 0.61163-0.08712-0.52829 0.90300 0.18153 0.06246
   5   3  -3   48.94    3.28  68 0.61675-0.06972-0.52284 0.89154 0.18122-0.15440
   5   3   2   35.40    3.42  68 0.61786 0.03595-0.52165 0.94500 0.18115 0.16227
   6  -4 -13    0.50    5.16  70 0.59289-0.32411-0.54777 0.34375 0.18258-0.84184
   6  -2 -12   10.04    4.25  69 0.60815-0.26791-0.53196 0.48162 0.18174-0.75156
   6   2  -7    4.06    3.12  68 0.61643-0.07108-0.52318 0.81373 0.18124-0.38522
   6   2   5   24.69    4.23  68 0.61093 0.18850-0.52903 0.95055 0.18157 0.37453
   6   3  -3    1.33    3.01  68 0.61379 0.04095-0.52600 0.93119 0.18140-0.11925
   6   3   0    5.10    2.97  68 0.60977 0.10943-0.53026 0.96956 0.18164 0.07100
   6   3   1    8.30    3.17  68 0.61557 0.12342-0.52410 0.97261 0.18129 0.13507
   7   1  -9    6.47    3.06  68 0.61122-0.02483-0.52872 0.76462 0.18156-0.48988
   7   2  -7    1.60    3.39  68 0.61448 0.03824-0.52526 0.85324 0.18136-0.34945
   7   3  -2    4.25    3.01  68 0.62072 0.16249-0.51857 0.97205 0.18097-0.01958
   8   1  -9    5.95    3.39  68 0.61311 0.07989-0.52672 0.79911 0.18144-0.45306
  -2 -10   6    8.43    3.16  69 0.59694-0.93323-0.54341-0.17926 0.18225 0.00191
  -2  -9   4    8.79    3.05  69 0.60132-0.95525-0.53888-0.13543 0.18201-0.11134
  -2  -9   5   47.29    2.90  69 0.60717-0.93968-0.53278-0.12928 0.18168-0.04849
  -2  -9   6    1.79    2.59  68 0.60821-0.91942-0.53168-0.11995 0.18162 0.01594
  -2  -9   7    1.31    3.33  69 0.60094-0.89432-0.53928-0.10324 0.18203 0.07959
  -2  -9   8    2.91    3.08  69 0.59628-0.86588-0.54409-0.08598 0.18229 0.14212
  -2  -8   3   16.39    3.05  69 0.59967-0.94980-0.54059-0.07200 0.18210-0.16275
  -2  -8   4   40.36    2.85  68 0.60918-0.93842-0.53066-0.07043 0.18156-0.09892
  -2  -8   8    5.86    3.14  69 0.60099-0.84540-0.53922-0.01925 0.18203 0.15465
  -2  -7   3   26.81    3.17  69 0.60261-0.92815-0.53755-0.00326 0.18194-0.15050
  -2  -7   8   77.60    3.78  69 0.59953-0.81918-0.54074 0.05420 0.18211 0.16613
  -2  -6   3  135.97    3.91  69 0.60011-0.90022-0.54014 0.07059 0.18208-0.13809
  -2  -6   4   30.05    2.68  68 0.60914-0.88846-0.53070 0.07250 0.18157-0.07401
  -2  -6   7  164.70    4.37  69 0.60395-0.81969-0.53614 0.11039 0.18187 0.11526
  -2  -5   4    2.84    2.72  69 0.59685-0.85144-0.54350 0.15585 0.18226-0.06274
  -2  -5   5  228.05    4.36  69 0.60029-0.83341-0.53994 0.16367 0.18207 0.00085
  -2  -5   6  149.90    4.29  69 0.59668-0.80863-0.54367 0.17858 0.18227 0.06398
  -1  -9  -2    5.80    3.21  69 0.59499-0.96921-0.54541-0.15703 0.18236-0.45663
  -1  -8  -2  182.40    4.06  68 0.60809-0.95686-0.53181-0.09869 0.18163-0.44347
  -1  -7  12    4.88    4.02  69 0.59736-0.62457-0.54298 0.13735 0.18223 0.45640
  -1  -5  -2    8.40    3.21  69 0.60246-0.87716-0.53770 0.12189 0.18195-0.40715
  -1  -5  11   30.98    4.01  69 0.59563-0.59455-0.54476 0.27085 0.18232 0.41667
  -1  -3   9    3.47    4.04  70 0.59321-0.58426-0.54723 0.39437 0.18245 0.31504
   0 -11  -4   13.32    3.79  69 0.60265-0.96188-0.53750-0.29217 0.18194-0.57245
   0  -9  -5    2.11    4.04  69 0.59434-0.92531-0.54608-0.15221 0.18239-0.61156
   1 -10  -7    9.37    4.36  69 0.59522-0.88580-0.54517-0.20926 0.18235-0.71472
   2   1   7   28.84    4.47  71 0.58082-0.19349-0.55973 0.78151 0.18308 0.34483
   2   2  -1  491.63    6.57  69 0.60030-0.35825-0.53994 0.74618 0.18207-0.14891
   3  -2  -9   28.74    5.02  71 0.57337-0.49109-0.56710 0.43826 0.18342-0.67028
   3  -2  12    8.72    7.05  74 0.52648 0.00028-0.61122 0.71179 0.18519 0.65803
   3   2   5  172.39    5.07  70 0.59233-0.11529-0.54813 0.85761 0.18250 0.26699
   4   1  -7   17.06    3.52  70 0.59456-0.28879-0.54585 0.69081 0.18238-0.47005
   4   2  -5   24.95    3.20  69 0.59582-0.22321-0.54456 0.78160 0.18231-0.33067
   4   3   0   39.70    2.94  69 0.60797-0.10477-0.53194 0.89533 0.18164-0.00076
   5   1  -8   25.39    3.42  69 0.60062-0.20847-0.53961 0.71084 0.18205-0.49684
   5   2  -6   11.69    3.62  69 0.60169-0.14280-0.53850 0.80339 0.18199-0.35848
   5   3  -2   29.37    2.77  69 0.60658-0.03855-0.53340 0.91298 0.18172-0.09173
   5   3  -1   17.82    3.39  69 0.60142-0.01191-0.53878 0.92935 0.18201-0.02819
   5   3   0    6.06    3.27  69 0.60172 0.00990-0.53846 0.94030 0.18199 0.03471
   5   3   1   -1.90    2.99  68 0.60789 0.02518-0.53202 0.94535 0.18164 0.09859
   6  -1 -11    3.31    3.97  70 0.59298-0.20735-0.54746 0.57886 0.18246-0.67522
   6   0 -10    4.56    3.39  69 0.60147-0.16949-0.53872 0.65337 0.18201-0.60080
   6   3  -2   -2.19    2.48  69 0.60805 0.06774-0.53185 0.94861 0.18163-0.05582
   6   3  -1    5.07    2.76  69 0.60400 0.09204-0.53610 0.96169 0.18186 0.00686
   8   2  -6    3.50    2.99  69 0.60690 0.17461-0.53306 0.90970 0.18170-0.25042
  -2 -10   4   21.87    3.42  70 0.58795-0.96757-0.55247-0.19303 0.18266-0.12617
  -2 -10   5   29.60    3.05  69 0.59477-0.95232-0.54553-0.18843 0.18230-0.06130
  -2 -10   7    2.62    2.96  69 0.59499-0.90942-0.54531-0.16662 0.18229 0.06613
  -2 -10   8    1.04    3.70  70 0.58774-0.88168-0.55268-0.14868 0.18267 0.12932
  -2  -9   3   27.61    3.26  70 0.59074-0.96597-0.54964-0.13422 0.18251-0.17651
  -2  -9   9    6.86    3.21  70 0.58438-0.83284-0.55607-0.06379 0.18284 0.20412
  -2  -8   2   61.97    3.34  70 0.58426-0.95559-0.55619-0.06719 0.18284-0.22763
  -2  -8   9    4.23    3.13  70 0.59060-0.81103-0.54979 0.00341 0.18252 0.21627
  -2  -7   2    8.61    3.09  70 0.58727-0.93406-0.55316 0.00015 0.18269-0.21426
  -2  -7   9   50.96    3.47  70 0.58267-0.78202-0.55779 0.08043 0.18292 0.22794
  -2  -6   8  131.54    4.06  70 0.59001-0.78508-0.55039 0.13479 0.18255 0.17744
  -2  -5   3  345.35    4.80  70 0.58685-0.86223-0.55358 0.15545 0.18271-0.12666
  -2  -5   7  118.83    4.01  70 0.58590-0.77736-0.55454 0.19969 0.18276 0.12640
  -1 -11  -1   -1.60    3.45  70 0.58885-0.99295-0.55156-0.28434 0.18261-0.42102
  -1  -6  12    7.29    4.00  71 0.57550-0.57866-0.56491 0.22980 0.18326 0.46713
  -1  -3  -1  134.63    4.57  70 0.58734-0.79034-0.55309 0.29162 0.18269-0.31886
   0  -5  13    0.24    4.28  69 0.59094-0.43787-0.54944 0.33415 0.18250 0.57482
   2   1  -4    6.25    3.27  70 0.59346-0.43942-0.54687 0.64920 0.18237-0.35163
   2   2   3  318.21    5.74  71 0.58268-0.25534-0.55778 0.80768 0.18292 0.10369
   4   2   5   40.03    4.07  71 0.58072 0.00375-0.55973 0.90669 0.18302 0.30259
   5  -2 -11   57.37    4.34  71 0.57678-0.32195-0.56365 0.48749 0.18320-0.72555
   5   2   5   17.42    3.58  70 0.59074 0.10154-0.54964 0.93438 0.18251 0.34000
   6   2  -6   17.32    3.12  70 0.58928-0.02277-0.55113 0.85374 0.18259-0.32182
   6   2   4    0.98    3.46  69 0.59160 0.19082-0.54877 0.96624 0.18247 0.31456
   7   0 -10    8.52    3.54  70 0.58461-0.04576-0.55584 0.70760 0.18282-0.56518
   7   2  -6    2.24    3.06  70 0.59338 0.08089-0.54695 0.88685 0.18238-0.28718
   7   2   3    2.08    3.70  71 0.58630 0.27558-0.55414 0.98735 0.18274 0.28165
   8   0 -10    1.43    3.46  70 0.58627 0.06007-0.55417 0.74367 0.18274-0.52969
   8   1  -8   -3.02    3.51  70 0.58696 0.12820-0.55347 0.83884 0.18271-0.39090
   8   2  -5    4.65    3.38  70 0.59274 0.20951-0.54761 0.93485 0.18241-0.18745
   8   2  -4   -2.48    3.21  70 0.58652 0.23963-0.55392 0.95582 0.18273-0.12391
  -2 -11   4   -2.62    3.31  71 0.57371-0.97666-0.56657-0.25040 0.18330-0.14039
  -2 -11   5    3.88    3.44  71 0.57998-0.96145-0.56037-0.24455 0.18301-0.07385
  -2 -11   6    2.35    2.97  70 0.58170-0.94282-0.55865-0.23588 0.18293-0.01026
  -2 -11   7   -1.13    3.34  71 0.57642-0.92122-0.56390-0.22424 0.18318 0.05066
  -2 -10   3    4.60    3.31  71 0.57621-0.97791-0.56411-0.19302 0.18319-0.18886
  -2 -10   9    8.13    3.64  71 0.57698-0.85027-0.56334-0.12719 0.18315 0.19130
  -2  -9   2   44.59    3.21  71 0.57572-0.97207-0.56459-0.13073 0.18321-0.24067
  -2  -6   2   71.60    3.02  70 0.58269-0.90457-0.55766 0.07719 0.18288-0.20264
  -2  -6   9  185.57    4.34  71 0.57009-0.74385-0.57012 0.16538 0.18347 0.24042
  -2  -5   8   58.98    3.70  71 0.56918-0.73952-0.57101 0.22706 0.18351 0.18875
  -2  -4   4  207.27    4.17  71 0.57021-0.79977-0.57000 0.25400 0.18346-0.05201
  -2  -4   5   97.62    3.60  71 0.57270-0.78112-0.56756 0.26247 0.18335 0.01146
  -1 -10  -2    3.31    3.42  71 0.57231-0.97638-0.56795-0.20897 0.18337-0.47287
  -1  -4  -2  299.45    5.39  71 0.57543-0.82439-0.56487 0.22086 0.18322-0.39555
   0 -10  -5    2.53    3.64  71 0.57597-0.93148-0.56434-0.20507 0.18320-0.62435
   0  -4  -5  382.91    7.13  72 0.56107-0.76665-0.57885 0.23895 0.18385-0.55039
   1   1  -1  263.93    6.74  71 0.57796-0.46795-0.56238 0.65981 0.18310-0.19782
   1   1   5  995.74   12.37  73 0.55379-0.31568-0.58580 0.74899 0.18414 0.18060
   2   2   0  139.28    4.40  71 0.57934-0.31595-0.56100 0.77829 0.18304-0.08625
   2   2   1   74.89    3.93  72 0.56861-0.28362-0.57156 0.79978 0.18353-0.02344
   2   2   2  266.29    5.19  71 0.56992-0.26410-0.57029 0.80920 0.18347 0.03975
   3  -8 -11   22.63    7.37  74 0.53907-0.64921-0.59956 0.02033 0.18468-0.87245
   3   0  -7  420.95    6.45  71 0.57173-0.39829-0.56852 0.60457 0.18339-0.51855
   3   2  -3  718.37    6.77  71 0.57865-0.27108-0.56169 0.78402 0.18307-0.23991
   4  -2 -10   38.23    4.36  72 0.56050-0.39221-0.57941 0.47767 0.18388-0.69850
   5  -4 -12    0.35    4.49  74 0.53941-0.35717-0.59925 0.36887 0.18467-0.81329
   5  -1 -10   15.29    3.73  72 0.56510-0.26477-0.57497 0.58157 0.18368-0.64947
   5   0  -9   35.44    3.43  71 0.57644-0.23056-0.56387 0.65328 0.18318-0.57342
   5   1   7   39.83    4.85  72 0.56482 0.14464-0.57525 0.91008 0.18369 0.45295
   5   2  -5   26.33    3.20  71 0.56954-0.08968-0.57066 0.84548 0.18349-0.29503
   6   1  -8    9.65    3.23  71 0.57833-0.07868-0.56200 0.77138 0.18309-0.46114
   7  -2 -12   23.61    3.95  71 0.57416-0.12603-0.56612 0.55472 0.18328-0.71738
   7  -1 -11    8.54    3.51  71 0.57191-0.07831-0.56834 0.63857 0.18338-0.64097
   7   1  -8    3.29    3.31  71 0.57496 0.03155-0.56534 0.81102 0.18324-0.42689
   7   2  -5   18.39    3.46  71 0.57524 0.12061-0.56506 0.91629 0.18323-0.22274
   7   2   2   -1.42    3.47  71 0.57394 0.26998-0.56634 0.99375 0.18329 0.21995
   8  -1 -11    2.42    3.83  71 0.56910 0.03121-0.57109 0.67824 0.18351-0.60617
   8   2  -3    4.26    3.39  71 0.57261 0.26910-0.56765 0.97233 0.18335-0.06148
   8   2  -2   -1.03    3.55  71 0.57496 0.29041-0.56534 0.98535 0.18324 0.00291
   8   2  -1    3.37    3.71  71 0.57344 0.31099-0.56684 0.99401 0.18331 0.06478
  -2 -11   3   -1.70    3.41  72 0.56098-0.98631-0.57879-0.24886 0.18382-0.20172
  -2 -10   2   22.58    3.59  72 0.56186-0.98404-0.57795-0.18950 0.18378-0.25454
  -2  -9  10    1.84    3.21  72 0.55836-0.79098-0.58130-0.03027 0.18392 0.27113
  -2  -8   1   53.70    3.34  72 0.56302-0.95572-0.57683-0.05774 0.18373-0.29212
  -2  -8  10   29.56    3.54  71 0.56765-0.76998-0.57234 0.03687 0.18353 0.27795
  -2  -7   1   52.87    3.55  72 0.56535-0.93305-0.57458 0.01151 0.18363-0.27930
  -2  -7  10    0.23    3.47  72 0.56064-0.73921-0.57912 0.11237 0.18383 0.28952
  -2  -6   1   57.62    3.36  72 0.55940-0.90246-0.58031 0.08883 0.18388-0.26701
  -2  -5   2  149.27    3.37  71 0.56911-0.86587-0.57093 0.16178 0.18347-0.19089
  -2  -4   3   60.61    3.40  72 0.55998-0.81035-0.57976 0.25303 0.18386-0.11535
  -2  -4   6  218.33    4.34  71 0.56762-0.75485-0.57237 0.27804 0.18353 0.07461
  -2  -4   7  102.93    3.90  72 0.55445-0.72031-0.58502 0.30172 0.18408 0.13770
  -1 -11  -2   -1.02    3.36  72 0.55984-0.98179-0.57989-0.26457 0.18386-0.48411
  -1  -8  -3   11.61    3.10  72 0.56125-0.93260-0.57853-0.06437 0.18380-0.51115
  -1  -7  -3    1.91    3.33  72 0.56639-0.91194-0.57357 0.00311 0.18359-0.49655
  -1  -7  13    2.88    4.19  73 0.54917-0.55515-0.59001 0.19545 0.18428 0.51716
  -1  -6  -3   55.14    3.60  72 0.56029-0.88073-0.57945 0.08146 0.18384-0.48468
  -1  -2   0  313.25    6.56  72 0.56409-0.72073-0.57580 0.39675 0.18368-0.24398
  -1  -2   8   -1.53    4.03  74 0.53744-0.52608-0.60091 0.50913 0.18470 0.26441
   0 -11  -5    7.12    4.25  73 0.55216-0.93301-0.58719-0.25378 0.18417-0.63824
   3  -1  -8  150.22    5.22  73 0.55135-0.42433-0.58796 0.54003 0.18420-0.59601
   3   1   7   32.74    4.08  74 0.54169-0.04606-0.59698 0.85743 0.18456 0.37903
   3   2   4  115.34    4.20  72 0.56027-0.10453-0.57947 0.87858 0.18384 0.20205
   4  -1  -9   39.44    4.05  73 0.54897-0.33598-0.59020 0.56985 0.18429-0.62415
   4   0  -8   26.92    3.51  72 0.56285-0.30322-0.57699 0.63964 0.18374-0.54686
   4   0   9   11.73    4.24  74 0.53493 0.08517-0.60321 0.85010 0.18479 0.52903
   4   2  -4    8.00    3.01  72 0.56315-0.16927-0.57670 0.82495 0.18372-0.26825
   5   2   4   66.23    3.88  72 0.56127 0.10953-0.57852 0.95257 0.18380 0.27446
   6   1   6   25.08    4.54  73 0.55144 0.24367-0.58788 0.94849 0.18420 0.42211
   6   2  -5   39.14    3.20  72 0.56544 0.02201-0.57449 0.88762 0.18363-0.25877
   6   2   3   14.08    3.45  72 0.56071 0.19690-0.57905 0.97927 0.18383 0.24806
   7   2  -4   20.54    3.39  72 0.56164 0.15488-0.57816 0.94025 0.18379-0.15990
   7   2   1   22.24    3.47  72 0.56070 0.26194-0.57907 0.99577 0.18383 0.15746
   8   1  -7    2.39    3.47  72 0.56181 0.17391-0.57800 0.87315 0.18378-0.32857
  -2 -11   2   12.13    3.64  73 0.54553-0.99211-0.59341-0.24505 0.18452-0.26497
  -2 -10   1    5.41    3.10  73 0.54311-0.98499-0.59566-0.18182 0.18461-0.31651
  -2  -9   1  100.95    3.29  72 0.55478-0.97258-0.58471-0.12139 0.18416-0.30489
  -2  -9  11    4.66    3.56  72 0.54974-0.75255-0.58947-0.00594 0.18436 0.32821
  -2  -8  11    0.12    3.53  73 0.54168-0.72264-0.59699 0.07163 0.18466 0.34236
  -2  -6  10    6.24    3.23  73 0.54561-0.69675-0.59333 0.20016 0.18451 0.30287
  -2  -5   1   56.06    3.26  73 0.54378-0.86151-0.59504 0.17533 0.18458-0.25393
  -2  -5   9   93.04    3.90  73 0.54480-0.69310-0.59409 0.26209 0.18454 0.25236
  -1  -9  -3   -1.42    3.23  73 0.54887-0.94667-0.59028-0.12508 0.18439-0.52570
  -1  -5  -3  260.95    5.19  73 0.54153-0.83735-0.59713 0.17014 0.18466-0.47197
  -1  -5  12    7.82    4.06  73 0.53974-0.51648-0.59878 0.33637 0.18473 0.47697
  -1  -4  11   41.92    4.28  73 0.54455-0.51741-0.59433 0.39261 0.18455 0.42696
  -1  -1   4  100.19    5.10  73 0.54340-0.59041-0.59539 0.53123 0.18460 0.02024
   0  -8  -6   36.22    4.05  74 0.53705-0.86367-0.60126-0.03648 0.18482-0.66432
   0  -7  -6   56.99    3.92  74 0.53642-0.83843-0.60184 0.03613 0.18484-0.65160
   1  -8  -8   22.27    4.58  74 0.53555-0.79742-0.60263-0.01930 0.18487-0.75453
   1  -7  -8    4.64    4.60  74 0.53593-0.77155-0.60228 0.05180 0.18486-0.74154
   3   0   9   45.62    4.90  75 0.52578-0.01185-0.61150 0.82216 0.18519 0.49299
   3   1  -5  322.36    5.31  73 0.54659-0.30682-0.59242 0.72122 0.18448-0.38148
   3   2  -2  146.88    4.21  73 0.55006-0.22172-0.58916 0.82197 0.18435-0.17915
   4  -4 -11    5.17    5.21  76 0.50143-0.40461-0.63292 0.37581 0.18585-0.78795
   4   2   4   25.30    3.39  73 0.55044 0.01330-0.58881 0.92576 0.18433 0.23684
   5   1  -7   53.50    3.25  73 0.55383-0.14177-0.58561 0.76718 0.18420-0.43649
   5   2  -4  133.24    3.84  73 0.54581-0.04524-0.59315 0.87887 0.18451-0.23429
   6  -3 -12    2.92    4.11  73 0.54791-0.23340-0.59118 0.47045 0.18443-0.77021
   6   0  -9    8.86    3.25  73 0.54752-0.09528-0.59155 0.71690 0.18444-0.54008
   6   2  -4   93.49    3.60  73 0.54718 0.06079-0.59187 0.91514 0.18446-0.19859
   6   2   2   12.03    3.19  73 0.54209 0.19317-0.59661 0.98512 0.18464 0.18154
   7   0  -9   21.13    3.01  74 0.54085 0.01837-0.59776 0.76027 0.18469-0.50370
   7   1  -7    5.50    3.17  73 0.54822 0.08078-0.59089 0.84980 0.18442-0.36599
   7   2  -3   16.72    3.21  73 0.55106 0.18557-0.58823 0.95937 0.18431-0.09942
   7   2  -2   17.14    3.40  73 0.54768 0.21184-0.59140 0.97506 0.18444-0.03531
   7   2  -1    4.67    3.40  73 0.54820 0.23249-0.59091 0.98625 0.18442 0.02830
   7   2   0   -0.54    3.08  73 0.54864 0.24980-0.59050 0.99322 0.18440 0.09158
   8   0  -9    4.82    3.38  73 0.54794 0.11853-0.59116 0.78992 0.18443-0.46685
  -2  -9   0   37.04    3.14  74 0.52823-0.96763-0.60916-0.10871 0.18503-0.36842
  -2  -8   0   45.68    3.41  74 0.53521-0.94946-0.60282-0.04256 0.18480-0.35525
  -2  -7   0   41.85    3.66  74 0.53621-0.92535-0.60190 0.02792 0.18477-0.34300
  -2  -7  11    5.35    3.17  74 0.53245-0.68752-0.60534 0.15164 0.18489 0.35375
  -2  -6   0  138.74    4.14  74 0.52888-0.89283-0.60857 0.10639 0.18501-0.33063
  -2  -4   2  107.62    3.37  73 0.54049-0.81193-0.59796 0.26065 0.18462-0.17860
  -2  -4   8   41.16    3.43  74 0.53212-0.67666-0.60564 0.33388 0.18490 0.20052
  -1 -10  -3   13.56    3.41  74 0.53771-0.95778-0.60052-0.18363 0.18471-0.53491
  -1  -3  10  298.50    6.77  74 0.53017-0.49926-0.60740 0.46569 0.18497 0.37576
  -1  -1   3  426.07    8.01  73 0.53932-0.60743-0.59904 0.52394 0.18466-0.04319
  -1  -1   5  475.60    8.20  74 0.52636-0.55220-0.61085 0.55733 0.18509 0.08314
   0  -9  -6    0.75    4.08  74 0.52832-0.87967-0.60909-0.09944 0.18503-0.67672
   0  -6  -6  320.90    6.47  75 0.52259-0.79991-0.61424 0.11994 0.18520-0.63953
   1  -9  -8   18.68    4.18  74 0.52850-0.81466-0.60892-0.08500 0.18502-0.76710
   1  -6  -8    4.90    4.52  75 0.51129-0.72266-0.62423 0.14537 0.18552-0.72934
   3   2  -1  140.28    4.02  74 0.52942-0.17990-0.60809 0.85192 0.18499-0.11616
   3   2   3   43.73    3.60  74 0.53590-0.10130-0.60218 0.89034 0.18478 0.13703
   4   1  -6    6.84    2.65  74 0.53989-0.21411-0.59851 0.75350 0.18464-0.40953
   4   2  -3   78.49    2.90  74 0.53852-0.12395-0.59978 0.85961 0.18469-0.20668
   4   2   3   12.47    3.36  75 0.52533 0.01654-0.61178 0.93670 0.18512 0.17239
   5   2   3   29.44    3.31  74 0.53772 0.11120-0.60051 0.96347 0.18471 0.20828
   6  -2 -11    7.85    4.39  75 0.52373-0.16308-0.61322 0.57462 0.18517-0.69155
   6  -1 -10    1.94    3.64  74 0.52963-0.12276-0.60790 0.65175 0.18499-0.61699
   6   1  -7    6.64    2.68  74 0.54024-0.02086-0.59819 0.81728 0.18463-0.40031
   6   2  -3    3.42    3.09  74 0.53394 0.09675-0.60397 0.93876 0.18484-0.13590
   6   2   1    8.91    3.29  74 0.53147 0.18374-0.60623 0.98529 0.18493 0.11877
   7   1   4   28.64    3.98  74 0.53101 0.33057-0.60664 0.98439 0.18494 0.33156
   8   1  -6    3.20    2.82  74 0.53989 0.21591-0.59851 0.90324 0.18464-0.26552
  -2 -11   1   29.79    3.09  74 0.52577-0.99322-0.61117-0.23797 0.18502-0.32895
  -2 -10   0    8.77    3.30  75 0.51614-0.98033-0.61975-0.16878 0.18530-0.38071
  -2  -8  12    6.39    4.33  76 0.50884-0.66903-0.62617 0.11197 0.18550 0.40536
  -2  -6  11   -3.14    3.60  76 0.51098-0.64311-0.62430 0.24058 0.18544 0.36328
  -2  -5  10   27.86    3.87  75 0.51152-0.63908-0.62383 0.30273 0.18543 0.31481
  -2  -3   4   10.17    3.09  75 0.52125-0.72536-0.61522 0.37120 0.18515-0.04030
  -2  -3   5   30.89    3.24  75 0.52243-0.70562-0.61416 0.38090 0.18512 0.02286
  -2  -3   6   51.18    3.64  75 0.51505-0.67663-0.62072 0.39859 0.18533 0.08582
  -1 -11  -3    6.58    3.72  75 0.51741-0.96341-0.61864-0.23764 0.18526-0.54764
  -1  -6  13    3.37    4.18  75 0.51721-0.49830-0.61881 0.29542 0.18527 0.52912
  -1  -3  -2  230.84    5.20  75 0.51454-0.73887-0.62117 0.34837 0.18534-0.38456
   0 -10  -6    2.04    4.28  75 0.51902-0.89178-0.61721-0.16065 0.18522-0.68628
   1   1   0  990.82   11.41  75 0.51721-0.38609-0.61882 0.72720 0.18527-0.13728
   1   1   4  815.05   10.86  77 0.49749-0.28016-0.63597 0.78884 0.18577 0.11556
   2   0  -5   39.64    4.16  76 0.50954-0.40180-0.62556 0.64516 0.18548-0.43026
   2   1  -3  500.39    6.99  75 0.52358-0.34879-0.61314 0.72621 0.18508-0.29088
   2   1   6    9.72    3.70  76 0.50586-0.13911-0.62876 0.84024 0.18557 0.27845
   3   2   0  235.12    4.54  75 0.51819-0.14729-0.61794 0.87320 0.18524-0.05324
   3   2   1   91.18    3.61  75 0.51361-0.12130-0.62199 0.88771 0.18537 0.01012
   3   2   2   36.10    3.52  75 0.52115-0.10765-0.61531 0.89271 0.18516 0.07337
   4   2  -2   91.26    3.43  75 0.51863-0.08285-0.61755 0.88833 0.18523-0.14406
   5   0  -8   65.23    3.74  76 0.51278-0.14644-0.62272 0.72150 0.18539-0.51295
   5   1   6    6.10    3.78  75 0.52041 0.16907-0.61597 0.94162 0.18518 0.38665
   5   2  -3   51.24    2.80  75 0.52626-0.00427-0.61073 0.90747 0.18500-0.17106
   5   2   2   16.21    3.11  75 0.52064 0.10792-0.61576 0.96799 0.18517 0.14493
   6   1   5    0.81    3.42  74 0.52366 0.25358-0.61307 0.96797 0.18508 0.36210
   6   2  -2   13.31    2.68  75 0.52536 0.12679-0.61154 0.95760 0.18503-0.07166
   6   2  -1   34.67    3.18  75 0.52190 0.15068-0.61464 0.97144 0.18513-0.00835
   6   2   0    5.36    2.94  75 0.52395 0.17012-0.61281 0.98082 0.18507 0.05607
   7  -3 -12   12.70    4.53  76 0.50978-0.08687-0.62535 0.54188 0.18547-0.73227
   7  -1 -10    5.42    3.27  75 0.51828-0.00436-0.61787 0.69837 0.18524-0.58148
   7   1  -6    4.65    3.17  75 0.52104 0.12862-0.61541 0.88443 0.18516-0.30252
   8  -1 -10   -0.75    3.01  75 0.52088 0.09943-0.61555 0.73267 0.18516-0.54207
   8   0  -8    3.96    3.29  75 0.51899 0.16975-0.61724 0.82900 0.18522-0.40544
   8   1  -5   27.87    3.01  75 0.52471 0.25279-0.61212 0.92858 0.18505-0.20263
  -2 -11   0    1.69    3.15  76 0.50523-0.98936-0.62927-0.22754 0.18545-0.39181
  -2  -8  -1   51.08    3.46  76 0.50108-0.93654-0.63286-0.02391 0.18555-0.42045
  -2  -7  -1  129.10    4.00  76 0.49965-0.91021-0.63408 0.04902 0.18558-0.40748
  -2  -7  12   18.35    4.10  76 0.49696-0.63082-0.63639 0.19408 0.18564 0.41544
  -2  -5   0  156.59    3.78  76 0.51008-0.84905-0.62505 0.19406 0.18533-0.31865
  -2  -4   1  231.48    4.06  75 0.51207-0.80489-0.62331 0.27485 0.18527-0.24279
  -2  -4   9   45.60    3.79  76 0.50074-0.62468-0.63315 0.37226 0.18556 0.26308
  -2  -3   3   87.97    3.40  76 0.51059-0.73566-0.62461 0.36964 0.18531-0.10392
  -2  -3   7   12.24    3.53  76 0.49701-0.63721-0.63634 0.42524 0.18564 0.14919
  -1  -9  -4    4.88    3.16  76 0.50184-0.91786-0.63220-0.09169 0.18553-0.58637
  -1  -8  -4   84.50    4.03  76 0.50704-0.89906-0.62770-0.02527 0.18540-0.57452
  -1  -7  -4  119.52    4.13  76 0.50543-0.87245-0.62910 0.04831 0.18544-0.56167
  -1  -4  -3   15.87    3.56  76 0.49958-0.77057-0.63414 0.27864 0.18558-0.46103
  -1  -1   2   54.11    4.98  75 0.51171-0.60117-0.62363 0.53744 0.18528-0.10695
   0  -5  -6   40.23    4.75  77 0.48796-0.73993-0.64401 0.22065 0.18583-0.62755
   0  -4  13    2.47    5.34  78 0.47998-0.30364-0.65066 0.50840 0.18598 0.58832
   0  -3  12    5.00    5.64  79 0.46731-0.28646-0.66103 0.57938 0.18618 0.53717
   1   0  -3  612.01   11.89  77 0.49043-0.44740-0.64193 0.64637 0.18578-0.33943
   4   1   6    6.75    3.59  77 0.49560 0.08623-0.63754 0.92570 0.18567 0.35133
   4   2  -1   56.11    3.29  76 0.50517-0.04819-0.62933 0.91080 0.18545-0.08084
   4   2   0   29.20    3.21  77 0.49852-0.01986-0.63505 0.92718 0.18561-0.01763
   4   2   1    2.33    3.47  77 0.50090-0.00061-0.63301 0.93670 0.18555 0.04629
   4   2   2   60.56    3.56  76 0.51107 0.00992-0.62419 0.93936 0.18530 0.10928
   5  -3 -11   38.14    4.57  77 0.48956-0.26168-0.64266 0.49437 0.18580-0.74110
   5   1  -6   87.44    3.44  76 0.51153-0.07795-0.62378 0.81663 0.18529-0.37356
   5   2  -2  137.68    3.29  76 0.51248 0.03117-0.62295 0.93053 0.18526-0.10782
   5   2  -1   19.16    3.49  76 0.50651 0.05803-0.62816 0.94751 0.18542-0.04451
   5   2   0  153.48    4.42  76 0.50559 0.08029-0.62896 0.95954 0.18544 0.01863
   5   2   1   57.19    3.48  76 0.51044 0.09657-0.62474 0.96631 0.18532 0.08212
   6   0  -8   12.92    2.97  77 0.49794-0.02495-0.63555 0.77171 0.18562-0.47772
   6   0   7    1.04    3.88  77 0.49403 0.29768-0.63888 0.94005 0.18571 0.47303
   6   1  -6   13.14    3.13  76 0.50851 0.03305-0.62642 0.85733 0.18537-0.33769
   7  -2 -11   12.96    3.70  76 0.50447-0.03609-0.62993 0.62851 0.18547-0.65552
   7   0  -8    1.16    3.15  76 0.50189 0.07926-0.63216 0.80594 0.18553-0.44145
   7   1   3    4.14    3.33  76 0.50758 0.33232-0.62724 0.99407 0.18539 0.26928
   8  -2 -11    6.99    4.03  76 0.50547 0.06903-0.62907 0.66380 0.18544-0.61956
   8   1  -4   31.17    2.99  76 0.51214 0.28639-0.62325 0.95036 0.18527-0.13809
   8   1  -3   -4.99    3.31  76 0.50495 0.31431-0.62952 0.96760 0.18546-0.07552
   8   1  -2    0.35    3.49  76 0.50165 0.33892-0.63236 0.98105 0.18554-0.01288
   8   1  -1    0.42    3.62  76 0.50399 0.35851-0.63035 0.99099 0.18548 0.05072
   8   1   0    8.17    3.33  76 0.50952 0.37460-0.62554 0.99709 0.18534 0.11489
  -3 -10   5   17.12    3.39  77 0.48509-0.95027-0.64619-0.12401 0.18579-0.09923
  -3 -10   6    7.32    3.39  77 0.48950-0.93395-0.64249-0.11749 0.18570-0.03630
  -3 -10   7   -3.65    3.56  77 0.49010-0.91468-0.64198-0.10927 0.18569 0.02360
  -3 -10   8    1.80    3.40  77 0.48807-0.88849-0.64370-0.09374 0.18573 0.08942
  -3  -9   5   12.58    3.29  77 0.49157-0.93293-0.64074-0.05959 0.18566-0.08728
  -3  -9   6   11.76    2.91  76 0.49762-0.91659-0.63560-0.05385 0.18553-0.02517
  -3  -9   7    5.55    3.31  77 0.49602-0.89432-0.63697-0.04111 0.18557 0.03899
  -3  -9   8    7.40    3.44  77 0.49095-0.86745-0.64127-0.02493 0.18568 0.10317
  -3  -8   4   75.01    3.36  77 0.48618-0.92251-0.64528 0.00729 0.18577-0.13823
  -3  -8   5   29.29    3.03  77 0.49523-0.91008-0.63764 0.01004 0.18559-0.07486
  -3  -8   6    4.25    2.69  76 0.49783-0.89256-0.63542 0.01761 0.18553-0.01195
  -3  -8   7   39.01    3.01  76 0.49705-0.86966-0.63608 0.03051 0.18555 0.05134
  -3  -8   8    3.64    3.30  77 0.49331-0.84298-0.63927 0.04459 0.18563 0.11411
  -3  -7   5   56.53    3.32  77 0.49049-0.88039-0.64166 0.08600 0.18568-0.06230
  -3  -7   6    5.42    3.10  77 0.49212-0.86228-0.64028 0.09416 0.18565 0.00020
  -3  -7   7    0.44    3.00  77 0.49023-0.83863-0.64188 0.10664 0.18569 0.06376
  -2 -10  -1    2.10    3.18  77 0.48390-0.96987-0.64719-0.15326 0.18581-0.44560
  -2  -9  -1    5.02    2.93  77 0.49268-0.95572-0.63980-0.09065 0.18564-0.43399
  -2  -6  -1   49.58    3.55  77 0.48870-0.87461-0.64316 0.12953 0.18572-0.39484
  -2  -3   2  226.65    4.78  77 0.48823-0.73465-0.64356 0.37778 0.18573-0.16737
  -1 -10  -4   10.96    3.62  77 0.48746-0.92967-0.64420-0.15152 0.18574-0.59934
  -1  -6  -4   80.33    3.75  77 0.49282-0.83524-0.63969 0.12996 0.18564-0.54883
  -1  -2  -1  434.07    7.21  77 0.48916-0.66727-0.64278 0.45240 0.18571-0.30906
  -1  -2   9  294.58    7.65  78 0.47515-0.44084-0.65442 0.57328 0.18596 0.32342
  -1  -1   6  189.89    6.22  77 0.48757-0.49156-0.64411 0.60177 0.18574 0.14613
   0  -5  14   -1.54    5.11  79 0.46065-0.28976-0.66617 0.46243 0.18616 0.63965
   2  -8 -10   -0.70    5.97  79 0.45603-0.65364-0.66985 0.06328 0.18622-0.84840
   2  -3  -8  111.51    9.12  86 0.35022-0.38085-0.74625 0.51807 0.18596-0.65856
   3   1  -4  262.62    4.93  77 0.48901-0.22828-0.64291 0.78235 0.18571-0.31937
   4  -1  10    2.72    4.81  78 0.47708 0.14046-0.65284 0.84266 0.18593 0.58075
   4   0  -7  153.62    4.32  77 0.48855-0.20897-0.64329 0.71595 0.18572-0.48616
   4   1  -5   63.22    3.36  77 0.49214-0.14516-0.64026 0.80644 0.18565-0.34708
   5  -5 -12    0.21    5.15  80 0.44905-0.29226-0.67536 0.37328 0.18628-0.82916
   5  -2 -10   63.13    4.17  78 0.47565-0.20106-0.65401 0.58924 0.18595-0.66501
   5  -1  -9   29.03    3.50  78 0.48475-0.16529-0.64648 0.66279 0.18580-0.58905
   5   1   5   38.16    3.84  78 0.48186 0.18640-0.64888 0.96330 0.18585 0.32318
   6   1   4   11.17    3.38  77 0.48950 0.26501-0.64249 0.98383 0.18570 0.29531
   7   1  -5    6.58    2.64  77 0.49808 0.17180-0.63521 0.91385 0.18552-0.23891
   7   1   2   18.37    3.64  77 0.48929 0.33031-0.64267 0.99906 0.18571 0.20409
   8  -1  -9    5.39    3.27  77 0.49089 0.15496-0.64132 0.77423 0.18568-0.48506
   8   0  -7   -0.67    3.39  77 0.49083 0.21876-0.64137 0.86389 0.18568-0.34182
  -3 -10   4   48.90    3.66  78 0.47616-0.96303-0.65352-0.12882 0.18594-0.16503
  -3  -9   3    8.94    3.04  78 0.47190-0.95345-0.65702-0.06403 0.18601-0.21585
  -3  -9   4   12.30    2.78  77 0.48372-0.94550-0.64727-0.06342 0.18581-0.15111
  -3  -9   9    5.70    3.11  78 0.47916-0.83648-0.65106-0.00587 0.18589 0.16635
  -3  -8   3   42.42    3.31  78 0.47207-0.93045-0.65688 0.00697 0.18600-0.20315
  -3  -8   9    7.17    3.23  78 0.47656-0.80876-0.65320 0.06816 0.18593 0.17863
  -3  -7   4   68.73    3.07  77 0.48301-0.89395-0.64786 0.08080 0.18582-0.12609
  -3  -7   8    4.98    2.58  78 0.48241-0.80940-0.64836 0.12419 0.18583 0.12707
  -3  -7   9    6.20    2.96  78 0.46872-0.77464-0.65961 0.14700 0.18605 0.18963
  -3  -6   5   62.81    3.44  78 0.47763-0.84313-0.65232 0.16750 0.18592-0.05109
  -3  -6   6   49.49    3.57  78 0.47963-0.82398-0.65067 0.17648 0.18588 0.01236
  -3  -6   7   17.64    3.38  78 0.47577-0.79875-0.65385 0.19111 0.18595 0.07513
  -2 -11  -1    0.28    3.05  78 0.47239-0.97957-0.65661-0.21270 0.18600-0.45638
  -2  -6  12    8.51    4.11  78 0.46767-0.57713-0.66046 0.28899 0.18607 0.42798
  -2  -5  11    9.80    4.06  78 0.47058-0.57822-0.65810 0.34645 0.18603 0.37647
  -2  -4   0   83.91    3.51  78 0.47351-0.78760-0.65570 0.29635 0.18598-0.30676
  -2  -3   8  106.13    4.46  78 0.46828-0.58744-0.65997 0.45975 0.18606 0.21198
  -1  -5  13    1.91    4.06  79 0.45818-0.41440-0.66808 0.41766 0.18619 0.54106
  -1  -4  12    2.56    4.10  78 0.46669-0.41869-0.66125 0.47030 0.18608 0.48835
   0  -3  -5  109.83    5.55  80 0.45277-0.63432-0.67237 0.40291 0.18624-0.53955
   0  -2  -4   46.91    5.36  79 0.45408-0.58926-0.67133 0.48451 0.18623-0.46351
   1   1   1  301.01    7.54  78 0.47751-0.32489-0.65242 0.77216 0.18592-0.07485
   2  -1  10    7.77    5.40  82 0.41561-0.01292-0.70071 0.81411 0.18644 0.50605
   3   0  -6  241.95    5.15  78 0.47939-0.28561-0.65086 0.69735 0.18589-0.45838
   5   1  -5   66.32    3.55  78 0.47645-0.02172-0.65329 0.85767 0.18594-0.31109
   6  -4 -12    0.56    4.02  79 0.46671-0.17763-0.66123 0.46834 0.18608-0.78191
   6   1  -5   22.23    3.14  78 0.48050 0.08136-0.64995 0.89146 0.18587-0.27463
   7  -1  -9    6.25    3.53  78 0.47079 0.06524-0.65792 0.75099 0.18602-0.51938
   7   1  -4   12.33    2.62  78 0.48229 0.20971-0.64846 0.93878 0.18584-0.17495
   7   1  -3   24.58    2.99  78 0.47048 0.24163-0.65818 0.95851 0.18603-0.11346
   7   1   1   16.82    3.33  78 0.47553 0.32226-0.65404 0.99925 0.18595 0.14113
  -3 -10   3    2.58    3.42  79 0.46157-0.97033-0.66524-0.12854 0.18624-0.22813
  -3  -9  10    8.63    3.20  79 0.46372-0.80020-0.66351 0.01755 0.18622 0.22992
  -3  -8  10    3.66    3.57  79 0.46375-0.77217-0.66349 0.09046 0.18622 0.24038
  -3  -7   3   70.08    2.86  78 0.46855-0.90132-0.65962 0.08147 0.18615-0.19036
  -3  -6   3  121.03    3.57  79 0.45640-0.86349-0.66937 0.16318 0.18630-0.17585
  -3  -6   4  133.04    3.38  78 0.46975-0.85644-0.65864 0.16292 0.18614-0.11465
  -3  -6   8  104.66    3.82  79 0.46619-0.76659-0.66153 0.21066 0.18618 0.14007
  -2  -9  -2   -0.12    3.04  78 0.46700-0.93972-0.66087-0.07296 0.18617-0.49156
  -2  -8  -2    2.82    3.42  79 0.45782-0.91575-0.66824-0.00051 0.18629-0.48494
  -2  -7  -2   55.61    3.32  79 0.45516-0.88725-0.67035 0.07437 0.18631-0.46955
  -2  -7  13    3.46    3.87  80 0.44867-0.56215-0.67546 0.24439 0.18638 0.47989
  -2  -5  -1    3.47    3.25  79 0.46593-0.82710-0.66174 0.21845 0.18619-0.38383
  -2  -4  10   59.27    3.61  79 0.45996-0.56122-0.66653 0.41794 0.18626 0.32702
  -2  -3   1  506.51    6.13  79 0.45564-0.72333-0.66997 0.39316 0.18631-0.23044
  -1  -5  -4   23.60    3.41  79 0.46282-0.78097-0.66424 0.22554 0.18623-0.53617
  -1  -3  11   73.98    5.08  80 0.44497-0.39234-0.67835 0.54817 0.18641 0.43743
  -1  -1   1  269.33    6.78  79 0.45863-0.56877-0.66759 0.57101 0.18628-0.17056
   1  -5  -8   55.82    6.04  81 0.43237-0.61910-0.68804 0.28032 0.18648-0.71956
   2  -7 -10   12.96    6.44  81 0.42400-0.59534-0.69436 0.15864 0.18651-0.83517
   2   0   8  214.48    6.98  81 0.43090-0.04671-0.68915 0.85157 0.18649 0.39201
   2   1  -2 1167.40    9.78  79 0.46401-0.26844-0.66329 0.78699 0.18621-0.22945
   3  -1  10   10.41    4.85  81 0.43088 0.07759-0.68916 0.83885 0.18649 0.54249
   3   0   8   43.17    4.54  81 0.43274 0.05874-0.68775 0.88746 0.18648 0.42810
   4  -3 -10  188.21    6.22  81 0.43542-0.29297-0.68571 0.51043 0.18647-0.71391
   4  -1  -8   66.87    4.22  80 0.44943-0.21568-0.67487 0.66552 0.18637-0.56256
   4   1   5   78.78    3.99  80 0.45208 0.10845-0.67278 0.94976 0.18635 0.28572
   5   0  -7   12.56    3.31  79 0.45875-0.07136-0.66750 0.77760 0.18628-0.45218
   6  -1  -9   30.69    3.33  79 0.46645-0.04051-0.66131 0.71443 0.18618-0.55612
   6   0  -7    4.79    2.97  79 0.45574 0.03975-0.66989 0.81823 0.18631-0.41513
   6   0   6   12.58    4.08  80 0.45159 0.32062-0.67317 0.96500 0.18635 0.40873
   6   1  -4  159.82    4.06  79 0.45915 0.12349-0.66718 0.91923 0.18627-0.21413
   6   1   3   -0.41    3.30  79 0.46237 0.26794-0.66460 0.99243 0.18623 0.23178
   7   0  -7    7.48    2.78  79 0.46791 0.13379-0.66014 0.84459 0.18616-0.38002
   7   1  -2   26.21    3.24  79 0.46436 0.26864-0.66300 0.97454 0.18621-0.05085
   7   1  -1    0.99    3.42  79 0.46372 0.29143-0.66352 0.98706 0.18622 0.01426
   7   1   0    0.29    3.10  79 0.46717 0.30912-0.66073 0.99519 0.18617 0.07774
   8  -2 -10    1.92    3.55  79 0.45775 0.13827-0.66830 0.71522 0.18629-0.55795
   8   0  -6   -0.14    2.99  79 0.46864 0.26230-0.65954 0.89371 0.18615-0.27896
  -3 -10   2   10.78    3.53  80 0.44278-0.97301-0.68016-0.12504 0.18644-0.29130
  -3  -9   2   20.58    3.37  80 0.45078-0.95588-0.67392-0.06012 0.18638-0.27828
  -3  -8   2   45.25    2.77  79 0.45385-0.93251-0.67150 0.01121 0.18635-0.26415
  -3  -8  11    0.98    3.01  80 0.43975-0.72783-0.68250 0.12003 0.18646 0.30445
  -3  -7   2  105.96    3.82  80 0.44909-0.90298-0.67524 0.08610 0.18639-0.25327
  -3  -7  10   18.59    3.39  80 0.44885-0.73324-0.67543 0.17386 0.18640 0.25381
  -3  -6   9   33.68    3.46  80 0.44945-0.73009-0.67496 0.23320 0.18639 0.20241
  -3  -5   4   21.91    3.10  80 0.44644-0.80778-0.67731 0.25346 0.18642-0.10212
  -3  -5   5  108.59    3.22  79 0.45426-0.79363-0.67118 0.25871 0.18635-0.03720
  -3  -5   6  103.81    3.38  79 0.45466-0.77284-0.67086 0.26959 0.18634 0.02607
  -3  -5   7   69.63    3.82  80 0.44931-0.74696-0.67507 0.28375 0.18639 0.08786
  -2 -10  -2   15.90    3.36  80 0.44688-0.95329-0.67697-0.13434 0.18641-0.50818
  -2  -6  -2   29.19    3.47  80 0.44047-0.84739-0.68194 0.15745 0.18646-0.45898
  -1  -9  -5   18.94    4.13  80 0.43903-0.87631-0.68306-0.05083 0.18647-0.65022
  -1  -8  -5   33.03    4.44  80 0.43988-0.85338-0.68240 0.01836 0.18646-0.63834
   0  -9  -7   21.34    4.51  80 0.44230-0.81591-0.68053-0.04020 0.18645-0.74216
   0  -8  -7   18.05    4.15  80 0.44386-0.79252-0.67932 0.03005 0.18643-0.72903
   0  -7  -7    9.87    3.93  81 0.43113-0.75410-0.68909 0.11252 0.18651-0.71688
   2  -1  -6  841.17   11.04  81 0.42611-0.36402-0.69289 0.63075 0.18652-0.50685
   3   1  -3   83.03    3.76  80 0.44024-0.15788-0.68213 0.83276 0.18646-0.25620
   3   1   5   63.88    4.26  81 0.43598 0.01665-0.68540 0.92409 0.18648 0.25040
   4  -2  -9    6.06    4.25  82 0.42539-0.23731-0.69343 0.60125 0.18653-0.63775
   4   1  -4  161.60    3.82  80 0.45133-0.08302-0.67348 0.85095 0.18637-0.28427
   5   0   7    2.56    3.57  80 0.44530 0.23946-0.67820 0.94239 0.18642 0.43668
   5   1  -4    7.73    3.01  80 0.44404 0.03156-0.67918 0.89327 0.18643-0.24769
   5   1   4   23.19    3.26  80 0.45125 0.19579-0.67355 0.97744 0.18637 0.25801
   6  -3 -11   64.27    4.60  80 0.44263-0.10757-0.68028 0.56995 0.18644-0.70556
   6  -2 -10   26.73    3.84  80 0.44719-0.06526-0.67673 0.65001 0.18641-0.63005
   6   1  -3   54.00    3.08  80 0.44220 0.16236-0.68061 0.94406 0.18645-0.14898
   6   1   2   11.48    3.28  80 0.44749 0.26517-0.67649 0.99582 0.18641 0.16761
   7  -4 -12    9.52    4.37  80 0.44087-0.04469-0.68164 0.52685 0.18646-0.74561
   7  -3 -11    3.64    4.08  80 0.44018 0.00378-0.68217 0.61122 0.18646-0.67332
   7  -2 -10   23.59    3.32  80 0.44404 0.04462-0.67919 0.68863 0.18643-0.59461
   7   0   4    3.28    3.55  81 0.43863 0.39650-0.68336 0.98888 0.18647 0.31768
   8  -3 -11    8.46    4.24  80 0.44165 0.10791-0.68103 0.64550 0.18645-0.63322
   8  -1  -8    2.22    3.23  80 0.44569 0.21654-0.67790 0.81688 0.18642-0.41781
   8   0  -5    6.72    3.18  80 0.44991 0.30181-0.67460 0.91932 0.18639-0.21617
   8   0   1    0.06    3.23  80 0.44399 0.43910-0.67922 0.99458 0.18643 0.16687
  -3  -9   1   39.47    3.50  81 0.42726-0.95269-0.69214-0.05141 0.18656-0.34346
  -3  -8   1   22.31    3.16  81 0.42970-0.92956-0.69030 0.01801 0.18655-0.33073
  -3  -7  11   10.79    3.51  81 0.42454-0.68867-0.69418 0.20240 0.18656 0.31497
  -3  -6   2  169.89    3.94  81 0.43582-0.86488-0.68564 0.16773 0.18653-0.24226
  -3  -6  10   58.03    3.85  81 0.42643-0.68729-0.69277 0.26123 0.18656 0.26418
  -3  -5   3  104.42    3.54  81 0.43254-0.81535-0.68815 0.25276 0.18654-0.16664
  -3  -5   8   83.84    3.76  80 0.43746-0.71426-0.68438 0.30339 0.18652 0.15029
  -2  -5  12    8.88    3.95  82 0.41845-0.50313-0.69872 0.39956 0.18657 0.44051
  -2  -4  -1   34.76    3.23  81 0.42419-0.75950-0.69445 0.32401 0.18656-0.37160
  -2  -3   9   56.76    4.28  81 0.42736-0.52681-0.69207 0.50192 0.18656 0.27385
  -2  -2   4 1321.16    9.52  81 0.43518-0.61456-0.68613 0.51315 0.18653-0.03032
  -2  -2   5  463.63    6.16  81 0.43445-0.59294-0.68669 0.52457 0.18653 0.03292
  -2  -2   6  437.94    6.42  81 0.42242-0.55955-0.69577 0.54445 0.18657 0.09660
  -1 -10  -5    3.92    3.84  81 0.42692-0.89076-0.69239-0.11419 0.18656-0.66421
  -1  -7  -5  120.72    4.59  81 0.43103-0.81900-0.68929 0.09778 0.18655-0.62691
  -1  -1   7  412.94    8.56  82 0.41828-0.40192-0.69885 0.66719 0.18657 0.20798
   0  -2  11    6.92    7.33  85 0.36378-0.18010-0.73732 0.71525 0.18624 0.48548
   3  -3  -9  333.04    8.87  84 0.38665-0.33044-0.72164 0.52047 0.18646-0.68628
   3  -1  -7   21.33    3.80  82 0.41948-0.27162-0.69796 0.66143 0.18657-0.53483
   5   1   3  122.59    3.90  82 0.42449 0.20065-0.69422 0.98542 0.18656 0.19534
   6   1  -2  133.04    3.82  81 0.43236 0.19381-0.68828 0.96341 0.18654-0.08464
   6   1  -1   15.88    2.95  81 0.42611 0.22154-0.69301 0.97823 0.18656-0.02104
   6   1   0    2.44    3.01  81 0.42980 0.24035-0.69022 0.98833 0.18655 0.04182
   6   1   1    0.59    3.21  80 0.43855 0.25378-0.68355 0.99419 0.18651 0.10595
   7  -1  -8    3.81    3.12  81 0.43075 0.12882-0.68950 0.79591 0.18655-0.45771
   7   0  -6    7.71    2.53  81 0.43855 0.18508-0.68355 0.88011 0.18651-0.31468
   8   0  -4   39.25    3.04  81 0.43751 0.33687-0.68434 0.94134 0.18652-0.15140
   8   0  -3    4.31    3.24  81 0.42780 0.36692-0.69173 0.95861 0.18656-0.08949
   8   0   0    7.50    3.69  81 0.42952 0.42929-0.69043 0.99079 0.18655 0.10156
   9  -1  -6    9.18    3.41  81 0.43650 0.37734-0.68512 0.88576 0.18652-0.25627
  -3 -10   1    2.90    3.22  82 0.41862-0.97054-0.69888-0.11757 0.18657-0.35556
  -3  -7   1    7.89    2.52  81 0.42387-0.89863-0.69497 0.09509 0.18657-0.31750
  -3  -5   2   12.11    2.96  82 0.41154-0.81554-0.70409 0.25743 0.18657-0.22872
  -3  -5   9   24.60    3.25  82 0.41687-0.67229-0.70018 0.33083 0.18657 0.21435
  -3  -4   5    9.21    3.04  82 0.41525-0.73097-0.70137 0.35904 0.18657-0.02691
  -3  -4   6   99.30    4.08  82 0.41535-0.70922-0.70130 0.37043 0.18657 0.03637
  -2  -9  -3    0.76    3.36  83 0.40565-0.91040-0.70838-0.04311 0.18656-0.56162
  -2  -8  -3    9.34    3.30  82 0.40986-0.88722-0.70533 0.02641 0.18657-0.54820
  -2  -6  13    2.30    4.06  82 0.41494-0.50269-0.70160 0.34144 0.18657 0.49078
  -2  -5  -2   37.41    3.27  82 0.41293-0.79434-0.70308 0.25022 0.18657-0.44651
  -2  -4  11   23.04    3.88  82 0.41166-0.49183-0.70401 0.46460 0.18657 0.38871
  -2  -3   0  181.31    4.46  82 0.41150-0.70046-0.70413 0.41625 0.18657-0.29509
  -2  -2   3  849.62    7.61  81 0.42341-0.62394-0.69531 0.51122 0.18657-0.09333
  -1  -6  -5   34.41    3.78  82 0.40979-0.77303-0.70538 0.18486 0.18657-0.61373
  -1  -4  -4  186.33    5.00  83 0.40580-0.69771-0.70827 0.34196 0.18656-0.52529
  -1  -3  -3  439.08    6.59  82 0.41942-0.66507-0.69829 0.41451 0.18657-0.44924
   0  -6  -7    3.63    3.84  83 0.39432-0.69316-0.71651 0.21099 0.18651-0.70565
   0  -4  -6  114.44    5.30  83 0.40116-0.62854-0.71162 0.36030 0.18654-0.61632
   1  -9  -9    3.18    5.11  83 0.40295-0.71061-0.71033 0.00625 0.18655-0.83196
   1  -8  -9    9.48    4.56  84 0.38962-0.67275-0.71983 0.08740 0.18648-0.82050
   2   1  -1 3000.31   14.94  82 0.41750-0.20032-0.69971 0.83469 0.18657-0.16583
   4   0  -6   70.36    3.72  82 0.42218-0.12084-0.69623 0.78037 0.18657-0.42331
   4   1  -3  900.27    7.22  82 0.41791-0.02822-0.69941 0.88759 0.18657-0.22083
   4   1   4  129.75    4.19  82 0.41953 0.11935-0.69820 0.96396 0.18657 0.22214
   5  -1  -8   19.69    3.42  82 0.41344-0.07250-0.70270 0.73074 0.18657-0.52689
   5   1  -3   20.84    2.75  82 0.42293 0.07413-0.69567 0.92157 0.18657-0.18486
   5   1   2    4.68    3.09  83 0.40811 0.19588-0.70660 0.98728 0.18656 0.13177
   6  -1  -8   79.35    3.60  83 0.40905 0.04005-0.70591 0.77119 0.18657-0.49046
   6   0  -6   11.01    3.36  82 0.41567 0.09945-0.70106 0.85891 0.18657-0.35114
   6   0   5    1.88    3.35  82 0.41868 0.33340-0.69883 0.98137 0.18657 0.34778
   7   0  -5    0.40    2.95  81 0.42077 0.22717-0.69728 0.90840 0.18657-0.25314
   7   0   3   -1.58    3.37  82 0.41649 0.39868-0.70046 0.99601 0.18657 0.25535
   8  -2  -9    5.23    3.45  82 0.41383 0.20398-0.70242 0.76065 0.18657-0.49455
   8  -1  -7    5.13    3.32  82 0.41477 0.26855-0.70172 0.85097 0.18657-0.35432
   8   0  -2    0.48    2.83  82 0.42331 0.39253-0.69539 0.97283 0.18657-0.02586
   8   0  -1   14.34    2.92  82 0.42391 0.41347-0.69494 0.98336 0.18657 0.03685
   9  -2  -8    3.08    3.79  83 0.41044 0.33369-0.70490 0.80898 0.18657-0.39399
   9  -1  -5    4.15    3.41  82 0.41858 0.41484-0.69891 0.90854 0.18657-0.19234
  -3  -9   0   21.90    3.42  83 0.39975-0.94455-0.71273-0.04157 0.18657-0.40595
  -3  -8   0   58.60    3.46  83 0.39843-0.91986-0.71367 0.03028 0.18657-0.39357
  -3  -7  12    8.26    4.13  84 0.38962-0.63270-0.71992 0.24012 0.18651 0.38089
  -3  -6   1   45.50    3.12  82 0.40942-0.85908-0.70574 0.17748 0.18660-0.30477
  -3  -6  11   23.42    3.28  83 0.39774-0.63595-0.71417 0.29479 0.18656 0.32870
  -3  -4   4  129.32    3.25  82 0.40901-0.74534-0.70604 0.35332 0.18660-0.09024
  -3  -4   7    9.41    3.10  83 0.40473-0.67949-0.70914 0.38808 0.18659 0.10057
  -2 -10  -3    3.76    3.62  83 0.39972-0.92793-0.71275-0.10934 0.18657-0.57316
  -2  -7  -3   44.08    3.36  83 0.40172-0.85487-0.71132 0.10310 0.18658-0.53523
  -2  -2   2 1227.64    9.45  83 0.39785-0.61946-0.71409 0.51953 0.18656-0.15645
  -2  -2   7  222.22    5.34  83 0.39594-0.51206-0.71545 0.57556 0.18655 0.15998
   1   0   7   52.29    5.75  87 0.34435-0.08836-0.75048 0.86458 0.18597 0.29342
   2  -2  -7   60.48    6.06  86 0.35573-0.33982-0.74303 0.59760 0.18615-0.58266
   2   0  -4  189.98    5.49  84 0.39327-0.26394-0.71735 0.74824 0.18654-0.36786
   3  -2  -8   12.15    4.07  84 0.38564-0.28294-0.72271 0.60481 0.18649-0.61033
   3   0  -5   33.43    3.53  84 0.39441-0.17911-0.71654 0.77374 0.18654-0.39525
   3   1  -2  110.09    4.08  83 0.40341-0.09976-0.71010 0.87184 0.18659-0.19314
   3   1   4  239.65    5.03  83 0.40037 0.03090-0.71228 0.94036 0.18657 0.18645
   4  -5 -11    6.04    5.71  86 0.35462-0.28314-0.74376 0.41497 0.18614-0.80139
   4  -1   9   -0.82    4.06  82 0.40380 0.19709-0.70981 0.89447 0.18659 0.52392
   4   1   3   88.40    4.15  84 0.39288 0.12434-0.71762 0.97150 0.18654 0.15932
   5  -4 -11   34.69    4.66  84 0.38659-0.18191-0.72205 0.50276 0.18649-0.75362
   5   0  -6   52.23    3.09  83 0.40839 0.00053-0.70649 0.82783 0.18660-0.38718
   5   0   6   25.76    3.73  83 0.39849 0.26602-0.71363 0.96730 0.18657 0.37327
   5   1  -2   16.11    2.57  83 0.40682 0.11179-0.70763 0.94465 0.18660-0.12153
   5   1  -1  155.88    3.82  83 0.39550 0.14466-0.71576 0.96300 0.18655-0.05775
   5   1   1   43.05    3.57  83 0.39749 0.18548-0.71435 0.98410 0.18656 0.06903
   6  -5 -12    2.85    4.57  84 0.38310-0.11802-0.72448 0.46021 0.18647-0.79362
   7   0  -4   12.68    2.99  83 0.39567 0.27070-0.71564 0.93309 0.18655-0.18868
   7   0   2    8.98    3.26  83 0.39750 0.39690-0.71434 0.99866 0.18656 0.19220
   9  -1  -4   18.36    3.42  83 0.40842 0.44788-0.70647 0.92729 0.18660-0.12930
   9  -1  -3   10.86    3.55  83 0.40033 0.47561-0.71231 0.94338 0.18657-0.06559
  -4  -9   6    5.46    3.39  84 0.38734-0.91169-0.72147-0.00370 0.18648-0.06142
  -4  -9   7    0.39    3.55  84 0.38577-0.89216-0.72256 0.00720 0.18646 0.00215
  -4  -9   8    7.71    3.81  84 0.38349-0.86850-0.72415 0.01990 0.18645 0.06563
  -4  -8   6   16.72    3.22  84 0.38172-0.88387-0.72538 0.07042 0.18643-0.04974
  -4  -8   7    7.01    3.59  84 0.38155-0.86343-0.72550 0.08142 0.18643 0.01465
  -4  -8   8   10.70    3.47  84 0.37940-0.83925-0.72698 0.09410 0.18641 0.07720
  -3 -10   0    0.32    3.16  84 0.38739-0.96216-0.72143-0.10773 0.18648-0.42215
  -3  -7   0  114.33    3.73  84 0.39166-0.88774-0.71842 0.10701 0.18651-0.38128
  -3  -5   1   90.11    3.60  84 0.38289-0.80784-0.72456 0.26733 0.18644-0.29287
  -3  -5  10   20.78    3.30  84 0.39133-0.62621-0.71866 0.35946 0.18650 0.27672
  -3  -4   3   99.93    3.02  83 0.39396-0.75173-0.71680 0.35298 0.18652-0.15368
  -3  -4   8   33.77    3.45  83 0.39202-0.64399-0.71817 0.40879 0.18651 0.16266
  -2  -6  -3  104.18    4.00  84 0.38170-0.80944-0.72539 0.18991 0.18643-0.52318
  -2  -3  10   42.49    4.15  84 0.37646-0.45438-0.72900 0.54979 0.18638 0.33746
  -1  -5  14    6.68    4.92  86 0.36172-0.29671-0.73900 0.49921 0.18621 0.60385
  -1  -4  13    2.14    4.22  85 0.37082-0.30139-0.73286 0.55279 0.18632 0.54875
  -1  -2  -2   23.76    3.40  84 0.38873-0.58810-0.72049 0.51913 0.18649-0.37336
  -1  -2  10  208.62    7.16  85 0.37043-0.31580-0.73313 0.66266 0.18632 0.38592
   1  -7  -9   11.58    5.28  86 0.35483-0.61327-0.74357 0.18136 0.18611-0.80733
   2   1   0 1376.85   10.51  84 0.38559-0.14706-0.72268 0.86873 0.18646-0.10247
   2   1   3  339.57    6.26  85 0.37899-0.07612-0.72727 0.90639 0.18641 0.08755
   4   1  -2  304.36    4.30  84 0.39295 0.01834-0.71752 0.91676 0.18651-0.15711
   5  -6 -12   -0.52    5.50  85 0.36093-0.22844-0.73952 0.36687 0.18620-0.84571
   5  -3 -10   32.72    3.89  85 0.37033-0.11975-0.73319 0.59678 0.18632-0.67752
   5  -2  -9   40.71    3.62  84 0.38092-0.08492-0.72594 0.67161 0.18642-0.60148
   5  -1   8   29.98    4.57  85 0.37250 0.30919-0.73172 0.93597 0.18634 0.48795
   5   1   0  167.75    3.86  84 0.39340 0.16793-0.71720 0.97588 0.18652 0.00568
   6  -2  -9   51.32    3.91  85 0.37579 0.02867-0.72947 0.71279 0.18638-0.56620
   6  -1   7   25.40    3.88  84 0.38572 0.38262-0.72259 0.95333 0.18646 0.46082
   6   0  -5   10.94    3.37  84 0.38538 0.15209-0.72283 0.89246 0.18646-0.28747
   6   0   4   33.14    3.59  84 0.38372 0.34600-0.72399 0.99305 0.18645 0.28320
   7  -5 -12   -1.85    4.43  86 0.36229 0.00961-0.73861 0.51084 0.18622-0.75432
   7  -2  -9    0.45    3.36  84 0.38378 0.12560-0.72394 0.74231 0.18645-0.52829
   7  -1  -7    1.97    3.23  84 0.38263 0.19429-0.72474 0.83691 0.18644-0.39027
   7   0  -3   49.29    3.41  84 0.38408 0.30383-0.72374 0.95370 0.18645-0.12458
   7   0   1   -2.28    3.32  84 0.38520 0.38765-0.72296 0.99729 0.18646 0.12914
   8  -4 -11   21.15    4.67  85 0.37839 0.14955-0.72768 0.62200 0.18640-0.64616
   8  -3 -10    9.38    3.87  84 0.38945 0.18312-0.71998 0.69612 0.18649-0.57011
   8  -1  -6    2.96    2.82  84 0.39299 0.31372-0.71749 0.87972 0.18651-0.29208
   9  -2  -7    2.52    3.56  85 0.37873 0.38386-0.72744 0.83906 0.18640-0.32915
  -4  -9   4    7.45    3.14  85 0.36615-0.93572-0.73612-0.01236 0.18646-0.18908
  -4  -9   5    7.63    2.98  84 0.37819-0.92588-0.72792-0.00911 0.18659-0.12496
  -4  -8   4    2.96    3.12  85 0.36478-0.90867-0.73704 0.06041 0.18644-0.17584
  -4  -8   5    3.99    2.99  85 0.37567-0.89865-0.72965 0.06393 0.18657-0.11259
  -4  -8   9    2.08    3.42  85 0.37140-0.80939-0.73257 0.11097 0.18652 0.14105
  -4  -7   5   49.71    3.28  85 0.36658-0.86448-0.73583 0.14191 0.18646-0.10101
  -4  -7   6   -0.38    3.16  85 0.37088-0.85001-0.73292 0.14771 0.18652-0.03944
  -4  -7   7    4.51    3.31  85 0.37323-0.82830-0.73132 0.15918 0.18654 0.02658
  -4  -7   8    9.29    3.28  85 0.36817-0.80285-0.73476 0.17277 0.18648 0.08919
  -3  -6   0    8.68    3.31  85 0.37479-0.84635-0.73026 0.19014 0.18656-0.36853
  -3  -6  12   15.90    4.14  85 0.36162-0.57920-0.73916 0.33089 0.18640 0.39010
  -3  -4   2  120.38    3.62  85 0.37168-0.75056-0.73238 0.35743 0.18652-0.21703
  -3  -4   9   63.54    3.78  85 0.36707-0.59845-0.73550 0.43709 0.18647 0.22595
  -2  -5  13    3.78    4.05  86 0.35215-0.41617-0.74543 0.45707 0.18626 0.50484
  -2  -4  -2   20.62    3.35  85 0.36392-0.72026-0.73762 0.35614 0.18643-0.43413
  -2  -2   8    3.43    3.38  86 0.35592-0.45067-0.74295 0.61441 0.18632 0.22372
  -1  -9  -6   16.73    4.56  85 0.36257-0.82065-0.73853-0.00719 0.18641-0.71508
  -1  -8  -6   14.57    4.11  86 0.35913-0.79292-0.74082 0.06629 0.18637-0.70123
  -1  -5  -5  396.03    6.81  85 0.36684-0.70447-0.73566 0.28660 0.18647-0.60128
  -1  -1   0  983.30   11.15  84 0.37800-0.50962-0.72805 0.62028 0.18659-0.23440
   2   1   1  143.52    4.61  85 0.36906-0.10917-0.73416 0.89136 0.18649-0.03936
   2   1   2  472.43    6.64  85 0.36639-0.08538-0.73596 0.90394 0.18646 0.02379
   3  -2  11    4.33    5.32  87 0.33282 0.17246-0.75791 0.84732 0.18592 0.59274
   3   1  -1   45.65    3.17  85 0.37608-0.05135-0.72937 0.90212 0.18657-0.12982
   3   1   3  152.08    4.41  85 0.37393 0.03607-0.73085 0.94780 0.18655 0.12330
   4  -1  -7  212.42    5.08  86 0.36031-0.10493-0.74004 0.74173 0.18638-0.49898
   4   0  -5   25.94    3.09  86 0.36328-0.04102-0.73805 0.83265 0.18642-0.35944
   4   1  -1   91.72    3.06  85 0.37645 0.05600-0.72912 0.93937 0.18658-0.09374
   4   1   0  167.65    3.98  85 0.36844 0.08530-0.73458 0.95594 0.18649-0.03042
   4   1   1   58.21    3.37  85 0.36879 0.10619-0.73434 0.96681 0.18649 0.03295
   4   1   2   39.21    3.28  85 0.37724 0.11905-0.72857 0.97203 0.18658 0.09595
   5   0  -5   94.84    3.82  85 0.36578 0.06478-0.73637 0.86862 0.18645-0.32333
   6  -4 -11   52.05    4.39  86 0.35633-0.04436-0.74268 0.56072 0.18633-0.71791
   7  -4 -11    0.12    4.01  86 0.36137 0.05911-0.73933 0.59615 0.18640-0.68294
   7  -3 -10   32.66    3.67  85 0.36539 0.09943-0.73663 0.67485 0.18645-0.60557
   7  -1   5   17.87    3.97  85 0.37417 0.45825-0.73068 0.97667 0.18655 0.37028
   7   0  -2    2.03    2.84  86 0.36598 0.33624-0.73623 0.96956 0.18646-0.06238
   7   0  -1    5.23    3.12  85 0.37022 0.35840-0.73337 0.98252 0.18651 0.00126
   7   0   0    0.07    3.04  84 0.37800 0.37479-0.72805 0.99187 0.18659 0.06522
   8  -2  -8    3.77    3.02  85 0.37155 0.26593-0.73247 0.79964 0.18652-0.42965
   8  -1  -5    1.72    3.43  85 0.37295 0.35524-0.73151 0.90499 0.18654-0.22852
   8  -1   2    4.38    3.43  85 0.36670 0.50819-0.73575 0.98438 0.18647 0.21456
   9  -2  -6    2.82    3.46  85 0.36481 0.42375-0.73702 0.86460 0.18644-0.26800
  -4  -9   3    8.79    3.22  86 0.35047-0.94026-0.74665-0.01163 0.18638-0.25085
  -4  -8  10    1.62    3.41  86 0.35589-0.77399-0.74309 0.13220 0.18647 0.20524
  -4  -7   4    3.12    2.99  85 0.35968-0.87549-0.74058 0.13633 0.18652-0.16308
  -4  -7   9    4.07    3.28  86 0.35901-0.77124-0.74103 0.19100 0.18651 0.15324
  -4  -6   6   45.11    3.36  86 0.35361-0.80487-0.74459 0.23365 0.18643-0.02320
  -4  -6   7   16.53    3.10  86 0.35369-0.78361-0.74454 0.24436 0.18643 0.03920
  -3  -9  -1   16.09    3.36  85 0.36244-0.92920-0.73874-0.02652 0.18656-0.46961
  -3  -8  -1   20.17    3.12  85 0.36167-0.90316-0.73925 0.04618 0.18655-0.45681
  -3  -7  -1  142.68    4.15  86 0.35163-0.86932-0.74590 0.12363 0.18640-0.44395
  -3  -5  11   34.57    3.67  86 0.35580-0.56875-0.74315 0.39583 0.18646 0.34123
  -3  -3   4    6.11    2.70  86 0.35028-0.66142-0.74678 0.46548 0.18638-0.07764
  -3  -3   5    3.90    2.82  86 0.35658-0.64678-0.74263 0.47209 0.18648-0.01449
  -3  -3   6   78.71    3.64  86 0.35337-0.62245-0.74476 0.48562 0.18643 0.04887
  -2  -9  -4   13.74    3.71  86 0.35161-0.87580-0.74591-0.01548 0.18640-0.62262
  -2  -8  -4    1.94    3.42  85 0.36101-0.85279-0.73969 0.05269 0.18654-0.60585
  -2  -5  -3   26.68    3.85  86 0.34698-0.74970-0.74894 0.28491 0.18633-0.51003
  -2  -4  12    1.06    3.87  86 0.34741-0.40675-0.74866 0.52021 0.18633 0.45175
  -2  -3  -1  420.73    5.69  86 0.35454-0.66489-0.74399 0.44490 0.18645-0.35843
  -2  -2   1  490.47    6.33  86 0.36032-0.60270-0.74015 0.53487 0.18653-0.21931
  -1  -7  -6   33.83    3.96  87 0.34110-0.75021-0.75273 0.14967 0.18622-0.68941
  -1  -3  12   35.02    5.19  88 0.32708-0.25478-0.76163 0.64195 0.18595 0.50011
   0  -9  -8    2.82    4.64  88 0.32874-0.72438-0.76060 0.02937 0.18598-0.80736
   2   0   7    5.12    4.60  88 0.32428 0.03838-0.76339 0.91408 0.18589 0.32888
   3   1   0  206.75    4.64  86 0.35909-0.01307-0.74097 0.92460 0.18651-0.06683
   3   1   1  327.55    5.20  86 0.35310 0.01431-0.74493 0.93963 0.18642-0.00344
   3   1   2   54.81    3.66  86 0.35792 0.03098-0.74175 0.94754 0.18650 0.05986
   4   0   6   35.07    3.86  87 0.34442 0.21238-0.75059 0.96601 0.18628 0.33751
   5  -1  -7   81.07    3.75  87 0.34767 0.01552-0.74848 0.78704 0.18634-0.46285
   5   0   5   10.87    3.45  86 0.35935 0.28458-0.74080 0.98387 0.18652 0.31026
   6  -3 -10   20.99    3.80  86 0.35607 0.00105-0.74297 0.64240 0.18647-0.64313
   6  -1  -7   24.11    3.27  86 0.36107 0.10928-0.73965 0.81607 0.18654-0.42727
   6   0  -4   48.99    2.83  86 0.36105 0.19755-0.73966 0.92044 0.18654-0.22480
   6   0   3    9.36    3.39  86 0.35895 0.34933-0.74107 0.99888 0.18651 0.21830
   7  -1  -6    8.19    3.04  86 0.35315 0.24631-0.74490 0.86955 0.18642-0.32768
   8  -1  -4   33.74    3.58  86 0.35761 0.39185-0.74195 0.92634 0.18649-0.16515
   8  -1   1    0.28    3.29  85 0.36261 0.49807-0.73862 0.98376 0.18656 0.15370
   9  -2  -5    3.22    3.29  86 0.35296 0.46114-0.74502 0.88692 0.18642-0.20544
  -4  -8   3   66.79    3.37  86 0.34860-0.91303-0.74804 0.06183 0.18628-0.23851
  -4  -7   3   14.47    3.14  87 0.33815-0.87898-0.75478 0.13902 0.18610-0.22651
  -4  -7  10    6.57    3.58  87 0.34247-0.73387-0.75201 0.21293 0.18618 0.21721
  -4  -6   4    1.32    3.08  87 0.33772-0.83216-0.75506 0.22117 0.18609-0.15063
  -4  -6   5   57.33    2.84  86 0.34855-0.82077-0.74807 0.22675 0.18628-0.08663
  -4  -6   8   16.40    2.74  86 0.34729-0.75574-0.74889 0.26014 0.18626 0.10266
  -4  -6   9   35.52    3.38  87 0.33493-0.72231-0.75684 0.27875 0.18604 0.16649
  -3  -6  -1   42.83    3.38  87 0.33275-0.82534-0.75822 0.20763 0.18599-0.43141
  -3  -5   0   55.60    3.11  86 0.34671-0.79275-0.74927 0.28100 0.18625-0.35578
  -3  -4   1   56.21    3.29  87 0.34033-0.74059-0.75339 0.36758 0.18614-0.28013
  -3  -4  10  159.09    4.65  87 0.33421-0.54388-0.75730 0.47039 0.18602 0.29019
  -3  -3   3  176.72    3.98  87 0.33454-0.66709-0.75709 0.46485 0.18603-0.14090
  -3  -3   7   84.97    3.77  87 0.34227-0.59049-0.75214 0.50350 0.18617 0.11229
  -2  -7  -4   52.46    3.88  87 0.33673-0.81069-0.75569 0.13694 0.18607-0.59914
  -1  -1   8   39.46    5.05  88 0.32024-0.28231-0.76605 0.74514 0.18573 0.27273
   0  -8  -8    1.11    4.51  88 0.32232-0.69127-0.76476 0.10584 0.18577-0.79259
   0  -5  -7   95.00    5.34  88 0.32580-0.59890-0.76260 0.32891 0.18585-0.69114
   0  -4  14    1.17    7.01  91 0.27863-0.08085-0.79080 0.65956 0.18460 0.65194
   3  -1   9  111.63    5.47  88 0.31696 0.17132-0.76807 0.90757 0.18565 0.47941
   6  -1   6   22.28    3.74  87 0.33966 0.40726-0.75382 0.97263 0.18613 0.39759
   6   0  -3   62.48    3.33  87 0.34231 0.23756-0.75212 0.94415 0.18617-0.16065
   6   0   2   12.34    3.12  87 0.34194 0.34508-0.75235 0.99986 0.18617 0.15693
   7  -2  -8   17.52    3.52  87 0.34073 0.19230-0.75313 0.78465 0.18615-0.46641
   7  -1   4   -1.79    3.29  87 0.34073 0.46822-0.75313 0.98579 0.18615 0.30639
   8  -3  -9    4.61    3.50  87 0.34038 0.25292-0.75336 0.73948 0.18614-0.50618
   8  -2  -7   -2.12    3.28  87 0.34020 0.31997-0.75347 0.83252 0.18614-0.36630
   8  -1  -3   19.28    2.63  87 0.34675 0.42383-0.74924 0.94443 0.18625-0.10066
   8  -1  -2    8.07    3.37  87 0.33792 0.45142-0.75493 0.95845 0.18609-0.03800
   8  -1  -1    5.88    3.54  87 0.34152 0.47223-0.75263 0.97002 0.18616 0.02556
   8  -1   0   10.10    3.35  87 0.34603 0.48851-0.74971 0.97825 0.18624 0.08889
   9  -3  -8    1.60    2.96  87 0.34624 0.37538-0.74957 0.78389 0.18624-0.40686
   9  -2  -4    5.45    3.47  87 0.33534 0.49588-0.75658 0.90610 0.18604-0.14096
  -4  -9   2    5.57    3.35  87 0.32972-0.94047-0.76008-0.00975 0.18593-0.31443
  -4  -8   2    1.21    3.44  88 0.32616-0.91305-0.76231 0.06356 0.18585-0.30242
  -4  -7   2   34.59    3.10  88 0.31704-0.87819-0.76797 0.14168 0.18565-0.28936
  -4  -7  11    1.14    3.30  88 0.31971-0.69073-0.76632 0.23844 0.18571 0.28127
  -4  -6   3   -1.53    2.85  88 0.32288-0.83809-0.76436 0.21845 0.18578-0.21641
  -4  -6  10   31.77    3.28  88 0.31625-0.68316-0.76845 0.30144 0.18563 0.22945
  -4  -5   5  142.62    3.98  88 0.32019-0.76757-0.76602 0.31594 0.18572-0.07453
  -4  -5   6  226.75    4.61  88 0.32429-0.75067-0.76348 0.32425 0.18581-0.01128
  -4  -5   7   53.69    3.45  88 0.32261-0.72772-0.76452 0.33608 0.18578 0.05219
  -3  -9  -2    0.76    3.24  89 0.31546-0.90650-0.76894-0.00871 0.18561-0.53359
  -3  -8  -2   11.91    3.30  88 0.31618-0.87996-0.76850 0.06297 0.18563-0.51943
  -3  -6  13    7.13    4.27  88 0.31512-0.51073-0.76915 0.37216 0.18560 0.45593
  -3  -5  12    8.35    3.96  89 0.31307-0.50479-0.77040 0.43378 0.18555 0.40474
  -3  -3   8   36.27    3.50  88 0.32285-0.54953-0.76438 0.52690 0.18578 0.17600
  -2  -3  11    8.04    4.04  89 0.30392-0.36050-0.77593 0.60868 0.18532 0.40357
  -1  -6  -6   30.44    3.75  89 0.30671-0.69080-0.77425 0.24275 0.18540-0.67603
   2  -2  11    0.21    5.89  93 0.25030 0.14744-0.80647 0.85875 0.18362 0.55931
   3   0  -4 1222.62    9.28  88 0.32327-0.08694-0.76411 0.83239 0.18579-0.33123
   4  -4 -10   88.66    5.50  90 0.29044-0.17252-0.78391 0.53767 0.18495-0.72453
   4  -2  -8   11.79    3.95  89 0.31068-0.10070-0.77186 0.69077 0.18550-0.57361
   4  -2  10    8.79    4.41  90 0.29930 0.29258-0.77869 0.89565 0.18520 0.56760
   5  -1   7   14.26    4.29  89 0.31738 0.34416-0.76775 0.96227 0.18566 0.42596
   5   0  -4  118.19    3.32  88 0.33145 0.12028-0.75899 0.90208 0.18596-0.25960
   5   0   4    4.74    3.04  88 0.32618 0.29576-0.76230 0.99396 0.18585 0.24713
   6  -6 -12    0.54    4.84  89 0.30758-0.06673-0.77373 0.43829 0.18542-0.80820
   6  -1  -6   -0.62    3.29  89 0.31546 0.17573-0.76894 0.85469 0.18561-0.36188
   6   0  -2   15.66    2.54  88 0.32995 0.27170-0.75994 0.96315 0.18593-0.09695
   6   0  -1   36.24    3.51  88 0.32298 0.29967-0.76430 0.97817 0.18578-0.03359
   6   0   0   43.09    3.43  88 0.32261 0.32142-0.76452 0.98932 0.18578 0.02986
   6   0   1   38.42    3.25  88 0.32811 0.33641-0.76109 0.99654 0.18589 0.09267
   7  -1  -5    3.28    3.08  88 0.32698 0.29339-0.76180 0.89753 0.18587-0.26401
   7  -1   3   10.35    3.42  88 0.32025 0.47045-0.76599 0.99043 0.18572 0.24349
   8  -4 -10    2.97    3.74  89 0.31604 0.23098-0.76858 0.67162 0.18562-0.58076
   9  -3  -7    2.59    3.30  88 0.31725 0.42564-0.76784 0.81282 0.18565-0.34293
   9  -2  -3    9.30    3.37  88 0.32768 0.52469-0.76136 0.92227 0.18589-0.07693
   9  -2  -2    5.52    3.62  88 0.32457 0.54946-0.76331 0.93505 0.18582-0.01406
  -4  -9   1   13.10    3.30  89 0.30483-0.93519-0.77527-0.00497 0.18534-0.37667
  -4  -5   4   32.60    2.99  89 0.30900-0.77788-0.77275 0.31181 0.18545-0.13793
  -4  -5   8   39.31    3.19  88 0.31482-0.69868-0.76921 0.35124 0.18559 0.11569
  -3  -7  -2   35.57    3.57  89 0.30417-0.84381-0.77567 0.14103 0.18533-0.50697
  -3  -5  -1   63.97    3.43  89 0.30133-0.76866-0.77736 0.29817 0.18525-0.41821
  -3  -3   2   49.64    3.20  89 0.31039-0.66438-0.77191 0.46839 0.18548-0.20378
  -2  -6  -4   23.00    3.20  89 0.31014-0.75981-0.77206 0.22479 0.18548-0.58616
  -2  -2   0  134.54    4.54  89 0.30736-0.57127-0.77375 0.55737 0.18541-0.28174
  -2  -2   9   39.71    4.44  89 0.30454-0.37766-0.77544 0.65718 0.18534 0.28823
  -1  -3  -4  781.61    8.78  89 0.29943-0.56633-0.77850 0.48312 0.18520-0.51172
   0  -7  -8   11.48    4.33  90 0.29207-0.63617-0.78285 0.19388 0.18499-0.77942
   1  -6  -9   21.57    6.08  92 0.26307-0.49527-0.79937 0.30900 0.18408-0.79290
   1   0  -2  130.84    6.14  89 0.30892-0.24476-0.77280 0.78838 0.18545-0.27556
   3  -1  -6   82.41    4.25  89 0.30339-0.13399-0.77613 0.75104 0.18531-0.46993
   4   0  -4  291.53    4.45  89 0.31500 0.02895-0.76910 0.87490 0.18560-0.29524
   4   0   5   24.99    3.46  89 0.30195 0.23383-0.77700 0.98232 0.18527 0.27549
   5  -2  -8   66.50    4.12  90 0.29976 0.01714-0.77830 0.73474 0.18521-0.53768
   5   0  -3   35.09    3.03  89 0.30466 0.16786-0.77537 0.92966 0.18534-0.19577
   5   0   3   69.27    3.50  90 0.30056 0.30039-0.77782 0.99833 0.18523 0.18468
   6  -2  -8   50.27    3.47  89 0.31338 0.11113-0.77009 0.76421 0.18556-0.50147
   6  -1   5    8.87    3.17  90 0.30064 0.42413-0.77778 0.98549 0.18523 0.33435
   7  -3  -9   19.02    3.38  89 0.30618 0.18023-0.77446 0.72332 0.18538-0.54176
   7  -1  -4   76.73    3.62  89 0.30563 0.33617-0.77479 0.92183 0.18536-0.19902
   7  -1   2    0.40    3.01  90 0.29965 0.46935-0.77836 0.99068 0.18521 0.18074
   8  -2  -6    4.57    2.80  88 0.31488 0.36778-0.76917 0.86029 0.18559-0.30353
  -4  -8   1   38.61    3.20  89 0.30013-0.90740-0.77819 0.06825 0.18522-0.36483
  -4  -7   1   30.35    3.26  90 0.28908-0.87147-0.78470 0.14729 0.18491-0.35177
  -4  -6   2   66.66    3.03  89 0.29910-0.83517-0.77880 0.22355 0.18519-0.27650
  -4  -6  11   -1.74    3.29  90 0.29122-0.63886-0.78345 0.32516 0.18497 0.29201
  -4  -5   3  108.55    3.65  90 0.29298-0.78299-0.78241 0.30965 0.18502-0.20050
  -4  -5   9   72.52    3.62  89 0.29918-0.66217-0.77875 0.37179 0.18519 0.17941
  -3  -4   0  140.85    3.65  89 0.30025-0.72174-0.77812 0.38155 0.18522-0.34272
  -3  -4  11   92.16    4.22  90 0.29150-0.48084-0.78328 0.50688 0.18498 0.35388
  -3  -3   9   81.92    3.90  90 0.29158-0.49740-0.78323 0.55684 0.18498 0.23978
  -2  -9  -5    1.73    4.29  90 0.28932-0.83152-0.78456 0.01342 0.18491-0.68340
  -2  -5  14    1.33    4.52  91 0.28024-0.32126-0.78980 0.51200 0.18464 0.56627
  -2  -4  -3   60.45    3.65  90 0.28829-0.66637-0.78515 0.39268 0.18488-0.49640
  -2  -3  -2  164.54    4.50  90 0.28359-0.61536-0.78788 0.47763 0.18474-0.42047
  -2  -1   4    4.41    3.73  90 0.28390-0.43807-0.78770 0.68645 0.18475-0.01578
  -1  -4  -5  267.93    6.05  90 0.28903-0.60187-0.78473 0.40690 0.18491-0.58709
   0  -1  -3   10.93    7.08  93 0.23998-0.32837-0.81198 0.70805 0.18322-0.38508
   2  -1   9   45.55    5.12  93 0.24993 0.13101-0.80667 0.90843 0.18360 0.44621
   2   0  -3   65.83    4.27  90 0.29345-0.14337-0.78214 0.82406 0.18503-0.30282
   3  -5 -10   63.24    7.53  96 0.20035-0.21529-0.83211 0.47635 0.18150-0.76914
   3  -3  12    3.63    5.61  92 0.25930 0.24363-0.80156 0.83282 0.18394 0.64865
   4  -3  -9   32.38    4.31  91 0.28162-0.11762-0.78901 0.62513 0.18468-0.64821
   5  -5 -11    8.84    4.25  91 0.27445-0.09401-0.79311 0.50270 0.18445-0.76327
   5  -1  -6   52.07    3.67  90 0.29236 0.09163-0.78278 0.83282 0.18500-0.39800
   7  -5 -11   -0.03    4.14  91 0.28205 0.11206-0.78877 0.57305 0.18469-0.69322
   7  -4 -10   35.87    4.15  91 0.28396 0.15638-0.78766 0.65458 0.18475-0.61573
   7  -2  -7   23.37    3.23  90 0.29687 0.25535-0.78012 0.82171 0.18513-0.40172
   7  -1  -3   34.03    3.26  90 0.29030 0.37299-0.78399 0.94157 0.18494-0.13570
   7  -1   1    2.47    3.13  90 0.28686 0.46121-0.78599 0.98751 0.18484 0.11793
   8  -3  -8   -0.36    2.68  90 0.29911 0.31620-0.77879 0.77649 0.18519-0.44143
   8  -2  -5    9.89    3.34  90 0.29257 0.41108-0.78266 0.88508 0.18501-0.23936
   9  -3  -6    2.46    3.60  90 0.29470 0.47028-0.78140 0.83835 0.18507-0.27897
  -5  -8   7    6.21    3.55  91 0.27592-0.86074-0.79211 0.11194 0.18458-0.02013
  -5  -8   8    4.01    3.46  91 0.26971-0.83765-0.79562 0.12544 0.18438 0.04392
  -4  -9   0    6.16    3.21  91 0.26965-0.92366-0.79565 0.00348 0.18438-0.44022
  -4  -6   1   87.22    3.44  91 0.27002-0.82779-0.79545 0.22824 0.18439-0.34022
  -4  -5  10    2.22    3.35  91 0.27909-0.62035-0.79031 0.39406 0.18468 0.24306
  -4  -4   5   14.09    3.05  91 0.27726-0.70064-0.79135 0.41178 0.18463-0.06200
  -4  -4   6   46.92    3.42  91 0.28144-0.68307-0.78896 0.42029 0.18476 0.00182
  -4  -4   7   34.69    3.62  91 0.27674-0.65764-0.79165 0.43435 0.18461 0.06478
  -3  -9  -3    0.08    3.77  91 0.27443-0.87952-0.79296 0.00775 0.18453-0.59129
  -3  -6  -2   97.13    3.57  90 0.28275-0.79645-0.78820 0.22609 0.18480-0.49422
  -3  -3   1  146.41    3.84  91 0.27657-0.65176-0.79174 0.47734 0.18460-0.26632
  -2  -8  -5   15.47    3.91  91 0.27709-0.79695-0.79145 0.09054 0.18462-0.67405
  -2  -5  -4    2.47    3.56  91 0.26848-0.69213-0.79631 0.32105 0.18434-0.57221
  -2  -4  13   23.99    4.62  92 0.25966-0.29868-0.80121 0.58405 0.18403 0.51808
  -2  -1   3  509.82    6.96  91 0.27171-0.44721-0.79450 0.68219 0.18445-0.07890
  -2  -1   5  170.44    4.82  91 0.28044-0.41355-0.78954 0.69912 0.18473 0.04727
  -1  -8  -7    3.16    4.12  91 0.26744-0.71876-0.79689 0.11318 0.18430-0.75929
  -1  -2  -3  890.68    9.86  92 0.25999-0.48058-0.80103 0.58862 0.18404-0.43463
  -1  -1  -1  314.11    7.90  91 0.26738-0.42042-0.79693 0.67800 0.18430-0.29546
   1  -2  11   12.57    7.51 100 0.12227 0.16744-0.86688 0.88170 0.17731 0.53059
   4  -1  -6  159.43    4.41  91 0.28099-0.00405-0.78922 0.80194 0.18474-0.43323
   4   0  -3 1255.24    8.32  91 0.27536 0.08980-0.79243 0.90931 0.18457-0.23059
   4   0   4   42.05    3.87  92 0.26655 0.24734-0.79739 0.99161 0.18427 0.21278
   5  -7 -12    0.05    5.56  94 0.23091-0.12270-0.81658 0.37196 0.18293-0.84931
   5  -4 -10   33.90    4.33  92 0.25642-0.03067-0.80299 0.59458 0.18392-0.68810
   5  -3  -9   68.50    4.15  92 0.26505 0.00630-0.79823 0.67215 0.18422-0.61171
   5  -1   6   72.36    4.35  92 0.26567 0.37470-0.79788 0.98026 0.18424 0.36384
   5   0  -2   62.92    3.03  91 0.28406 0.20996-0.78745 0.95237 0.18484-0.13157
   5   0  -1  115.64    3.65  91 0.27358 0.24165-0.79344 0.97014 0.18451-0.06773
   5   0   0   11.31    3.06  92 0.26817 0.26866-0.79649 0.98360 0.18433-0.00428
   5   0   1   24.58    3.46  91 0.27194 0.28578-0.79437 0.99279 0.18445 0.05897
   5   0   2   42.23    3.09  91 0.28309 0.29621-0.78801 0.99777 0.18481 0.12221
   6  -5 -11    0.69    4.09  93 0.25476 0.03100-0.80390 0.54931 0.18386-0.72352
   6  -4 -10   50.64    4.52  92 0.26169 0.07144-0.80009 0.62984 0.18410-0.65166
   6  -3  -9   65.92    3.87  91 0.27933 0.10014-0.79017 0.70285 0.18469-0.57575
   6  -2   7   46.07    4.36  92 0.26859 0.47416-0.79625 0.95518 0.18434 0.44996
   6  -1  -5   71.94    3.42  91 0.28307 0.22978-0.78803 0.88671 0.18481-0.29778
   6  -1   4   19.76    3.57  91 0.26965 0.43499-0.79566 0.99250 0.18438 0.27305
   7  -2   5    7.02    3.71  91 0.27663 0.53325-0.79171 0.96800 0.18461 0.36048
   7  -1  -2   20.28    2.64  91 0.28182 0.40282-0.78874 0.95834 0.18477-0.07135
   7  -1  -1   14.04    3.07  91 0.27805 0.42774-0.79090 0.97140 0.18465-0.00777
   7  -1   0    4.43    2.73  91 0.27736 0.44792-0.79129 0.98081 0.18463 0.05439
   8  -4  -9   24.46    3.58  92 0.26552 0.30348-0.79797 0.71281 0.18424-0.51595
   8  -2  -4    4.84    3.43  91 0.27293 0.45081-0.79381 0.90576 0.18449-0.17499
   8  -2   2    3.52    3.18  91 0.28261 0.57011-0.78829 0.96798 0.18479 0.20531
   9  -4  -8    1.74    3.45  91 0.27940 0.41828-0.79013 0.75380 0.18469-0.41815
   9  -3  -5    2.19    3.55  92 0.26893 0.51260-0.79606 0.86009 0.18435-0.21352
  -5  -8   5   -0.94    3.65  92 0.26023-0.89004-0.80087 0.09798 0.18389-0.14619
  -5  -8   6    4.90    2.90  91 0.26774-0.87728-0.79670 0.10452 0.18415-0.08304
  -5  -7   6    2.07    3.23  93 0.25097-0.83900-0.80593 0.18454 0.18356-0.06995
  -5  -7   7   13.37    3.52  92 0.25869-0.82145-0.80172 0.19264 0.18384-0.00684
  -5  -7   8    3.68    3.51  92 0.25707-0.79854-0.80261 0.20410 0.18378 0.05660
  -4  -8   0   -0.79    2.98  91 0.26720-0.89529-0.79700 0.07656 0.18414-0.42715
  -4  -7   0   15.14    3.24  92 0.25427-0.85895-0.80414 0.15406 0.18368-0.41528
  -4  -6  12    0.21    3.64  92 0.25910-0.58324-0.80150 0.35599 0.18385 0.35876
  -4  -5   2   19.32    2.79  91 0.26882-0.78021-0.79610 0.31265 0.18419-0.26384
  -4  -4   4   53.02    2.87  91 0.26755-0.71122-0.79681 0.40682 0.18415-0.12453
  -4  -4   8    1.05    2.86  91 0.26720-0.62626-0.79700 0.44995 0.18414 0.12945
  -3  -8  -3   10.19    3.45  92 0.26194-0.84773-0.79993 0.08345 0.18395-0.58199
  -3  -5  13    6.59    4.15  92 0.25789-0.42884-0.80216 0.47583 0.18381 0.46933
  -3  -4  -1   56.06    3.60  92 0.25170-0.69426-0.80554 0.39785 0.18358-0.40461
  -3  -3  10    0.87    3.38  94 0.24119-0.42765-0.81117 0.59632 0.18318 0.30872
  -3  -2   4  110.94    3.73  92 0.25990-0.54657-0.80106 0.59109 0.18388-0.06344
  -3  -2   5  244.63    4.44  91 0.26646-0.53173-0.79742 0.59802 0.18411-0.00023
  -3  -2   6   20.58    3.31  92 0.25991-0.50437-0.80105 0.61300 0.18388 0.06278
  -2  -7  -5   13.86    3.69  92 0.26013-0.75577-0.80093 0.17063 0.18389-0.66012
  -2  -1   6  114.43    4.42  92 0.25841-0.37062-0.80187 0.72237 0.18383 0.11144
  -1  -5  -6  287.03    6.34  93 0.24352-0.60327-0.80993 0.35010 0.18327-0.66176
  -1  -2  11   33.58    5.64  94 0.21899-0.14232-0.82269 0.76318 0.18226 0.45355
   1  -1   9   51.57    6.60  98 0.16728 0.10648-0.84751 0.91216 0.17975 0.41405
   2  -1  -5  199.03    6.23  93 0.24288-0.15952-0.81027 0.75910 0.18325-0.44023
   2   0   6   83.66    4.84  93 0.24396 0.09807-0.80970 0.95018 0.18329 0.26862
   3   0  -3  487.43    6.41  92 0.26318-0.00560-0.79924 0.87877 0.18400-0.26596
   6  -2  -7    3.66    3.21  92 0.25950 0.18575-0.80127 0.80701 0.18387-0.43632
   6  -1  -4   42.36    3.44  92 0.25417 0.28019-0.80420 0.91363 0.18368-0.23331
   7  -3  -8    4.85    3.33  93 0.25368 0.25395-0.80446 0.76483 0.18366-0.47647
   7  -2  -6    8.15    3.17  92 0.26315 0.31097-0.79926 0.85355 0.18400-0.33699
   8  -3  -7    1.62    3.28  92 0.26089 0.37413-0.80051 0.80815 0.18392-0.37651
   8  -2  -3   17.01    3.02  92 0.26342 0.48401-0.79911 0.92346 0.18401-0.11085
   8  -2  -2   -0.04    3.32  92 0.25666 0.51091-0.80283 0.93830 0.18377-0.04730
   8  -2  -1   10.19    3.22  92 0.25938 0.53303-0.80134 0.95028 0.18386 0.01659
   8  -2   0   -3.98    3.38  92 0.25910 0.55047-0.80150 0.95917 0.18385 0.08007
   8  -2   1    1.17    2.74  91 0.26801 0.56316-0.79655 0.96490 0.18416 0.14224
   9  -3  -4    0.49    3.41  92 0.25701 0.54689-0.80264 0.87892 0.18378-0.15010
   9  -3  -3    2.01    3.41  92 0.25241 0.57588-0.80515 0.89518 0.18361-0.08691
  -5  -8   4    0.88    3.31  93 0.24618-0.89773-0.80864 0.09464 0.18339-0.20917
  -5  -7   5    4.97    2.90  93 0.24337-0.85263-0.81015 0.17707 0.18328-0.13333
  -5  -7   9    3.19    3.10  93 0.24470-0.76868-0.80944 0.22082 0.18333 0.12188
  -5  -7  10    0.71    3.06  93 0.23720-0.73626-0.81341 0.23697 0.18303 0.18436
  -5  -6   7    6.19    3.06  93 0.23668-0.77495-0.81369 0.27550 0.18301 0.00646
  -4  -5   1   72.59    3.68  93 0.23893-0.77135-0.81250 0.31821 0.18310-0.32577
  -4  -5  11    7.36    3.22  93 0.24792-0.56837-0.80771 0.42298 0.18345 0.30794
  -4  -4   3   88.19    3.14  92 0.25126-0.71596-0.80591 0.40456 0.18358-0.18713
  -4  -4   9    9.66    3.11  92 0.24996-0.58706-0.80661 0.47113 0.18353 0.19274
  -3  -7  -3   34.87    3.52  93 0.24955-0.80895-0.80683 0.16269 0.18351-0.56871
  -3  -5  -2   99.53    3.85  93 0.24657-0.73565-0.80844 0.31806 0.18340-0.48031
  -3  -4  12   15.01    4.29  93 0.23911-0.40644-0.81241 0.54696 0.18311 0.41878
  -3  -2   3  711.17    6.77  93 0.24508-0.55269-0.80923 0.58830 0.18334-0.12601
  -3  -2   7   43.31    3.51  93 0.24480-0.46785-0.80939 0.63213 0.18333 0.12696
  -2  -2  -1   76.77    3.86  93 0.24091-0.52609-0.81145 0.58387 0.18318-0.34304
  -2  -2  10   73.42    5.16  94 0.22832-0.28085-0.81804 0.71068 0.18267 0.35342
  -2  -1   2 1105.44    9.71  93 0.24383-0.44023-0.80990 0.68666 0.18329-0.14097
  -1  -7  -7   17.91    4.13  94 0.22739-0.65916-0.81853 0.20376 0.18263-0.75034
  -1  -4  14    0.74    5.90  97 0.18676-0.09562-0.83862 0.67232 0.18076 0.62577
   0  -6  -8   88.72    5.83  94 0.22710-0.54657-0.81868 0.30207 0.18262-0.76425
   1   0   6   21.17    4.94  95 0.20513 0.02938-0.82975 0.93261 0.18164 0.23408
   3  -2  -7    1.17    3.77  95 0.21821-0.09468-0.82322 0.71551 0.18224-0.54197
   3  -1   8   93.02    4.93  94 0.22368 0.24363-0.82044 0.94952 0.18247 0.41929
   3   0   5   31.05    3.46  93 0.24456 0.18399-0.80951 0.97754 0.18332 0.24121
   4  -6 -11    3.15    5.56  96 0.19065-0.14408-0.83676 0.43736 0.18095-0.80810
   4  -3  11    1.59    4.96  93 0.23765 0.35296-0.81318 0.87232 0.18305 0.62395
   4  -1   7   26.99    3.70  94 0.23574 0.31796-0.81418 0.96944 0.18297 0.39201
   4   0  -2  772.81    6.98  93 0.24613 0.14022-0.80868 0.93675 0.18338-0.16618
   4   0   3   52.15    3.35  93 0.23985 0.25275-0.81202 0.99491 0.18314 0.15038
   5  -2   8   34.72    4.83  94 0.23335 0.42426-0.81544 0.94768 0.18288 0.47908
   5  -1  -5   70.81    3.73  93 0.24416 0.16109-0.80973 0.87091 0.18331-0.33252
   6  -1   3   24.72    3.41  93 0.24659 0.43652-0.80843 0.99539 0.18340 0.21005
   7  -2   4    8.74    3.46  93 0.24399 0.54389-0.80982 0.97356 0.18330 0.29707
   8  -5 -10    5.93    3.91  93 0.24311 0.27830-0.81029 0.64225 0.18327-0.58988
   9  -4  -7    2.53    3.27  93 0.24220 0.47234-0.81077 0.78315 0.18323-0.35089
   9  -3  -2   -3.05    3.17  93 0.24483 0.60137-0.80937 0.90860 0.18333-0.02270
   9  -3  -1   -0.01    3.02  93 0.25046 0.62126-0.80634 0.91973 0.18355 0.04104
  -5  -8   3   -1.18    3.45  94 0.22709-0.90109-0.81880 0.09236 0.18264-0.27471
  -5  -7   4    5.66    2.73  93 0.23519-0.86124-0.81459 0.17208 0.18298-0.19626
  -5  -6   5    6.33    3.27  94 0.22750-0.80761-0.81858 0.25903 0.18266-0.12014
  -5  -6   6   14.93    2.75  93 0.23560-0.79410-0.81437 0.26575 0.18300-0.05706
  -5  -6   8    7.08    2.73  93 0.23478-0.75071-0.81480 0.28814 0.18296 0.06938
  -5  -6   9    5.13    3.24  94 0.22338-0.71980-0.82070 0.30457 0.18249 0.13427
  -4  -8  -1   11.38    3.46  94 0.22797-0.87718-0.81834 0.08716 0.18268-0.48900
  -4  -6   0   39.64    3.00  93 0.23456-0.81315-0.81492 0.23757 0.18295-0.40142
  -4  -4   2   14.26    2.91  94 0.22749-0.71311-0.81859 0.40644 0.18266-0.24944
  -4  -4  10   13.60    3.29  94 0.22218-0.53957-0.82132 0.49580 0.18243 0.25815
  -3  -6  -3   23.63    3.26  94 0.22327-0.75827-0.82076 0.24791 0.18248-0.55547
  -3  -3   0   86.09    3.04  94 0.23444-0.63051-0.81498 0.48953 0.18295-0.32791
  -3  -2   8   60.41    4.02  94 0.21908-0.42088-0.82289 0.65618 0.18230 0.19128
  -2  -6  -5   30.38    3.59  94 0.22644-0.69730-0.81913 0.26077 0.18262-0.64713
  -2  -3  12   18.61    4.32  94 0.22039-0.25427-0.82222 0.66495 0.18236 0.46873
  -2  -1   7  137.35    5.00  94 0.22304-0.31369-0.82087 0.75166 0.18247 0.17634
   0  -3  -6  173.98    7.00  96 0.19837-0.40032-0.83316 0.55344 0.18135-0.59851
   3  -2  10   20.02    4.71  96 0.19817 0.28601-0.83326 0.91106 0.18134 0.53463
   4   0  -1 1179.50    8.08  94 0.22574 0.18179-0.81949 0.95835 0.18259-0.10205
   4   0   2   46.45    3.35  94 0.22257 0.24910-0.82112 0.99298 0.18245 0.08819
   5  -2  -7  108.72    4.09  94 0.22709 0.11107-0.81880 0.78672 0.18264-0.47123
   5  -1   5   13.68    3.19  94 0.22377 0.39454-0.82050 0.99123 0.18250 0.30154
   6  -2   6    2.60    3.45  93 0.23183 0.49424-0.81634 0.96824 0.18284 0.39193
   6  -1  -3  348.63    4.56  94 0.23326 0.32197-0.81559 0.93613 0.18290-0.16934
   6  -1   2    0.55    3.06  94 0.22896 0.43413-0.81783 0.99410 0.18272 0.14830
   7  -4  -9   19.81    3.62  95 0.21901 0.24179-0.82292 0.70046 0.18230-0.55005
   7  -2  -5   16.01    2.55  94 0.23384 0.36129-0.81529 0.88016 0.18292-0.27299
   7  -2   3    5.00    2.95  94 0.21912 0.54694-0.82287 0.97531 0.18230 0.23532
   8  -4  -8    5.65    3.32  95 0.21998 0.36927-0.82243 0.74812 0.18234-0.45038
   8  -3  -6   11.66    3.15  94 0.23183 0.42478-0.81634 0.83552 0.18284-0.31200
   9  -4  -6    6.11    3.56  94 0.22495 0.51657-0.81990 0.80691 0.18255-0.28889
  -5  -8   2   15.95    3.46  95 0.20482-0.89829-0.83005 0.09445 0.18170-0.33526
  -5  -7   3   14.03    3.18  95 0.21576-0.86415-0.82461 0.17054 0.18220-0.25919
  -5  -6   4   15.37    3.09  95 0.21446-0.81625-0.82526 0.25424 0.18214-0.18416
  -5  -6  10    9.38    3.61  95 0.20995-0.68482-0.82752 0.32232 0.18194 0.19713
  -5  -5   6   10.24    2.79  95 0.20491-0.73824-0.83001 0.35334 0.18171-0.04390
  -5  -5   7    9.85    2.78  95 0.20708-0.71931-0.82894 0.36218 0.18181 0.01873
  -4  -7  -1    9.06    3.21  95 0.21392-0.83954-0.82553 0.16468 0.18212-0.47711
  -4  -5  12   -0.41    3.56  96 0.20638-0.50718-0.82928 0.45549 0.18177 0.37485
  -4  -3   4  145.61    3.77  95 0.20878-0.62749-0.82810 0.50917 0.18189-0.10986
  -4  -3   5   42.32    2.68  94 0.21828-0.61580-0.82334 0.51530 0.18232-0.04680
  -4  -3   6   24.09    2.91  94 0.21929-0.59585-0.82282 0.52598 0.18236 0.01642
  -4  -3   7   14.18    3.24  95 0.21355-0.56881-0.82572 0.53993 0.18210 0.07969
  -3  -8  -4   28.61    4.28  95 0.20153-0.80796-0.83166 0.10426 0.18155-0.64264
  -3  -3  11   57.87    4.10  96 0.19982-0.36305-0.83250 0.62703 0.18147 0.36956
  -3  -2   2  150.81    3.77  94 0.21963-0.54862-0.82265 0.59056 0.18237-0.18848
  -2  -4  -4   76.91    4.26  96 0.20067-0.59978-0.83208 0.42832 0.18151-0.55670
  -1  -1   9  414.33   10.61  98 0.16570-0.10661-0.84850 0.83817 0.17972 0.34165
   0  -4  -7  116.92    6.46  97 0.17372-0.42217-0.84485 0.48217 0.18015-0.67367
   1  -8 -10    9.31    6.45  98 0.16609-0.46872-0.84832 0.20622 0.17974-0.87655
   2   0  -2 2436.44   15.11  95 0.21168-0.04038-0.82665 0.87971 0.18202-0.23642
   3  -1  -5    1.64    3.80  96 0.19568-0.00523-0.83450 0.81974 0.18127-0.40119
   3   0  -2  554.39    6.37  95 0.21644 0.06227-0.82427 0.91476 0.18223-0.20079
   3   0   4   95.91    4.13  96 0.20222 0.20484-0.83133 0.98736 0.18158 0.17986
   4  -2  -7   46.48    3.66  95 0.20821 0.02285-0.82838 0.75887 0.18186-0.50603
   4  -1  -5  300.46    5.25  95 0.21445 0.08364-0.82527 0.84933 0.18214-0.36713
   4   0   0   68.76    3.17  95 0.21588 0.21315-0.82455 0.97465 0.18221-0.03805
   4   0   1   82.40    3.47  95 0.21465 0.23542-0.82517 0.98611 0.18215 0.02517
   5  -1  -4   12.00    2.93  95 0.20417 0.22242-0.83037 0.90206 0.18167-0.26719
   6  -3  -8    8.19    3.07  95 0.21184 0.18841-0.82658 0.74963 0.18203-0.51045
   6  -3   8    0.83    3.93  96 0.20162 0.53707-0.83162 0.92870 0.18155 0.50332
   6  -2  -6   26.74    3.51  95 0.21324 0.25356-0.82587 0.84260 0.18209-0.37082
   6  -1  -2  215.66    3.75  95 0.21818 0.35862-0.82339 0.95455 0.18231-0.10501
   6  -1  -1   88.62    3.67  95 0.21202 0.38624-0.82649 0.96953 0.18203-0.04154
   6  -1   0    8.16    3.40  95 0.21084 0.40939-0.82707 0.98099 0.18198 0.02216
   6  -1   1   68.24    3.43  95 0.21613 0.42450-0.82442 0.98923 0.18222 0.08492
   7  -6 -11   10.32    4.33  96 0.20312 0.16634-0.83089 0.54388 0.18162-0.70127
   7  -5 -10    1.76    4.18  96 0.20174 0.21341-0.83156 0.62701 0.18156-0.62494
   7  -3  -7    2.22    3.14  95 0.21154 0.31881-0.82672 0.79939 0.18201-0.41186
   7  -3   6   20.90    4.02  95 0.20891 0.59569-0.82803 0.94218 0.18189 0.41274
   7  -2  -4   31.28    3.30  95 0.21004 0.40650-0.82747 0.90284 0.18194-0.20794
   8  -3  -5   26.90    3.55  95 0.20903 0.46937-0.82797 0.85888 0.18190-0.24777
   8  -3   3    6.28    3.39  95 0.21273 0.63585-0.82613 0.94502 0.18207 0.25900
  -5  -7   2   18.95    3.54  96 0.19313-0.86197-0.83578 0.17077 0.18130-0.32193
  -5  -6   3   22.54    3.44  96 0.19638-0.81840-0.83421 0.25356 0.18146-0.24523
  -5  -6  11   15.28    3.55  96 0.19061-0.64339-0.83698 0.34381 0.18118 0.26081
  -5  -5   5    0.51    2.98  96 0.19561-0.75273-0.83458 0.34569 0.18142-0.10663
  -5  -5   8   28.22    3.02  95 0.20163-0.69248-0.83166 0.37658 0.18171 0.08350
  -5  -5   9    1.17    3.20  96 0.19019-0.66066-0.83718 0.39253 0.18116 0.14739
  -4  -6  -1   22.84    3.31  96 0.19120-0.79187-0.83670 0.24797 0.18121-0.46335
  -4  -5   0   24.60    2.74  95 0.20235-0.75546-0.83131 0.32641 0.18174-0.38791
  -4  -4   1   21.30    3.29  96 0.19473-0.70257-0.83500 0.41176 0.18138-0.31182
  -4  -4  11   17.62    3.57  96 0.18939-0.48449-0.83756 0.52419 0.18112 0.32199
  -4  -3   3   39.48    3.31  96 0.19039-0.63078-0.83709 0.50760 0.18117-0.17249
  -4  -3   8   17.73    3.31  95 0.20094-0.53497-0.83200 0.55655 0.18168 0.14377
  -3  -7  -4   29.98    3.83  96 0.18448-0.76505-0.83988 0.18515 0.18087-0.62912
  -3  -5  14    2.39    4.57  96 0.19023-0.33893-0.83716 0.52226 0.18116 0.53587
  -3  -4  -2   17.04    3.24  96 0.19201-0.65697-0.83631 0.41739 0.18125-0.46548
  -2  -8  -6    4.60    3.75  96 0.19081-0.73339-0.83689 0.12505 0.18119-0.73406
  -2  -3  -3  252.46    5.03  96 0.19850-0.55122-0.83318 0.51227 0.18156-0.48052
  -2  -1   1 2942.26   14.65  96 0.20047-0.41777-0.83223 0.69813 0.18165-0.20248
  -1  -6  -7   14.08    4.13  97 0.17712-0.58363-0.84332 0.30083 0.18049-0.73515
  -1  -3  13    9.34    5.94  99 0.14282-0.04905-0.85860 0.74949 0.17860 0.57216
   0  -8  -9    9.65    5.18  98 0.16389-0.55396-0.84935 0.17924 0.17979-0.84970
   1  -1  -4  487.73   13.23  99 0.15073-0.15323-0.85518 0.77753 0.17906-0.40835
   3  -4  -9   87.68    6.02  99 0.14546-0.11281-0.85746 0.58536 0.17876-0.69037
   3  -3  -8    7.89    4.31  98 0.16482-0.08745-0.84894 0.65880 0.17984-0.61663
   4  -1   6   53.74    3.80  97 0.18128 0.35109-0.84139 0.98598 0.18071 0.33022
   5  -1   4    4.02    3.06  96 0.19134 0.40666-0.83663 0.99666 0.18121 0.23987
   6  -2   5   17.29    3.45  97 0.18543 0.51665-0.83944 0.97610 0.18092 0.32652
   7  -2  -3   16.45    3.09  96 0.19391 0.44385-0.83540 0.92186 0.18134-0.14444
   7  -2   1   34.32    3.07  96 0.18793 0.53620-0.83825 0.96874 0.18104 0.10933
   7  -2   2   29.35    3.21  96 0.20102 0.54417-0.83196 0.97361 0.18168 0.17199
   8  -5  -9    9.85    3.54  96 0.19262 0.35133-0.83602 0.67958 0.18128-0.52618
   8  -3  -4    6.02    3.20  96 0.19247 0.50896-0.83609 0.87875 0.18127-0.18389
   8  -3   2    1.16    3.29  95 0.20120 0.63188-0.83187 0.94414 0.18169 0.19842
   9  -4  -5    1.41    2.88  96 0.20174 0.55911-0.83161 0.82780 0.18171-0.22371
   9  -4  -4    1.02    3.05  95 0.20094 0.59272-0.83200 0.84645 0.18168-0.16149
  -5  -8   1    5.37    3.64  97 0.17707-0.89105-0.84339 0.09698 0.18052-0.39605
  -5  -6   2   18.96    3.12  97 0.17306-0.81658-0.84524 0.25239 0.18031-0.30791
  -5  -5   4   82.04    3.17  96 0.18598-0.76181-0.83923 0.34017 0.18097-0.16943
  -5  -5  10   22.17    3.56  97 0.17369-0.62265-0.84495 0.41134 0.18034 0.21161
  -4  -8  -2    2.93    3.34  97 0.18323-0.85266-0.84052 0.09880 0.18083-0.54982
  -4  -5  13   -1.76    3.88  98 0.16857-0.44784-0.84729 0.48275 0.18007 0.43537
  -4  -3   9    0.86    3.01  98 0.17179-0.48707-0.84582 0.58195 0.18024 0.21081
  -3  -5  -3   18.40    3.29  97 0.18367-0.69408-0.84032 0.33853 0.18086-0.54090
  -3  -4  13    9.48    4.09  97 0.17692-0.32121-0.84346 0.58832 0.18051 0.48481
  -3  -3  -1  150.91    4.12  97 0.18080-0.59848-0.84166 0.50533 0.18071-0.38891
  -3  -2   1  143.90    3.61  97 0.18443-0.53437-0.83996 0.59698 0.18090-0.24997
  -3  -2   9    1.37    3.20  97 0.17742-0.35858-0.84323 0.68774 0.18054 0.25785
  -2  -7  -6   26.91    4.31  97 0.16961-0.68602-0.84682 0.20625 0.18013-0.71958
  -2  -5  -5  134.69    4.40  97 0.17451-0.62030-0.84457 0.35824 0.18039-0.63149
  -2  -4  14    2.49    4.65  98 0.15667-0.17293-0.85262 0.64568 0.17942 0.58443
  -2  -1   8   71.90    4.85  98 0.16185-0.23189-0.85032 0.79239 0.17971 0.24227
  -1   0   4   10.49    5.16  98 0.15957-0.18176-0.85133 0.85768 0.17958 0.03748
   2  -3  12    2.94    5.90 101 0.11806 0.27704-0.86893 0.86160 0.17713 0.61896
   3   0  -1   15.80    3.36  97 0.18248 0.11724-0.84087 0.94204 0.18080-0.13654
   3   0   3  121.86    4.17  97 0.17545 0.21012-0.84414 0.98957 0.18043 0.11706
   5  -6 -11   16.09    4.30  98 0.16051-0.00518-0.85092 0.48925 0.17963-0.77083
   5  -3  -8   26.68    3.34  97 0.17622 0.11569-0.84378 0.72907 0.18047-0.54509
   5  -3   9   21.87    4.37  98 0.16322 0.49142-0.84971 0.92227 0.17978 0.53412
   5  -2   7   22.34    3.89  97 0.17624 0.46002-0.84378 0.96531 0.18048 0.41798
   5  -1  -3  166.88    3.94  97 0.17527 0.27237-0.84422 0.92726 0.18043-0.20324
   6  -6 -11    6.64    4.08  98 0.17119 0.09036-0.84609 0.52150 0.18021-0.73499
   6  -5 -10  105.87    5.10  98 0.16447 0.14467-0.84914 0.60683 0.17985-0.65981
   6  -4  -9   15.85    3.59  97 0.17911 0.17482-0.84244 0.68239 0.18062-0.58557
   6  -2  -5   41.16    3.73  97 0.17504 0.31319-0.84433 0.87167 0.18041-0.30637
   7  -3   5    7.77    3.52  97 0.17149 0.61151-0.84596 0.94811 0.18023 0.35116
   7  -2  -2   61.22    3.05  97 0.18411 0.47518-0.84011 0.93791 0.18088-0.08085
   7  -2  -1   61.23    3.52  97 0.17913 0.50162-0.84244 0.95105 0.18063-0.01657
   7  -2   0    5.92    2.95  97 0.18079 0.52205-0.84167 0.96121 0.18071 0.04668
   8  -6 -10    7.02    4.25  97 0.17802 0.32046-0.84295 0.60479 0.18057-0.60124
   8  -4  -7    4.28    2.96  97 0.18081 0.42888-0.84166 0.77778 0.18071-0.38485
   8  -3  -3   -0.16    3.15  97 0.17789 0.54367-0.84301 0.89565 0.18056-0.11962
   8  -3   0    6.04    3.21  98 0.17026 0.61398-0.84652 0.93124 0.18016 0.07069
   8  -3   1    1.48    3.45  97 0.18037 0.62631-0.84186 0.93858 0.18069 0.13395
   9  -5  -7    5.43    3.67  97 0.17850 0.51542-0.84273 0.74585 0.18059-0.36190
   9  -4  -3    1.50    3.55  97 0.17830 0.62602-0.84282 0.86166 0.18058-0.09598
   9  -4  -2    0.42    3.24  97 0.17610 0.65199-0.84384 0.87542 0.18047-0.03152
   9  -4  -1   12.33    3.31  97 0.17539 0.67311-0.84417 0.88613 0.18043 0.03083
  -5  -7   1    2.65    3.26  98 0.16086-0.85314-0.85072 0.17486 0.17975-0.38441
  -5  -5   3   53.97    3.21  98 0.16801-0.76485-0.84751 0.33745 0.18014-0.23246
  -5  -4   5    6.97    2.88  98 0.16291-0.68869-0.84981 0.43339 0.17986-0.09289
  -5  -4   6    1.62    3.03  98 0.16258-0.67193-0.84996 0.44374 0.17985-0.02996
  -5  -4   7   15.67    3.05  98 0.16061-0.64971-0.85084 0.45563 0.17974 0.03421
  -5  -4   8   48.62    3.40  98 0.15542-0.62271-0.85314 0.46883 0.17945 0.09705
  -4  -7  -2    7.41    3.48  98 0.16199-0.81129-0.85022 0.17847 0.17981-0.53960
  -4  -5  -1   31.51    3.35  98 0.15717-0.73216-0.85236 0.33608 0.17955-0.44971
  -4  -4   0   20.85    3.44  98 0.15676-0.68526-0.85254 0.41840 0.17952-0.37354
  -4  -3   2  140.21    3.65  98 0.16732-0.62836-0.84782 0.50706 0.18010-0.23458
  -3  -6  -4  101.37    4.41  98 0.15376-0.70995-0.85386 0.26965 0.17935-0.61656
  -2  -2  -2  265.07    5.16  98 0.15834-0.46485-0.85185 0.61346 0.17961-0.40279
  -1  -4  -6    4.85    4.21  99 0.14407-0.47678-0.85807 0.46956 0.17880-0.64466
  -1  -3  -5  416.39    7.25  99 0.14865-0.43626-0.85609 0.55054 0.17906-0.56912
  -1   0   3  593.57   11.50  98 0.15917-0.20257-0.85148 0.84732 0.17966-0.02603
   0  -2  -5  436.29   11.57 101 0.11117-0.26660-0.87164 0.67441 0.17678-0.51816
   3   0   0  567.76    6.68  98 0.16180 0.15949-0.85030 0.96252 0.17980-0.07198
   3   0   1  201.47    4.46  99 0.15312 0.18965-0.85415 0.97722 0.17932-0.00767
   3   0   2   41.14    3.30  98 0.15876 0.20525-0.85166 0.98602 0.17963 0.05484
   4  -5 -10    9.22    4.32 100 0.12858-0.03507-0.86460 0.54689 0.17787-0.72934
   4  -3  -8  167.43    5.45  99 0.15222 0.03365-0.85454 0.70217 0.17927-0.57898
   4  -1  -4  191.91    4.29  98 0.15847 0.16076-0.85179 0.88642 0.17962-0.30129
   5  -2  -6   11.13    3.32  98 0.16397 0.19579-0.84933 0.82767 0.17992-0.40442
   5  -1   3   32.97    3.53  98 0.16592 0.40988-0.84845 0.99764 0.18003 0.17780
   6  -3  -7    1.50    2.90  99 0.15260 0.26879-0.85437 0.78764 0.17929-0.44397
   6  -3   7   15.35    4.39  99 0.15147 0.56627-0.85487 0.94201 0.17922 0.44423
   6  -2   4    1.63    3.45  98 0.15787 0.52418-0.85205 0.97987 0.17959 0.26662
   7  -4  -8    2.73    3.34  98 0.16465 0.31815-0.84903 0.73754 0.17996-0.48444
   7  -3  -6   16.96    2.82  98 0.16930 0.38044-0.84692 0.82907 0.18021-0.34469
   8  -3  -2   -0.93    2.73  98 0.17005 0.57220-0.84658 0.91012 0.18025-0.05544
   8  -3  -1    3.10    2.75  98 0.16797 0.59573-0.84753 0.92175 0.18014 0.00758
  -6  -7   6    1.17    3.51  99 0.14505-0.83730-0.85757 0.19996 0.17888-0.10181
  -5  -6   1    5.01    3.41  99 0.14425-0.80836-0.85792 0.25416 0.17883-0.36974
  -5  -5   2    2.74    2.95  99 0.14126-0.76153-0.85920 0.33749 0.17866-0.29455
  -5  -5  11   12.93    3.18  98 0.15168-0.57919-0.85470 0.43283 0.17926 0.27500
  -5  -4   4   75.97    3.42  99 0.14420-0.69572-0.85794 0.43054 0.17883-0.15664
  -5  -4   9    6.88    3.42  99 0.14102-0.58756-0.85929 0.48657 0.17864 0.16240
  -4  -6  -2   19.45    3.43  99 0.14217-0.76304-0.85881 0.25925 0.17871-0.52503
  -4  -4  12    7.98    3.67  99 0.14653-0.42193-0.85693 0.55404 0.17896 0.38688
  -4  -3  10    0.93    3.02  99 0.14682-0.43909-0.85681 0.60385 0.17898 0.27366
  -3  -3  12   16.79    4.34 100 0.13182-0.27489-0.86317 0.66921 0.17810 0.43642
  -3  -2  10  191.27    5.27 100 0.12769-0.28833-0.86488 0.71993 0.17784 0.32299
  -2  -6  -6    1.62    3.96 101 0.11742-0.61269-0.86906 0.29869 0.17721-0.70886
  -2  -2  11   31.30    4.32 100 0.13171-0.16386-0.86322 0.76662 0.17809 0.42100
  -2  -1   0 1320.96   10.57  99 0.13932-0.37805-0.86002 0.71504 0.17854-0.26284
  -1  -8  -8    0.35    4.62 100 0.12889-0.60621-0.86438 0.16761 0.17792-0.82243
   2  -1   8   13.76    4.40 100 0.12628 0.23330-0.86546 0.95718 0.17776 0.38882
   4  -4  -9   64.64    4.69 100 0.12493 0.01538-0.86602 0.63155 0.17767-0.65327
   4  -3  10    1.02    4.15 100 0.12722 0.44094-0.86507 0.91163 0.17782 0.56351
   4  -1   5   19.79    3.69 100 0.13602 0.37459-0.86141 0.99512 0.17835 0.27058
   5  -5 -10   23.37    4.05 100 0.13232 0.06803-0.86296 0.58202 0.17813-0.69308
   5  -4  -9   17.65    3.20  99 0.14418 0.10362-0.85794 0.66041 0.17883-0.61883
   5  -1  -2  137.62    3.27  99 0.15278 0.31677-0.85422 0.94810 0.17932-0.13749
   5  -1  -1  136.74    3.65  99 0.13887 0.35153-0.86021 0.96490 0.17852-0.07329
   5  -1   2  100.08    3.85  99 0.14777 0.40637-0.85640 0.99465 0.17903 0.11612
   6  -2  -4   69.93    3.71  99 0.14400 0.36596-0.85802 0.89659 0.17882-0.23971
   7  -5  -9   20.45    3.47 100 0.13707 0.30080-0.86097 0.66661 0.17841-0.55973
   7  -3  -5   24.37    2.89  99 0.13776 0.43340-0.86068 0.85321 0.17845-0.27954
   7  -3   4    3.59    3.43  99 0.14076 0.62065-0.85941 0.95033 0.17863 0.28905
   8  -5  -8    0.05    3.45  98 0.15076 0.41706-0.85510 0.71094 0.17921-0.46203
   8  -4  -6    0.28    2.79  99 0.15264 0.48063-0.85428 0.80228 0.17931-0.32089
   9  -5  -6    2.46    3.03  98 0.15269 0.56306-0.85426 0.76811 0.17931-0.29765
  -6  -7   4    4.34    3.38 100 0.12147-0.85498-0.86757 0.18813 0.17760-0.22714
  -6  -7   5    0.81    3.09 100 0.13609-0.84958-0.86153 0.19164 0.17849-0.16755
  -6  -6   6    4.02    3.24  99 0.13313-0.79322-0.86277 0.27737 0.17832-0.08850
  -6  -6   7    1.57    3.37 100 0.12983-0.77492-0.86414 0.28911 0.17812-0.02507
  -6  -6   8    3.20    3.57 100 0.12927-0.75315-0.86438 0.30034 0.17808 0.03836
  -6  -6   9    9.01    3.64 100 0.12324-0.72638-0.86685 0.31345 0.17771 0.10210
  -5  -7   0    5.33    3.28 100 0.13191-0.84060-0.86328 0.17761 0.17824-0.44414
  -5  -5  12    5.53    3.75 100 0.12170-0.52766-0.86748 0.45629 0.17762 0.34041
  -5  -4   3   49.75    3.28 100 0.12608-0.69853-0.86569 0.42739 0.17789-0.21813
  -5  -4  10   -0.47    3.24 100 0.12960-0.55092-0.86424 0.50174 0.17810 0.22416
  -4  -3   1  143.35    3.37 100 0.13515-0.61731-0.86193 0.51012 0.17844-0.29681
  -4  -2   4   12.17    2.87 100 0.12678-0.52176-0.86540 0.61784 0.17793-0.09370
  -4  -2   5   27.34    2.82  99 0.13687-0.50977-0.86121 0.62459 0.17854-0.03128
  -4  -2   6   69.57    3.22  99 0.13638-0.48851-0.86141 0.63563 0.17851 0.03194
  -4  -2   7   46.94    3.59 100 0.12691-0.45788-0.86535 0.65088 0.17794 0.09595
  -3  -8  -5    6.69    3.73 100 0.12673-0.75561-0.86542 0.12699 0.17793-0.70378
  -3  -4  -3   76.36    3.87 100 0.12505-0.60991-0.86611 0.43614 0.17783-0.52623
  -3  -2   0  250.50    4.20  99 0.13768-0.50893-0.86086 0.60697 0.17859-0.31171
  -3  -1   4  261.02    4.89 100 0.13115-0.39296-0.86360 0.72497 0.17820-0.04572
  -3  -1   5  322.50    5.18 100 0.13463-0.37528-0.86215 0.73420 0.17841 0.01734
  -3  -1   6   91.58    3.92 100 0.12356-0.34344-0.86672 0.75001 0.17773 0.08122
  -2  -3  13    0.04    4.55 102 0.09039-0.10343-0.87971 0.73538 0.17558 0.54114
  -1  -1  -2   77.28    4.58 100 0.12697-0.30099-0.86533 0.73553 0.17794-0.35265
  -1   0   2  129.13    6.48 100 0.12020-0.18493-0.86809 0.85316 0.17753-0.08736
  -1   0   5  602.10   12.02 101 0.10967-0.11100-0.87229 0.88974 0.17686 0.10344
   0  -7  -9    5.97    5.30 102 0.09195-0.45829-0.87912 0.28016 0.17569-0.83488
   0  -5  -8   30.57    5.59 102 0.10009-0.39329-0.87602 0.43103 0.17623-0.74518
   1   0   5  463.56    9.17 102 0.10307 0.10979-0.87487 0.96678 0.17643 0.17603
   3  -3  11    9.56    4.32 102 0.10067 0.38044-0.87580 0.89433 0.17627 0.59209
   4  -2  -6   53.32    3.75 100 0.12102 0.13166-0.86775 0.80881 0.17758-0.43820
   5  -2   6   36.46    3.75 100 0.12733 0.48735-0.86518 0.97587 0.17797 0.35790
   5  -1   0   24.79    2.63 100 0.13442 0.37726-0.86223 0.97811 0.17840-0.01036
   5  -1   1    5.27    2.64 100 0.13615 0.39675-0.86151 0.98797 0.17850 0.05316
   6  -2   3   14.17    3.21 100 0.12983 0.52880-0.86414 0.97929 0.17812 0.20444
   7  -6 -10   19.70    4.19 101 0.11979 0.27107-0.86825 0.59152 0.17750-0.63187
   8  -6  -9    9.71    4.04 101 0.11779 0.40053-0.86906 0.64020 0.17737-0.53289
   8  -4  -5    4.84    3.42 100 0.12733 0.52796-0.86518 0.82424 0.17797-0.25538
   8  -4   3   -2.96    3.34 100 0.12691 0.69811-0.86535 0.91361 0.17794 0.25234
   9  -5  -5    1.15    3.61 100 0.12863 0.60636-0.86464 0.78801 0.17805-0.23233
  -6  -6   5    0.45    3.04 101 0.11271-0.80439-0.87106 0.27145 0.17713-0.15389
  -5  -6   0   27.78    3.53 101 0.10786-0.79324-0.87297 0.25829 0.17681-0.43285
  -5  -5   1    5.26    3.04 101 0.11243-0.75254-0.87117 0.33873 0.17711-0.35695
  -5  -3   6    7.37    3.04 101 0.10978-0.59173-0.87222 0.53773 0.17694-0.01417
  -5  -3   7   -2.00    2.91 100 0.11954-0.57371-0.86832 0.54460 0.17756 0.04613
  -4  -7  -3    1.86    3.66 101 0.11034-0.77831-0.87200 0.18983 0.17697-0.59849
  -4  -5  -2   92.28    3.82 101 0.10644-0.70230-0.87353 0.34498 0.17672-0.51123
  -4  -4  -1   18.21    3.37 101 0.10992-0.65970-0.87216 0.42706 0.17695-0.43478
  -4  -3  11    6.21    3.79 101 0.10809-0.37958-0.87288 0.62992 0.17683 0.33799
  -4  -2   3   79.01    3.34 101 0.11125-0.52650-0.87164 0.61329 0.17703-0.15632
  -4  -2   8   16.40    3.31 101 0.11078-0.42011-0.87182 0.66792 0.17700 0.16019
  -3  -7  -5   33.89    4.04 101 0.10825-0.70969-0.87282 0.20618 0.17684-0.69035
  -3  -5  -4   -3.23    2.97 101 0.11048-0.64131-0.87194 0.35823 0.17698-0.60200
  -3  -4  14    7.43    4.55 102 0.09557-0.21929-0.87772 0.63305 0.17601 0.55187
  -3  -3  -2   78.52    3.58 101 0.11747-0.55654-0.86916 0.52135 0.17743-0.44999
  -3  -1   3   82.18    3.71 101 0.11766-0.40040-0.86908 0.71931 0.17744-0.10804
  -3  -1   7  225.58    5.17 101 0.10294-0.30156-0.87489 0.76864 0.17650 0.14603
  -2  -8  -7   -0.12    4.54 101 0.10212-0.66080-0.87521 0.15422 0.17644-0.78773
  -2  -4  -5   26.59    3.87 102 0.09753-0.51718-0.87697 0.46197 0.17614-0.61442
  -2  -3  -4   77.10    4.10 102 0.09736-0.47128-0.87704 0.54480 0.17613-0.53896
  -1  -7  -8    2.53    4.38 102 0.09045-0.54175-0.87965 0.25471 0.17566-0.80616
  -1  -5  -7   49.42    4.62 102 0.09476-0.47508-0.87802 0.40688 0.17595-0.71799
  -1  -2  -4   17.84    3.73 101 0.10490-0.34650-0.87413 0.65035 0.17662-0.49043
   1  -7 -10    8.43    8.54 106 0.02336-0.30108-0.90260 0.33109 0.17071-0.85534
   2  -2  -6   12.09    4.36 103 0.07874-0.04099-0.88397 0.74983 0.17486-0.50743
   2  -2  10   15.44    4.74 103 0.07074 0.30579-0.88685 0.92795 0.17429 0.50598
   2   0   0  263.40    5.90 101 0.10900 0.10487-0.87252 0.94741 0.17689-0.10489
   2   0   3  166.98    5.24 102 0.10054 0.17722-0.87582 0.98373 0.17634 0.08534
   3  -2   9   66.93    4.95 102 0.09434 0.36932-0.87819 0.94661 0.17593 0.47747
   3  -1  -4  135.45    4.35 101 0.11648 0.09552-0.86955 0.86676 0.17736-0.33464
   4  -1  -3   36.95    3.16 101 0.11456 0.22603-0.87032 0.91603 0.17724-0.23522
   5  -2  -5    9.25    3.40 101 0.11219 0.26862-0.87127 0.86084 0.17709-0.33743
   6  -4  -8   23.42    3.22 101 0.10673 0.26896-0.87341 0.72481 0.17674-0.51627
   6  -3  -6   12.88    3.22 102 0.10333 0.33831-0.87474 0.81886 0.17652-0.37794
   6  -3   6    3.39    3.33 101 0.10635 0.59095-0.87356 0.94969 0.17672 0.38222
   6  -2  -3   22.60    2.62 101 0.11978 0.41056-0.86822 0.91703 0.17757-0.17552
   6  -2  -2   12.98    2.77 102 0.10327 0.44773-0.87476 0.93413 0.17652-0.11144
   6  -2   2    2.38    3.09 101 0.11391 0.52541-0.87058 0.97583 0.17720 0.14150
   7  -4  -7    5.41    3.02 101 0.11732 0.38685-0.86922 0.76845 0.17742-0.41864
   7  -4   6    2.16    3.79 101 0.11026 0.67081-0.87203 0.91510 0.17697 0.40628
   7  -3  -4   18.86    3.17 101 0.11336 0.47847-0.87080 0.87445 0.17717-0.21482
   7  -3   3    3.66    3.07 101 0.11764 0.62314-0.86909 0.94945 0.17744 0.22725
   8  -5  -7    1.92    3.17 101 0.11189 0.47779-0.87138 0.73860 0.17707-0.39646
   8  -4  -4    3.49    3.20 101 0.10701 0.56820-0.87331 0.84284 0.17676-0.19177
   8  -4   2    4.82    3.34 102 0.10395 0.69697-0.87450 0.90890 0.17656 0.18812
   9  -6  -7   -0.26    3.50 101 0.11243 0.55715-0.87117 0.70250 0.17711-0.37119
   9  -5  -4   -0.73    3.26 101 0.11536 0.64264-0.87000 0.80567 0.17729-0.16875
   9  -5  -3    0.37    3.17 100 0.11553 0.67305-0.86993 0.82159 0.17730-0.10558
  -6  -6   4   -2.95    2.71 102 0.10218-0.81124-0.87524 0.26572 0.17642-0.21604
  -6  -5   6   15.28    3.37 102 0.09698-0.73763-0.87724 0.36248 0.17608-0.07382
  -6  -5   7   16.34    3.37 102 0.09849-0.71972-0.87666 0.37255 0.17618-0.01094
  -6  -5   8    4.34    3.38 102 0.09779-0.69667-0.87693 0.38418 0.17614 0.05288
  -6  -5   9    2.99    3.26 102 0.09000-0.66801-0.87987 0.39815 0.17562 0.11689
  -5  -7  -1    1.77    3.21 102 0.08856-0.82041-0.88041 0.18327 0.17552-0.50555
  -5  -4   2    9.90    2.62 101 0.10237-0.69595-0.87516 0.42526 0.17644-0.27950
  -5  -4  11   35.39    3.68 102 0.09614-0.49952-0.87755 0.52654 0.17603 0.29089
  -5  -3   4   54.80    3.10 102 0.08923-0.61569-0.88016 0.52445 0.17556-0.13963
  -5  -3   5   50.05    3.01 101 0.10209-0.60697-0.87527 0.52997 0.17642-0.07727
  -5  -3   8   40.43    3.56 102 0.09531-0.53727-0.87787 0.56523 0.17597 0.11393
  -4  -4  13   -1.05    4.08 102 0.09234-0.34540-0.87899 0.58749 0.17577 0.45474
  -4  -3   0   39.63    3.32 102 0.09427-0.59781-0.87826 0.51561 0.17590-0.35736
  -3  -1   2  104.73    4.04 102 0.09107-0.39490-0.87947 0.71905 0.17569-0.16938
  -2  -1   9  117.81    5.58 103 0.08128-0.13023-0.88310 0.83612 0.17502 0.30998
   2  -1  -4   33.05    4.06 102 0.08952 0.01509-0.88005 0.83990 0.17558-0.36866
   2   0   1  713.01    8.35 103 0.08669 0.14872-0.88111 0.96680 0.17539-0.04018
   2   0   2  637.66    7.96 103 0.08528 0.17137-0.88163 0.97853 0.17529 0.02318
   3  -2  -6  311.11    6.12 103 0.08578 0.05939-0.88145 0.78490 0.17533-0.47213
   4  -1   4   86.27    3.69 102 0.10020 0.38937-0.87600 0.99872 0.17629 0.20873
   5  -3  -7   50.65    3.55 102 0.09920 0.21489-0.87639 0.77267 0.17623-0.47696
   5  -3   8   14.09    3.78 102 0.09569 0.53777-0.87773 0.93886 0.17600 0.47391
   5  -2   5  119.31    4.06 103 0.08560 0.50806-0.88151 0.98084 0.17532 0.29692
   6  -7 -11    8.54    4.22 103 0.08480 0.15279-0.88181 0.48542 0.17526-0.74251
   6  -4   8    9.56    4.18 103 0.08731 0.62686-0.88088 0.90722 0.17543 0.49768
   6  -2  -1   12.32    3.09 102 0.09629 0.47760-0.87750 0.94835 0.17604-0.04787
   6  -2   0    4.96    3.28 102 0.09766 0.49949-0.87698 0.96029 0.17613 0.01547
   6  -2   1   35.01    3.28 102 0.09926 0.51646-0.87636 0.96915 0.17623 0.07839
   7  -3  -3    9.01    2.98 102 0.09741 0.51664-0.87707 0.89245 0.17611-0.15079
   7  -3   1    2.82    2.80 103 0.08648 0.61177-0.88118 0.93928 0.17538 0.10278
   7  -3   2    0.82    2.76 103 0.08740 0.62303-0.88084 0.94409 0.17544 0.16254
   8  -4  -3    6.08    3.30 102 0.09453 0.60278-0.87817 0.85928 0.17592-0.12774
   8  -4   1   10.66    3.43 102 0.09268 0.68809-0.87887 0.90345 0.17580 0.12591
   9  -5  -2   26.28    3.54 102 0.09935 0.70180-0.87633 0.83412 0.17624-0.04025
   9  -5  -1    2.31    3.39 102 0.09546 0.72359-0.87782 0.84511 0.17598 0.02231
  -6  -6   3    5.72    3.16 103 0.08063-0.81183-0.88328 0.26356 0.17506-0.27574
  -6  -5   4    4.57    2.98 103 0.07267-0.75693-0.88615 0.34913 0.17451-0.19912
  -6  -5   5    9.29    2.70 102 0.08736-0.74968-0.88080 0.35522 0.17552-0.13742
  -6  -5  10   12.36    3.45 103 0.07853-0.63493-0.88404 0.41271 0.17492 0.18019
  -5  -5   0   10.17    3.16 103 0.07593-0.73761-0.88498 0.34127 0.17474-0.41700
  -5  -3   3   50.54    3.05 103 0.07342-0.61991-0.88588 0.51880 0.17456-0.20165
  -5  -3   9   30.84    3.41 103 0.07929-0.49952-0.88377 0.58310 0.17497 0.17706
  -4  -6  -3    1.65    3.37 103 0.08511-0.72747-0.88163 0.27100 0.17537-0.58387
  -4  -2   2   96.16    3.00 102 0.08644-0.52251-0.88114 0.61206 0.17546-0.21752
  -4  -2   9   18.01    3.19 103 0.08277-0.37112-0.88249 0.68947 0.17521 0.22590
  -3  -6  -5   28.64    4.23 103 0.07406-0.65233-0.88566 0.28948 0.17460-0.67458
  -3  -2  -1   88.17    3.59 103 0.08107-0.47365-0.88312 0.61802 0.17509-0.37127
  -3  -2  11   65.56    4.52 104 0.06032-0.19883-0.89049 0.75701 0.17362 0.39015
  -3  -1   8  362.87    6.22 104 0.06730-0.24429-0.88806 0.79293 0.17413 0.21190
  -2  -7  -7    4.43    4.08 104 0.06234-0.59947-0.88979 0.23830 0.17377-0.77645
  -2  -5  -6  125.15    4.71 104 0.06522-0.53166-0.88879 0.39155 0.17398-0.68832
   4  -7 -11    0.40    5.40 104 0.05423-0.03232-0.89258 0.42172 0.17317-0.81605
   4  -4  11    1.24    4.54 104 0.05961 0.50557-0.89074 0.87702 0.17357 0.61957
   4  -2   7   25.87    3.79 104 0.06798 0.46146-0.88782 0.97231 0.17417 0.38915
   4  -1  -2  612.93    6.33 103 0.08170 0.28000-0.88289 0.93948 0.17514-0.17008
   4  -1   3   11.64    3.10 103 0.07364 0.39588-0.88581 0.99771 0.17458 0.14795
   5  -7 -11    1.95    4.55 105 0.04518 0.08408-0.89561 0.46151 0.17250-0.77424
   5  -2  -4    4.89    2.91 103 0.07100 0.33137-0.88675 0.88683 0.17439-0.27262
   6  -6 -10    2.82    4.11 103 0.07099 0.21223-0.88675 0.57286 0.17439-0.66692
   6  -5  -9   12.09    3.59 103 0.08008 0.24982-0.88348 0.65163 0.17502-0.59233
   6  -3   5   13.73    3.35 104 0.06854 0.60854-0.88762 0.95240 0.17421 0.32197
   7  -5  -8    4.70    3.40 103 0.07644 0.38098-0.88480 0.70126 0.17477-0.49134
   7  -4  -6   15.99    3.29 103 0.07794 0.44725-0.88426 0.79521 0.17488-0.35229
   7  -4   5    0.80    3.29 103 0.07320 0.68576-0.88596 0.91727 0.17454 0.34494
   7  -3  -2   29.68    2.74 103 0.08568 0.54882-0.88142 0.90790 0.17541-0.08683
   7  -3  -1    9.23    3.22 103 0.07785 0.57739-0.88429 0.91951 0.17487-0.02414
   7  -3   0    8.52    2.98 103 0.08107 0.59676-0.88312 0.93120 0.17509 0.04063
   8  -6  -8    6.51    3.39 103 0.07427 0.46706-0.88558 0.66890 0.17462-0.46870
   8  -5  -6   -2.17    3.35 103 0.07645 0.53343-0.88480 0.76241 0.17477-0.32940
   8  -4  -2   13.26    2.65 103 0.08484 0.63286-0.88173 0.87346 0.17535-0.06274
   8  -4  -1   17.25    3.09 103 0.08290 0.65617-0.88245 0.88577 0.17522 0.00072
   8  -4   0    4.99    3.03 103 0.08541 0.67502-0.88152 0.89534 0.17539 0.06318
   9  -6  -6   -1.23    3.31 104 0.06931 0.61019-0.88735 0.72489 0.17427-0.30116
  -6  -6   2    6.45    3.48 104 0.05885-0.80872-0.89090 0.26061 0.17344-0.33697
  -6  -5  11    1.71    3.36 103 0.06656-0.59756-0.88822 0.42782 0.17399 0.24299
  -6  -4   6   27.04    3.09 104 0.05684-0.67305-0.89159 0.44836 0.17329-0.05969
  -6  -4   7    9.64    3.39 104 0.06155-0.65482-0.88997 0.45769 0.17363 0.00407
  -6  -4   8    1.47    3.05 105 0.05384-0.62912-0.89261 0.47117 0.17307 0.06835
  -5  -6  -1   19.85    3.48 104 0.06521-0.77226-0.88869 0.26333 0.17390-0.49257
  -5  -4   1   39.31    2.66 103 0.07043-0.68576-0.88685 0.42602 0.17427-0.34100
  -5  -4  12    6.54    3.60 104 0.06268-0.44326-0.88958 0.54988 0.17371 0.35702
  -5  -3  10   17.92    3.43 104 0.05607-0.45595-0.89186 0.60063 0.17323 0.24319
  -4  -4  -2   76.65    3.67 104 0.05575-0.62706-0.89196 0.43540 0.17321-0.49420
  -4  -3  12    6.11    4.26 104 0.05533-0.30424-0.89211 0.66092 0.17318 0.40684
  -3  -3  13    2.71    4.31 105 0.04602-0.16643-0.89524 0.71256 0.17248 0.50650
  -2  -2  -3  303.51    5.52 104 0.06096-0.38885-0.89018 0.64054 0.17359-0.46030
  -2  -1  -1  140.46    4.49 104 0.06379-0.32405-0.88919 0.73294 0.17379-0.32130
   1   0   4  232.78    7.06 106 0.02932 0.16307-0.90063 0.98167 0.17119 0.11778
   2  -4  13    3.97    5.84 107 0.00286 0.38824-0.90863 0.84076 0.16905 0.67608
   4  -1  -1  521.51    6.00 104 0.05972 0.32321-0.89060 0.95819 0.17350-0.10524
   4  -1   2  154.72    4.05 105 0.05407 0.39289-0.89253 0.99278 0.17308 0.08527
   5  -4  -8  102.20    4.24 105 0.04966 0.21808-0.89402 0.70772 0.17275-0.54922
   5  -2   4  153.13    4.24 105 0.05237 0.52019-0.89311 0.98166 0.17296 0.23588
   6  -3  -5    8.63    3.29 104 0.06379 0.39938-0.88919 0.84501 0.17379-0.31153
   7  -7 -10   16.23    4.02 105 0.04722 0.31912-0.89484 0.54683 0.17257-0.64095
   7  -6  -9    1.56    3.65 104 0.05671 0.35602-0.89164 0.62657 0.17328-0.56730
   8  -7  -9   10.99    3.94 105 0.05226 0.44247-0.89315 0.59343 0.17295-0.54165
   9  -6  -5   -0.82    3.58 104 0.06141 0.64988-0.89002 0.74329 0.17362-0.23987
  -6  -5   3   12.15    2.80 104 0.05367-0.75859-0.89269 0.34516 0.17314-0.26150
  -6  -4   5   12.97    3.11 105 0.04858-0.68594-0.89440 0.44048 0.17276-0.12120
  -6  -4   9   10.04    3.29 105 0.04628-0.59891-0.89517 0.48536 0.17259 0.13210
  -5  -3   2   31.49    3.13 105 0.04766-0.61602-0.89471 0.51683 0.17269-0.26329
  -4  -7  -4   24.58    4.22 105 0.04743-0.73665-0.89479 0.20083 0.17267-0.65791
  -4  -5  -3   10.29    3.22 105 0.04597-0.66393-0.89527 0.35574 0.17256-0.56928
  -4  -4  14    8.63    4.63 106 0.02962-0.25964-0.90055 0.62019 0.17130 0.52185
  -4  -3  -1   40.63    3.33 105 0.04497-0.57050-0.89560 0.52176 0.17249-0.41741
  -4  -2   1   58.55    2.79 104 0.05330-0.51073-0.89282 0.61262 0.17311-0.27859
  -4  -2  10   25.10    3.21 105 0.04499-0.31181-0.89559 0.71383 0.17249 0.29243
  -3  -4  -4  102.06    3.87 105 0.04541-0.55196-0.89546 0.45442 0.17252-0.58382
  -3  -3  -3  248.94    4.74 105 0.04329-0.50355-0.89615 0.53780 0.17236-0.50781
  -3  -1   1   46.20    3.08 104 0.05418-0.37891-0.89252 0.72127 0.17318-0.22995
  -1  -6  -8    5.45    4.33 106 0.03081-0.45527-0.90017 0.34666 0.17140-0.78617
  -1   0   6  884.66   15.81 108 0.00151 0.01942-0.90902 0.93796 0.16902 0.17480
   0   0   5  180.84   12.31 115-0.11916 0.22536-0.93658 0.99152 0.15759 0.15868
   2  -1   7   65.31    4.93 106 0.02297 0.31651-0.90263 0.98347 0.17078 0.33153
   3  -4  12    2.05    4.99 106 0.02281 0.45578-0.90268 0.86218 0.17076 0.64879
   3  -1  -3  269.12    5.32 105 0.04919 0.18365-0.89420 0.90239 0.17281-0.26699
   4  -3  -7    4.30    3.13 105 0.04541 0.16184-0.89546 0.75488 0.17252-0.50822
   4  -2  -5   36.14    3.48 105 0.04889 0.22413-0.89430 0.84647 0.17278-0.37006
   4  -1   0   58.61    3.26 105 0.04843 0.35570-0.89445 0.97302 0.17275-0.04131
   4  -1   1    1.29    2.88 105 0.04667 0.37972-0.89504 0.98454 0.17262 0.02274
   5  -3   7   36.05    3.97 105 0.03760 0.57418-0.89801 0.94785 0.17192 0.41394
   5  -2  -3    5.66    2.86 105 0.04105 0.38321-0.89689 0.90894 0.17219-0.20682
   6  -4  -7   26.85    3.28 105 0.04751 0.34843-0.89476 0.75715 0.17268-0.44961
   6  -4   7    2.34    3.91 106 0.03675 0.65708-0.89828 0.91399 0.17186 0.43817
   6  -3   4    6.60    3.34 105 0.03902 0.61697-0.89755 0.95245 0.17203 0.26102
   7  -4  -5   22.91    3.13 105 0.04583 0.50170-0.89532 0.81643 0.17255-0.28666
   7  -4   4   14.98    3.37 105 0.04357 0.69349-0.89606 0.91670 0.17238 0.28339
   8  -5  -5   10.55    3.31 105 0.04676 0.58256-0.89501 0.78234 0.17262-0.26252
   8  -5   3    1.31    3.34 105 0.04078 0.75887-0.89697 0.87255 0.17217 0.24453
   9  -6  -4   12.29    3.67 105 0.04667 0.68722-0.89504 0.75978 0.17262-0.17549
  -6  -6   1    1.75    3.44 106 0.02714-0.79966-0.90132 0.26006 0.17118-0.39893
  -6  -5   2   -0.79    3.41 106 0.02777-0.75577-0.90112 0.34088 0.17123-0.32610
  -6  -4   4    6.14    2.60 105 0.03568-0.69440-0.89862 0.43316 0.17185-0.18437
  -6  -4  10    5.06    3.48 106 0.02737-0.56100-0.90125 0.50282 0.17120 0.19782
  -5  -5  -1   85.97    3.55 106 0.03396-0.71586-0.89917 0.34528 0.17171-0.47678
  -5  -4   0    2.37    2.95 106 0.02882-0.66928-0.90079 0.42781 0.17131-0.40320
  -5  -4  13    3.35    4.23 107 0.01618-0.37659-0.90468 0.57674 0.17030 0.42474
  -5  -3  11   21.34    3.26 106 0.02453-0.40146-0.90213 0.62354 0.17097 0.30988
  -5  -2   5   23.90    3.27 106 0.02923-0.50909-0.90066 0.62775 0.17135-0.05861
  -5  -2   6    8.78    3.17 106 0.03373-0.49310-0.89924 0.63589 0.17170 0.00367
  -5  -2   7   36.25    3.52 106 0.02894-0.46586-0.90076 0.64990 0.17132 0.06775
  -4  -6  -4   -2.38    3.62 107 0.01872-0.68181-0.90391 0.28188 0.17051-0.64443
  -4  -1   4  159.71    3.73 106 0.02141-0.38980-0.90309 0.72785 0.17072-0.07301
  -4  -1   5   64.56    3.28 106 0.02819-0.37525-0.90099 0.73658 0.17126-0.01038
  -4  -1   6    8.72    3.01 106 0.02607-0.35199-0.90165 0.74780 0.17110 0.05259
  -3  -7  -6    2.24    4.21 106 0.02444-0.64683-0.90216 0.22455 0.17097-0.74517
  -3  -5  -5   13.47    3.74 106 0.01989-0.57521-0.90356 0.37908 0.17060-0.65926
  -3  -1   9   46.36    4.40 107 0.01537-0.17039-0.90493 0.82155 0.17024 0.27999
  -2  -6  -7    2.22    3.85 107 0.01388-0.52561-0.90538 0.32546 0.17012-0.75943
  -2  -2  12    1.32    4.77 109-0.01454 0.00583-0.91349 0.82983 0.16773 0.49751
  -2   0   3   66.97    4.30 106 0.02146-0.17146-0.90308 0.86241 0.17073-0.05259
  -2   0   4  197.23    5.34 106 0.02834-0.15722-0.90094 0.87124 0.17127 0.00997
  -2   0   5   43.86    4.11 107 0.01452-0.12197-0.90518 0.88657 0.17017 0.07451
   0  -6  -9    3.17    5.81 109-0.02170-0.31920-0.91541 0.38753 0.16710-0.81185
   3  -1   5  134.25    4.36 106 0.02807 0.37622-0.90103 0.99765 0.17125 0.24039
   5  -6 -10   19.13    3.98 107 0.01928 0.15591-0.90374 0.55175 0.17055-0.69816
   5  -5  -9   27.43    3.65 106 0.02130 0.19921-0.90313 0.63312 0.17072-0.62345
   5  -4   9    2.24    3.90 106 0.02735 0.60269-0.90125 0.90260 0.17120 0.53043
   5  -3  -6   36.69    3.33 106 0.03390 0.30018-0.89919 0.80569 0.17171-0.40967
   5  -2   3   37.15    3.45 106 0.02735 0.52402-0.90125 0.97890 0.17120 0.17329
   6  -3  -4   22.91    3.23 106 0.03280 0.45202-0.89954 0.86589 0.17162-0.24701
   7  -5  -7    6.19    3.38 106 0.02933 0.44990-0.90063 0.72815 0.17135-0.42484
   7  -4   3    9.03    3.03 106 0.02247 0.69600-0.90277 0.91305 0.17081 0.22289
   8  -6  -7    0.17    3.00 107 0.02431 0.53285-0.90220 0.69396 0.17096-0.39821
   8  -5  -4    0.48    3.19 106 0.02637 0.62384-0.90156 0.79931 0.17112-0.19829
   8  -5   2   -1.25    3.48 106 0.02595 0.75436-0.90169 0.86811 0.17109 0.18375
   9  -6  -3    3.59    2.96 106 0.03451 0.71962-0.89899 0.77392 0.17176-0.11188
   9  -6  -2   13.55    3.97 106 0.02904 0.74703-0.90073 0.78656 0.17133-0.04873
   9  -6  -1   18.93    3.71 106 0.02752 0.76963-0.90120 0.79809 0.17121 0.01494
  -6  -4   3    2.70    3.00 107 0.01573-0.69624-0.90493 0.42892 0.17020-0.24635
  -6  -4  11    0.76    3.34 108 0.00418-0.51686-0.90834 0.52189 0.16925 0.26409
  -6  -3   6    2.16    2.64 107 0.00570-0.59754-0.90790 0.53649 0.16938-0.04269
  -6  -3   7    8.04    3.00 107 0.00689-0.57725-0.90755 0.54720 0.16948 0.02106
  -5  -6  -2    6.00    3.07 106 0.01829-0.74621-0.90416 0.26746 0.17041-0.55181
  -5  -3   1   17.43    3.14 107 0.01570-0.60652-0.90494 0.51585 0.17020-0.32370
  -5  -2   4  127.27    3.35 106 0.01983-0.52066-0.90369 0.61978 0.17053-0.12113
  -5  -2   8   45.44    3.19 106 0.01865-0.43404-0.90405 0.66391 0.17044 0.13215
  -4  -2   0   27.05    3.26 107 0.01153-0.49037-0.90619 0.61553 0.16986-0.33781
  -4  -2  11   15.36    3.61 108-0.00132-0.24306-0.90992 0.73936 0.16879 0.35931
  -4  -1   3  929.48    7.17 107 0.00629-0.39602-0.90773 0.72155 0.16943-0.13497
  -4  -1   7   18.30    3.08 107 0.01228-0.31674-0.90596 0.76384 0.16992 0.11756
  -3  -2  -2   37.26    3.38 107 0.01312-0.42757-0.90571 0.62988 0.16999-0.42882
  -3  -1   0  215.02    4.51 107 0.00596-0.35236-0.90782 0.72566 0.16940-0.28884
   1  -1   8  136.62    6.54 110-0.03670 0.29004-0.91935 0.97341 0.16570 0.36468
   3  -6 -10    8.79    5.35 111-0.05015 0.01035-0.92262 0.49492 0.16447-0.76472
   3  -3  -7    4.72    4.01 108-0.00881 0.10730-0.91202 0.73279 0.16816-0.54052
   3  -3  10   20.66    4.09 109-0.02007 0.48052-0.91507 0.92223 0.16718 0.53706
   4  -6 -10   22.22    4.97 109-0.01940 0.08704-0.91489 0.52490 0.16724-0.73254
   4  -4  -8   17.16    4.03 108-0.00760 0.16720-0.91168 0.68735 0.16826-0.58136
   4  -2   6   57.61    3.50 107 0.01285 0.49531-0.90579 0.97936 0.16997 0.32858
   5  -2  -2  116.92    3.20 107 0.01742 0.42671-0.90442 0.92670 0.17034-0.14273
   5  -2   2   20.02    3.29 107 0.00941 0.52099-0.90681 0.97304 0.16969 0.11155
   6  -5  -8   60.37    3.71 107 0.00591 0.34311-0.90784 0.68609 0.16940-0.52320
   6  -3  -3   12.62    3.11 107 0.00815 0.49850-0.90718 0.88414 0.16958-0.18087
   6  -3   3   15.56    3.19 107 0.01351 0.61982-0.90560 0.94887 0.17002 0.19811
   7  -5   6   14.10    3.75 107 0.01392 0.74239-0.90548 0.87624 0.17005 0.40107
   7  -4  -4    5.64    2.51 107 0.01937 0.54746-0.90383 0.83526 0.17050-0.22160
   8  -7  -8    1.32    3.34 108 0.00294 0.51227-0.90870 0.61919 0.16915-0.47427
   8  -5  -3    7.41    3.31 107 0.01558 0.65837-0.90498 0.81502 0.17019-0.13423
   8  -5  -2   47.70    3.16 108 0.00316 0.68925-0.90864 0.82774 0.16917-0.07046
   8  -5   1    2.61    3.36 108 0.00619 0.74755-0.90776 0.85870 0.16942 0.11948
  -7  -5   6    1.85    3.40 108-0.00867-0.74290-0.91209 0.36072 0.16812-0.10235
  -7  -5   7    3.13    3.29 107 0.00226-0.72845-0.90900 0.36841 0.16904-0.04008
  -6  -6   0    1.62    3.40 108-0.00270-0.78660-0.91042 0.25910 0.16862-0.45768
  -6  -5   1   10.83    3.15 108-0.00017-0.74683-0.90970 0.34027 0.16884-0.38314
  -6  -4   2    2.16    3.15 109-0.01271-0.69184-0.91320 0.42629 0.16777-0.30801
  -6  -3   5   28.84    2.98 108-0.00053-0.61161-0.90980 0.52769 0.16881-0.10436
  -6  -3   8    7.85    2.61 107 0.00242-0.55138-0.90896 0.55935 0.16905 0.08449
  -6  -3   9    5.94    3.05 108-0.00674-0.51975-0.91155 0.57284 0.16828 0.14822
  -5  -4  -1   88.74    3.83 108-0.01044-0.64804-0.91258 0.42968 0.16796-0.46065
  -5  -3  12   22.19    4.38 108-0.01356-0.34117-0.91343 0.64606 0.16770 0.37543
  -5  -2   3   51.45    2.81 107 0.00257-0.52464-0.90891 0.61399 0.16907-0.18282
  -5  -2   9   24.51    3.15 108-0.00175-0.39255-0.91015 0.68105 0.16870 0.19780
  -4  -4  -3    1.84    2.93 108-0.00668-0.58625-0.91153 0.44394 0.16829-0.55261
  -4  -3  -2   80.47    3.73 108-0.01041-0.53627-0.91257 0.52798 0.16797-0.47519
  -4  -3  13   16.94    4.36 108-0.00863-0.21819-0.91208 0.69298 0.16812 0.47488
  -4  -1   8   31.08    3.22 108-0.01050-0.27292-0.91259 0.78107 0.16796 0.18267
  -3  -6  -6   18.43    4.24 108-0.01467-0.58354-0.91373 0.30742 0.16760-0.72926
  -3  -2  12   34.42    4.45 109-0.02418-0.09154-0.91627 0.79389 0.16677 0.46065
  -2  -3  -5   92.05    4.56 109-0.02016-0.37561-0.91520 0.57206 0.16712-0.59295
  -2  -1  10   27.95    5.06 109-0.03157 0.00531-0.91817 0.88244 0.16611 0.38264
  -2   0   2 2390.03   14.92 108-0.00438-0.16682-0.91089 0.85922 0.16848-0.11353
  -2   0   6  166.18    5.70 109-0.02240-0.06438-0.91580 0.90798 0.16692 0.14074
  -1  -3  -6    0.46    3.91 109-0.02459-0.28357-0.91637 0.59915 0.16673-0.61828
   1   0   1  369.22    8.36 108-0.00239 0.13023-0.91033 0.95871 0.16865-0.07015
   2  -3  -7   63.28    5.65 111-0.05828 0.04956-0.92462 0.70799 0.16365-0.57212
   3  -1  -2  601.32    7.07 108-0.00250 0.25647-0.91036 0.92911 0.16864-0.20011
   3  -1   4   20.25    3.68 109-0.01463 0.39673-0.91372 0.99854 0.16760 0.18079
   4  -2  -4   24.61    3.10 108-0.00925 0.30314-0.91225 0.87483 0.16807-0.30319
   5  -3   6   68.92    3.88 108-0.00945 0.60036-0.91230 0.95119 0.16805 0.35444
   5  -2  -1   80.24    2.77 108 0.00194 0.46387-0.90910 0.94188 0.16901-0.07761
   5  -2   0  106.61    3.57 108-0.00287 0.49009-0.91047 0.95474 0.16861-0.01416
   5  -2   1   46.92    3.26 108-0.00025 0.50882-0.90972 0.96520 0.16883 0.04885
   6  -7 -10    6.11    4.49 109-0.01596 0.27463-0.91408 0.52803 0.16749-0.67248
   6  -6  -9    5.43    4.02 109-0.01652 0.32071-0.91423 0.61073 0.16744-0.59596
   6  -4  -6    8.43    3.29 108-0.00278 0.41968-0.91044 0.78300 0.16862-0.38301
   6  -4   6    5.29    3.20 108-0.00441 0.67833-0.91090 0.91632 0.16848 0.37897
   6  -3  -2   62.86    3.37 108-0.00786 0.53507-0.91186 0.90021 0.16819-0.11688
   6  -3   2   63.38    3.50 108-0.00355 0.61625-0.91066 0.94301 0.16855 0.13604
   7  -8 -10   20.39    4.01 109-0.02047 0.36177-0.91529 0.49524 0.16709-0.64853
   7  -6  -8    3.36    3.43 108-0.00619 0.43875-0.91140 0.65603 0.16833-0.49695
   7  -5  -6   30.40    3.39 108-0.01147 0.51200-0.91286 0.75032 0.16788-0.35865
   7  -4  -3   40.96    2.85 108 0.00191 0.58668-0.90910 0.85182 0.16901-0.15743
   7  -4  -2   95.78    3.66 108-0.00997 0.61983-0.91245 0.86631 0.16800-0.09315
   7  -4   1    0.89    2.92 109-0.01087 0.68395-0.91269 0.89894 0.16793 0.09773
   7  -4   2    2.50    2.49 108 0.00241 0.69293-0.90896 0.90682 0.16905 0.16038
   8  -6  -6    1.74    2.95 108-0.00068 0.58424-0.90985 0.71439 0.16879-0.33530
   8  -5  -1   14.06    2.79 108 0.00100 0.71381-0.90936 0.83987 0.16894-0.00670
   8  -5   0    7.18    2.85 108 0.00263 0.73286-0.90890 0.85070 0.16907 0.05726
   9  -7  -5    8.10    3.33 108-0.00149 0.68859-0.91007 0.69157 0.16873-0.24812
  -7  -5   5    2.76    3.27 108-0.01422-0.75485-0.91349 0.35075 0.16755-0.16525
  -6  -4  12    5.78    3.81 109-0.02305-0.46762-0.91585 0.54012 0.16678 0.32982
  -6  -3   4   39.24    2.81 108-0.01352-0.61914-0.91330 0.52106 0.16761-0.16619
  -6  -3  10    3.04    3.36 109-0.02485-0.48060-0.91632 0.58860 0.16662 0.21328
  -5  -5  -2    2.56    3.03 109-0.01587-0.68768-0.91393 0.34865 0.16741-0.53660
  -5  -3   0   -0.35    3.10 109-0.02278-0.59038-0.91578 0.51388 0.16680-0.38736
  -5  -2   2  127.84    3.66 109-0.02118-0.52224-0.91536 0.60886 0.16694-0.24474
  -5  -2  10    2.69    3.49 110-0.03782-0.33886-0.91963 0.70220 0.16545 0.26624
  -4  -5  -4    9.31    3.12 109-0.02319-0.61661-0.91589 0.36543 0.16677-0.62692
  -4  -1   2  295.58    4.47 109-0.01756-0.39346-0.91439 0.71681 0.16726-0.19658
  -2  -4  -6   46.51    4.08 109-0.02528-0.41648-0.91644 0.49010 0.16658-0.66839
  -2  -3  14    2.83    6.15 112-0.07639 0.08576-0.92850 0.79495 0.16180 0.61632
  -2  -1  -2  466.21    6.63 109-0.02722-0.25443-0.91694 0.74986 0.16641-0.37693
  -1  -4  -7   73.45    5.10 110-0.03997-0.31597-0.92017 0.52000 0.16526-0.69452
  -1  -1  -3   40.50    4.63 110-0.04003-0.15570-0.92018 0.77909 0.16525-0.40306
   2  -1  -3   44.92    3.96 110-0.03100 0.15656-0.91791 0.88844 0.16607-0.29628
   3  -8 -11   12.29    7.52 115-0.12603 0.01622-0.93775 0.35875 0.15671-0.84204
   3  -2  -5   26.27    3.47 109-0.02325 0.18877-0.91590 0.83063 0.16676-0.40018
   4  -5  -9   23.58    3.83 110-0.03667 0.14990-0.91934 0.61145 0.16556-0.65413
   4  -3   8   11.91    3.86 110-0.03628 0.56178-0.91925 0.94215 0.16559 0.44757
   4  -2   5   87.09    4.19 110-0.03272 0.51933-0.91835 0.98067 0.16592 0.26951
   5  -8 -11    1.20    4.82 110-0.04600 0.15046-0.92164 0.41620 0.16470-0.78032
   5  -4  -7   24.43    3.19 109-0.02863 0.31770-0.91730 0.74133 0.16628-0.47998
   5  -4   8    5.17    3.91 110-0.03802 0.64577-0.91968 0.90906 0.16544 0.47164
   5  -3  -5   86.34    4.03 109-0.01907 0.37506-0.91479 0.83282 0.16713-0.34125
   6  -5   8   -0.02    3.81 109-0.02180 0.71040-0.91552 0.87091 0.16689 0.49469
   6  -3  -1   86.82    3.37 109-0.01803 0.56649-0.91452 0.91374 0.16722-0.05201
   6  -3   0  108.30    3.79 109-0.01967 0.58965-0.91496 0.92550 0.16708 0.01148
   6  -3   1   67.84    3.09 109-0.01545 0.60632-0.91382 0.93523 0.16745 0.07420
   7  -7  -9    7.00    3.56 109-0.02063 0.40818-0.91521 0.57834 0.16699-0.57258
   7  -5   5    0.40    3.23 109-0.01969 0.75482-0.91496 0.87563 0.16708 0.34041
   7  -4  -1   40.26    2.84 109-0.01590 0.64753-0.91394 0.87915 0.16741-0.02815
   7  -4   0   38.65    2.85 109-0.01545 0.66822-0.91382 0.89007 0.16745 0.03462
   8  -6  -5    3.27    3.19 109-0.02414 0.63114-0.91614 0.73315 0.16668-0.27058
   9  -7  -4   -0.02    3.23 110-0.03148 0.72886-0.91804 0.70712 0.16603-0.18089
  -7  -5   4    0.66    2.92 110-0.03103-0.76153-0.91797 0.34311 0.16612-0.23021
  -7  -4   6    3.24    3.21 110-0.04067-0.68331-0.92038 0.44036 0.16524-0.08705
  -7  -4   7    2.79    3.12 110-0.03908-0.66597-0.91999 0.45088 0.16538-0.02346
  -7  -4   8    6.35    3.48 110-0.03527-0.64508-0.91904 0.46101 0.16573 0.03911
  -7  -4   9    1.26    3.55 110-0.04197-0.61762-0.92070 0.47386 0.16512 0.10333
  -6  -5   0   17.20    3.36 110-0.03635-0.73245-0.91931 0.33858 0.16563-0.44400
  -6  -4   1   16.47    3.36 110-0.03783-0.68378-0.91968 0.42240 0.16550-0.36750
  -6  -3   3   -0.68    2.41 110-0.03187-0.62440-0.91818 0.51220 0.16604-0.23237
  -5  -6  -3   12.11    3.63 110-0.03792-0.71224-0.91970 0.27219 0.16549-0.60997
  -4  -2  -1    0.65    3.31 110-0.03811-0.46298-0.91975 0.61689 0.16547-0.39831
  -4  -1   9   12.90    3.37 110-0.04399-0.21840-0.92119 0.80053 0.16493 0.24834
  -3  -4  -5   53.69    3.89 110-0.04466-0.48329-0.92135 0.46905 0.16487-0.63953
  -3  -3  -4   53.41    3.47 110-0.04071-0.44091-0.92039 0.55104 0.16524-0.56379
  -3  -3  14    6.53    4.56 111-0.06228-0.03702-0.92546 0.75360 0.16321 0.57844
  -3  -1  10  200.74    6.00 111-0.05315-0.08157-0.92337 0.85088 0.16408 0.34822
  -3   0   4 1270.71    9.24 110-0.04746-0.18913-0.92203 0.85499 0.16461-0.01912
  -2  -2  -4  371.80    6.15 111-0.05084-0.29824-0.92283 0.66218 0.16430-0.51425
   1  -3  12   16.48    6.02 114-0.11520 0.40269-0.93597 0.89091 0.15789 0.60111
   2  -5  -9  190.58    9.76 116-0.13890 0.03875-0.93977 0.55770 0.15533-0.71580
   2  -3  11   13.16    4.82 112-0.07043 0.44460-0.92726 0.90873 0.16243 0.56925
   2  -2   9   97.99    5.13 111-0.06271 0.41920-0.92556 0.95651 0.16317 0.45398
   3  -4  -8    2.21    4.61 112-0.07288 0.12542-0.92779 0.66576 0.16219-0.61029
   3  -1  -1   41.71    3.74 110-0.03790 0.31344-0.91970 0.94966 0.16549-0.13351
   3  -1   3   11.92    3.24 110-0.04347 0.40464-0.92107 0.99511 0.16498 0.12044
   4  -3  -6  147.12    4.23 110-0.04534 0.27266-0.92152 0.79073 0.16481-0.43813
   5  -3   5    3.20    3.04 111-0.05339 0.62046-0.92343 0.94995 0.16406 0.29432
   6  -4  -5  108.26    4.02 110-0.04413 0.48261-0.92123 0.80497 0.16492-0.31535
   6  -4   5    3.87    3.29 110-0.04432 0.69508-0.92127 0.91439 0.16490 0.31794
   7  -5  -5   10.59    3.00 110-0.04453 0.56624-0.92132 0.77037 0.16488-0.29141
   8  -7  -7   -5.00    3.44 110-0.03847 0.57504-0.91984 0.64167 0.16544-0.40654
   8  -6   3    5.82    3.54 110-0.03704 0.81287-0.91948 0.82409 0.16557 0.23895
   9  -7  -3   -0.67    2.95 110-0.03061 0.76004-0.91786 0.72176 0.16615-0.11803
   9  -7  -2    7.52    3.63 110-0.03601 0.78763-0.91923 0.73419 0.16566-0.05498
  -7  -5   3   -2.28    3.27 111-0.05458-0.76248-0.92361 0.33699 0.16395-0.29240
  -7  -4   5   19.12    2.80 110-0.04902-0.69510-0.92231 0.43146 0.16447-0.15018
  -6  -3   2   -1.86    2.91 111-0.05668-0.62110-0.92410 0.50705 0.16375-0.29364
  -6  -3  11    2.72    3.43 111-0.05039-0.43422-0.92263 0.60644 0.16434 0.27906
  -6  -2   5   33.78    3.02 111-0.06219-0.52540-0.92535 0.61448 0.16322-0.08851
  -6  -2   6   11.06    3.06 111-0.05710-0.50924-0.92419 0.62469 0.16371-0.02515
  -6  -2   7    7.24    3.04 111-0.05643-0.48886-0.92404 0.63440 0.16377 0.03846
  -5  -4  -2   -4.10    3.22 111-0.05808-0.61953-0.92442 0.42931 0.16361-0.52177
  -5  -3  13    2.89    4.33 111-0.06395-0.27055-0.92574 0.66896 0.16305 0.44304
  -5  -2   1   14.81    3.30 111-0.05258-0.51234-0.92315 0.60562 0.16414-0.30615
  -5  -2  11    5.93    3.73 111-0.06401-0.28788-0.92576 0.71806 0.16305 0.32839
  -5  -1   5   58.33    3.35 111-0.05924-0.39597-0.92469 0.72267 0.16350-0.03974
  -5  -1   6   95.15    3.75 111-0.05838-0.37553-0.92449 0.73364 0.16359 0.02351
  -4  -6  -5   13.36    3.77 111-0.05577-0.62842-0.92389 0.29095 0.16383-0.70083
  -4  -2  12    2.00    3.84 112-0.06904-0.15494-0.92687 0.76841 0.16256 0.42984
  -4  -1   1   99.74    2.98 111-0.04987-0.38256-0.92251 0.71359 0.16439-0.25740
  -3  -2  -3   47.22    3.72 111-0.06449-0.37099-0.92587 0.63859 0.16300-0.48628
  -3  -1  -1  323.60    5.15 111-0.05326-0.31446-0.92330 0.72991 0.16407-0.34778
  -3   0   3  480.64    6.31 111-0.05829-0.19932-0.92447 0.84654 0.16359-0.08172
  -3   0   5   34.32    3.49 111-0.04919-0.16600-0.92235 0.86619 0.16446 0.04381
  -3   0   6  250.23    5.32 111-0.06610-0.12808-0.92622 0.88102 0.16284 0.10891
  -2  -7  -8    8.31    4.79 112-0.07442-0.48612-0.92803 0.26511 0.16203-0.83133
  -2  -5  -7   38.55    4.09 111-0.06153-0.42569-0.92520 0.41603 0.16328-0.74122
  -1  -7  -9    3.72    5.17 112-0.07714-0.39379-0.92860 0.29302 0.16176-0.85275
   3  -5  -9   42.14    4.93 113-0.09020 0.09808-0.93126 0.58697 0.16046-0.68412
   3  -1   0  743.17    7.43 111-0.05901 0.35575-0.92463 0.96575 0.16353-0.06804
   3  -1   2  137.01    4.11 111-0.06217 0.40135-0.92535 0.98816 0.16322 0.05877
   4  -8 -11   -1.73    5.71 114-0.10866 0.10539-0.93473 0.39260 0.15856-0.80500
   4  -2  -3   52.41    3.30 111-0.05558 0.37103-0.92384 0.89779 0.16385-0.23440
   5  -5  -8   19.98    3.44 112-0.06918 0.31261-0.92690 0.66866 0.16254-0.55232
   5  -3  -4   41.37    3.34 111-0.06251 0.43960-0.92542 0.85408 0.16319-0.27358
   6  -5  -7   43.43    3.38 111-0.05369 0.42601-0.92340 0.71417 0.16403-0.45289
   7  -6  -7   22.55    3.45 111-0.05331 0.50930-0.92332 0.67949 0.16407-0.42870
   7  -5   4    2.81    2.73 111-0.04953 0.76259-0.92243 0.87133 0.16442 0.27934
   8  -8  -8    0.66    3.70 111-0.05864 0.54931-0.92455 0.56404 0.16356-0.48152
   8  -6  -4    5.50    2.85 111-0.04836 0.67425-0.92215 0.74880 0.16453-0.20421
   8  -6  -3    5.56    3.15 111-0.06366 0.71044-0.92568 0.76318 0.16308-0.13930
   8  -6   2   -3.05    3.54 111-0.05612 0.80876-0.92397 0.81723 0.16380 0.17767
  -7  -4   4   16.02    2.93 111-0.06377-0.70149-0.92589 0.42453 0.16295-0.21201
  -6  -5  -1   -0.20    3.32 112-0.07480-0.71301-0.92830 0.33599 0.16187-0.50498
  -6  -4   0   10.76    3.34 112-0.07424-0.67007-0.92818 0.41887 0.16193-0.42815
  -6  -3  12    2.80    4.12 112-0.08164-0.38113-0.92973 0.62464 0.16119 0.34539
  -6  -2   4   98.92    3.56 112-0.07380-0.53451-0.92808 0.60674 0.16197-0.14944
  -6  -2   8   11.05    2.77 111-0.06428-0.45946-0.92601 0.64824 0.16290 0.10250
  -6  -2   9   25.53    3.39 112-0.07664-0.42521-0.92868 0.66154 0.16169 0.16724
  -5  -5  -3    5.28    3.33 112-0.07420-0.65190-0.92817 0.35206 0.16193-0.59571
  -5  -3  -1   -0.52    2.94 111-0.06457-0.56776-0.92607 0.51455 0.16287-0.44389
  -5  -1   4    3.37    2.74 112-0.06816-0.40910-0.92687 0.71347 0.16252-0.10178
  -5  -1   7   56.18    3.09 111-0.06477-0.34797-0.92612 0.74599 0.16285 0.08752
  -5  -1   8   31.11    3.17 112-0.08066-0.31053-0.92952 0.76100 0.16129 0.15279
  -4  -4  -4   10.25    3.36 112-0.07621-0.53733-0.92859 0.45006 0.16173-0.60909
  -4  -3  -3   84.37    3.80 112-0.07503-0.49264-0.92834 0.53279 0.16185-0.53333
  -4  -3  14   -0.72    4.55 112-0.08053-0.12457-0.92950 0.71972 0.16130 0.54207
  -3  -5  -6    1.62    3.56 112-0.07114-0.50209-0.92751 0.39290 0.16223-0.71240
  -2   0   7   63.77    4.51 112-0.08282 0.01670-0.92997 0.93251 0.16107 0.20974
  -1  -5  -8   27.07    4.83 113-0.09114-0.30901-0.93163 0.44905 0.16023-0.76596
  -1  -2  -5  188.23    5.88 113-0.08669-0.17606-0.93075 0.69635 0.16069-0.53827
   0  -2  11    7.09    7.28 122-0.23793 0.42201-0.94953 0.92814 0.14330 0.52831
   1  -2  10   48.69    5.87 116-0.13587 0.40589-0.93941 0.94385 0.15551 0.48951
   2  -4  -8   67.94    6.33 116-0.13991 0.08585-0.94001 0.64087 0.15506-0.63944
   3  -1   1  281.51    4.81 112-0.06626 0.38437-0.92645 0.97851 0.16271-0.00399
   4  -2   4   50.14    3.41 112-0.06836 0.53348-0.92691 0.97812 0.16250 0.20982
   5  -7 -10   13.46    4.13 113-0.08578 0.23702-0.93057 0.50640 0.16078-0.70067
   5  -6  -9   61.47    4.54 113-0.08929 0.28852-0.93127 0.59170 0.16042-0.62391
   5  -3   4   35.35    3.16 113-0.08099 0.62917-0.92959 0.94700 0.16126 0.23641
   6  -5   7    5.32    3.51 112-0.06752 0.73828-0.92672 0.87151 0.16258 0.43578
   6  -4  -4   30.44    3.58 112-0.07599 0.53628-0.92855 0.82346 0.16175-0.24854
   6  -4   4    5.24    3.13 112-0.07130 0.70217-0.92755 0.91113 0.16221 0.25775
   7  -7  -8   15.40    3.36 112-0.07815 0.48770-0.92900 0.60329 0.16154-0.50345
   7  -6   6   15.72    3.81 112-0.07307 0.80537-0.92793 0.82822 0.16204 0.39638
   7  -5  -4   12.40    2.98 112-0.06843 0.61159-0.92692 0.78793 0.16249-0.22599
   7  -5   3   -2.83    3.31 112-0.07270 0.76363-0.92785 0.86569 0.16208 0.21882
   8  -7  -6   -0.39    3.14 111-0.06575 0.62679-0.92634 0.66058 0.16276-0.34281
   8  -6  -2   18.15    3.33 112-0.07293 0.74085-0.92790 0.77622 0.16205-0.07476
   8  -6  -1   26.71    3.39 112-0.07538 0.76549-0.92842 0.78827 0.16181-0.01105
   8  -6   0   14.23    3.39 112-0.07328 0.78531-0.92797 0.79876 0.16202 0.05227
   8  -6   1    1.50    3.11 112-0.06680 0.79951-0.92657 0.80854 0.16265 0.11497
  -7  -4   3    0.97    3.05 112-0.08588-0.70367-0.93060 0.41708 0.16090-0.27355
  -7  -3   5    3.25    3.08 113-0.09463-0.62649-0.93232 0.51276 0.16001-0.13286
  -7  -3   6    5.85    3.27 112-0.08319-0.61457-0.93005 0.52115 0.16117-0.07056
  -7  -3   7   -0.68    2.84 113-0.08153-0.59775-0.92971 0.53070 0.16133-0.01021
  -7  -3   8    4.80    3.22 112-0.08200-0.57328-0.92981 0.54294 0.16129 0.05595
  -7  -3   9    0.33    3.41 113-0.09096-0.54386-0.93161 0.55602 0.16038 0.12052
  -6  -3   1    0.57    2.86 112-0.08226-0.61295-0.92986 0.50299 0.16126-0.35067
  -6  -2   3    4.20    2.90 113-0.09268-0.53839-0.93195 0.59898 0.16021-0.21190
  -6  -2  10    0.43    3.34 112-0.08174-0.39206-0.92976 0.67114 0.16131 0.22600
  -5  -2   0  149.70    4.24 113-0.09113-0.49515-0.93164 0.60330 0.16037-0.36673
  -5  -1   3   23.10    2.49 113-0.08287-0.41530-0.92999 0.70509 0.16120-0.16402
  -4  -5  -5    1.50    3.89 113-0.09623-0.56203-0.93263 0.37221 0.15984-0.68170
  -4  -2  -2   59.63    3.66 113-0.09559-0.42554-0.93251 0.61932 0.15991-0.45650
  -4  -1   0  174.87    3.91 113-0.09120-0.36243-0.93166 0.71165 0.16036-0.31744
  -4  -1  10    7.56    3.13 113-0.09396-0.14923-0.93220 0.82244 0.16008 0.31677
  -3   0   2  568.31    6.30 112-0.08138-0.19787-0.92968 0.84048 0.16135-0.14271
  -3   0   7  420.82    6.53 113-0.09761-0.07614-0.93290 0.89807 0.15970 0.17514
   3  -4  11    9.41    4.16 114-0.10303 0.55982-0.93391 0.88134 0.15914 0.59692
   4  -3   7    1.45    3.48 114-0.09644 0.60060-0.93267 0.94506 0.15982 0.39075
   4  -2  -2  144.69    3.98 113-0.08843 0.42578-0.93111 0.91638 0.16064-0.16733
   4  -2   3   92.94    3.69 113-0.09722 0.54048-0.93282 0.97237 0.15974 0.15014
   5  -5   9   21.97    4.25 114-0.09832 0.70316-0.93303 0.86143 0.15963 0.52922
   5  -4  -6   80.76    3.66 113-0.09359 0.40492-0.93212 0.76802 0.16011-0.40887
   5  -4   7    1.56    3.21 113-0.08957 0.67711-0.93134 0.91035 0.16052 0.41429
   5  -3  -3  164.69    3.87 113-0.09425 0.49333-0.93225 0.87255 0.16005-0.20624
   6  -8 -10   -2.13    4.13 114-0.09725 0.33155-0.93283 0.47661 0.15974-0.67446
   6  -7  -9   11.19    4.02 114-0.10125 0.38151-0.93358 0.55863 0.15933-0.60069
   6  -6  -8   17.90    3.49 113-0.08751 0.41471-0.93093 0.63861 0.16073-0.52544
   6  -4   3   18.10    3.19 113-0.09583 0.70568-0.93256 0.90439 0.15989 0.19762
   7  -8  -9    0.28    3.80 113-0.08803 0.45111-0.93103 0.52284 0.16068-0.57894
   7  -6  -6   29.83    3.37 113-0.09380 0.57085-0.93216 0.70017 0.16009-0.36078
   7  -5  -3    7.90    3.08 113-0.08803 0.65218-0.93103 0.80336 0.16068-0.15973
   7  -5   2   -0.69    3.17 113-0.08957 0.75946-0.93134 0.85833 0.16052 0.15699
   8  -8  -7    5.19    3.51 114-0.10293 0.61319-0.93389 0.58438 0.15915-0.41228
   8  -7  -5    7.54    3.09 114-0.09692 0.67686-0.93277 0.67758 0.15977-0.27487
  -7  -4   2    7.25    3.37 114-0.11023-0.70021-0.93532 0.41155 0.15834-0.33445
  -7  -3   4   39.82    3.36 114-0.10701-0.63447-0.93474 0.50429 0.15867-0.19492
  -7  -3  10    0.57    3.42 115-0.11103-0.50602-0.93546 0.57249 0.15825 0.18772
  -5  -2  12    9.37    4.17 114-0.11539-0.21673-0.93622 0.74032 0.15779 0.39775
  -5  -1   2   12.87    2.95 114-0.10685-0.41158-0.93471 0.70023 0.15869-0.22494
  -5  -1   9  152.32    4.26 114-0.10399-0.26667-0.93419 0.77613 0.15899 0.21799
  -4   0   4  292.94    4.70 114-0.11222-0.23174-0.93567 0.83148 0.15813-0.04913
  -4   0   5   26.46    3.18 114-0.10894-0.21390-0.93509 0.84165 0.15847 0.01384
  -3  -6  -7    3.53    4.29 115-0.12517-0.49514-0.93785 0.32109 0.15674-0.78440
  -2  -6  -8    2.48    4.38 115-0.12681-0.40649-0.93811 0.34773 0.15657-0.80997
  -2   0   0  253.69    5.80 114-0.10886-0.10502-0.93507 0.86129 0.15848-0.23029
   2  -2  -5  219.98    6.48 115-0.12251 0.18103-0.93741 0.81433 0.15703-0.42605
   3  -2  -4  802.35    7.98 114-0.11156 0.29854-0.93555 0.86127 0.15820-0.32782
   4  -4  -7   58.40    4.12 115-0.11780 0.29946-0.93663 0.72347 0.15754-0.50598
   4  -4   9    6.03    4.11 115-0.11730 0.63896-0.93654 0.89908 0.15759 0.50761
   4  -2  -1 1272.21    8.63 114-0.11049 0.46880-0.93536 0.93125 0.15831-0.10208
   4  -2   2  238.53    4.23 115-0.11463 0.53690-0.93608 0.96456 0.15787 0.08838
   5  -3   3   17.76    3.20 114-0.10643 0.63271-0.93464 0.94079 0.15874 0.17451
   6  -5  -6   16.51    3.17 114-0.10392 0.49686-0.93418 0.73566 0.15900-0.38510
   6  -5   6    6.12    3.29 114-0.10932 0.75841-0.93515 0.86883 0.15843 0.37667
   6  -4  -3   18.24    2.59 114-0.10015 0.58185-0.93348 0.83960 0.15939-0.18226
   6  -4   2   11.52    2.93 115-0.11447 0.70171-0.93606 0.89620 0.15789 0.13527
   7  -6   5    8.06    3.48 114-0.10632 0.81742-0.93462 0.82312 0.15875 0.33729
   7  -5  -2    5.43    2.51 114-0.09959 0.68573-0.93338 0.81599 0.15945-0.09573
   7  -5  -1   46.57    3.28 114-0.10502 0.71264-0.93438 0.82882 0.15888-0.03093
   7  -5   0    4.49    2.99 114-0.10728 0.73474-0.93479 0.83876 0.15865 0.03171
   7  -5   1    7.04    2.45 114-0.09973 0.74937-0.93340 0.84949 0.15943 0.09457
   8  -7   3    4.29    3.61 114-0.10806 0.86067-0.93493 0.76841 0.15856 0.23430
  -7  -3   3   17.04    3.35 115-0.12522-0.63757-0.93784 0.49559 0.15681-0.25789
  -7  -3  11   -3.53    3.52 115-0.12355-0.47095-0.93757 0.58296 0.15699 0.24836
  -6  -5  -2   -1.82    3.33 115-0.12383-0.68660-0.93762 0.33442 0.15696-0.56403
  -6  -4  -1    0.81    2.71 114-0.11477-0.64982-0.93609 0.41628 0.15793-0.48725
  -6  -3   0    4.06    2.98 115-0.12520-0.59636-0.93784 0.50055 0.15681-0.41193
  -6  -2   2   15.39    2.59 114-0.11483-0.53560-0.93610 0.59306 0.15792-0.27261
  -6  -2  11   -1.01    3.20 115-0.12466-0.33682-0.93775 0.69128 0.15687 0.29640
  -5  -4  -3   12.11    3.46 115-0.11710-0.58286-0.93649 0.43161 0.15768-0.57830
  -5  -3  -2   36.09    3.22 115-0.11615-0.53755-0.93633 0.51394 0.15778-0.50265
  -4  -2  13   -1.75    4.05 116-0.14141-0.06321-0.94034 0.79068 0.15504 0.49734
  -4   0   3 1261.88    8.26 115-0.12485-0.24037-0.93778 0.82256 0.15685-0.11109
  -4   0   6   74.41    3.65 114-0.11593-0.18583-0.93629 0.85355 0.15781 0.07778
  -3  -3  -5   16.09    3.36 116-0.13525-0.36707-0.93942 0.55860 0.15572-0.61866
  -3  -2  13   10.55    4.74 116-0.14455 0.04798-0.94079 0.82901 0.15469 0.53669
  -3  -1  -2   55.03    3.57 115-0.12188-0.26701-0.93730 0.73298 0.15717-0.40427
  -3  -1  11  101.09    5.35 116-0.14031 0.02652-0.94017 0.87731 0.15516 0.42040
  -3   0   1   16.52    2.81 114-0.11551-0.18429-0.93622 0.83616 0.15785-0.20237
  -2  -1  -3  336.47    6.23 115-0.13115-0.17187-0.93879 0.76043 0.15617-0.43068
   0  -4  -8   47.26    7.34 119-0.19122-0.07807-0.94634 0.57258 0.14928-0.70607
   2  -1  -2  342.32    6.94 115-0.11946 0.26631-0.93689 0.91873 0.15743-0.22413
   3  -2   6   40.59    3.96 116-0.13470 0.53413-0.93933 0.97450 0.15578 0.30771
   4  -7 -10    8.17    4.33 117-0.15235 0.19631-0.94187 0.48097 0.15382-0.73076
   4  -3  -5  118.43    4.02 115-0.11691 0.36601-0.93646 0.81742 0.15770-0.36723
   4  -2   0  361.98    5.14 115-0.12161 0.50119-0.93725 0.94417 0.15720-0.03773
   4  -2   1   42.26    3.09 115-0.12230 0.52335-0.93736 0.95533 0.15713 0.02564
   5  -3  -2  348.55    4.44 115-0.11684 0.53708-0.93645 0.88762 0.15771-0.14102
   5  -3   2    4.45    3.16 115-0.12439 0.62944-0.93771 0.93263 0.15690 0.11261
   6  -4  -2   93.94    3.15 115-0.11686 0.61979-0.93645 0.85360 0.15771-0.11715
   6  -4  -1  274.06    4.45 115-0.12534 0.64972-0.93786 0.86644 0.15680-0.05291
   6  -4   0  213.27    4.08 115-0.12960 0.67463-0.93854 0.87703 0.15634 0.01109
   6  -4   1    7.81    3.23 115-0.12304 0.69051-0.93749 0.88783 0.15705 0.07360
   7  -7  -7    3.91    3.26 116-0.12860 0.55860-0.93839 0.62318 0.15645-0.43464
   7  -6  -5   -1.19    3.17 115-0.12606 0.62347-0.93798 0.71625 0.15672-0.29577
   8  -7  -4    8.02    3.02 115-0.11661 0.71873-0.93641 0.69202 0.15773-0.20981
   8  -7   2   -0.76    3.57 115-0.12466 0.85547-0.93775 0.76070 0.15687 0.17315
  -7  -4   1    4.35    3.51 116-0.14164-0.69180-0.94029 0.40532 0.15509-0.39569
  -7  -2   5   13.22    3.13 116-0.14569-0.54882-0.94087 0.59336 0.15464-0.11579
  -7  -2   6    5.78    3.23 116-0.13582-0.53636-0.93943 0.60179 0.15573-0.05258
  -7  -2   7    3.30    3.29 116-0.13652-0.51604-0.93953 0.61335 0.15565 0.01087
  -7  -2   8    2.56    3.26 116-0.14027-0.49099-0.94009 0.62495 0.15524 0.07471
  -6  -2   1   24.89    3.05 116-0.14404-0.52777-0.94063 0.58645 0.15482-0.33298
  -6  -1   5   23.48    3.27 116-0.13672-0.42621-0.93956 0.70029 0.15563-0.06814
  -6  -1   6    8.74    2.52 115-0.13216-0.40909-0.93886 0.71041 0.15613-0.00489
  -6  -1   7    7.86    3.14 116-0.13527-0.38570-0.93934 0.72127 0.15579 0.05913
  -6  -1   8   10.92    2.98 116-0.14157-0.35613-0.94028 0.73302 0.15510 0.12203
  -5  -5  -4   -0.42    3.54 116-0.13527-0.61083-0.93934 0.35229 0.15579-0.65194
  -5  -2  -1   55.84    3.34 116-0.13421-0.47296-0.93918 0.59970 0.15591-0.42478
  -5  -1   1  146.71    3.74 116-0.13681-0.40330-0.93958 0.69360 0.15562-0.28553
  -5  -1  10   29.85    3.45 116-0.13656-0.21427-0.93954 0.79151 0.15565 0.28454
  -4  -3  -4    1.45    3.29 117-0.15100-0.44011-0.94161 0.53416 0.15404-0.59114
  -4  -1  -1   58.56    3.26 116-0.14125-0.33401-0.94023 0.70939 0.15513-0.37559
  -4  -1  11   53.68    4.12 117-0.15035-0.07080-0.94152 0.84229 0.15412 0.38553
  -4   0   7  151.87    4.21 116-0.13396-0.14667-0.93914 0.86745 0.15593 0.14274
  -3  -4  -6   52.50    4.26 116-0.14645-0.40211-0.94098 0.47727 0.15455-0.69338
  -3  -2  -4  117.43    4.29 117-0.15150-0.30450-0.94167 0.64382 0.15399-0.54036
  -3   0   8   85.49    4.30 116-0.14540-0.00688-0.94083 0.91697 0.15467 0.24359
  -2  -3  -6   19.31    4.29 117-0.15636-0.26059-0.94232 0.58831 0.15344-0.64371
  -1   0   7   42.20    7.66 120-0.20983 0.25182-0.94783 0.98754 0.14710 0.26005
   0  -7 -10    0.08    8.20 125-0.28682-0.10020-0.95046 0.34098 0.13699-0.86509
   0  -3  -7   18.57    6.49 121-0.21767-0.00642-0.94839 0.65722 0.14612-0.62730
   2  -4  12    1.58    4.47 118-0.16712 0.53815-0.94367 0.86545 0.15221 0.63126
   3  -5  12    3.41    4.71 117-0.16272 0.61640-0.94313 0.83066 0.15271 0.65443
   3  -3  -6   70.72    4.09 116-0.14110 0.26205-0.94021 0.77271 0.15515-0.46399
   4  -3   6   12.60    3.43 117-0.15199 0.63299-0.94174 0.94211 0.15393 0.33212
   5  -5  -7    6.47    3.45 117-0.14861 0.41360-0.94128 0.69453 0.15431-0.47881
   5  -4  -5   71.06    3.70 116-0.14704 0.47889-0.94106 0.78726 0.15449-0.34024
   5  -4   6   71.20    3.72 116-0.13590 0.70158-0.93944 0.90737 0.15572 0.35567
   5  -3  -1  134.96    3.33 116-0.13161 0.57300-0.93878 0.90063 0.15619-0.07586
   5  -3   0   34.26    2.98 116-0.13630 0.59951-0.93950 0.91266 0.15568-0.01192
   5  -3   1    0.84    2.68 116-0.13694 0.61971-0.93959 0.92243 0.15561 0.05047
   6  -6  -7    2.07    3.30 117-0.14977 0.49608-0.94144 0.65963 0.15418-0.45527
   6  -5  -5   28.06    3.39 116-0.14540 0.56020-0.94083 0.75273 0.15467-0.31675
   6  -5   5   -0.37    3.05 116-0.14194 0.77084-0.94033 0.86459 0.15505 0.31810
   7  -9  -9    4.44    4.16 117-0.15398 0.49022-0.94201 0.46134 0.15371-0.58183
   7  -8  -8    6.90    3.76 116-0.14181 0.52780-0.94031 0.54319 0.15507-0.51137
   7  -6   4   -0.50    3.02 116-0.13971 0.82441-0.94001 0.81561 0.15530 0.27445
   8  -8  -6    6.29    3.21 116-0.13487 0.66712-0.93928 0.60051 0.15583-0.34643
   8  -7  -3    1.39    2.97 115-0.13173 0.75490-0.93880 0.70519 0.15618-0.14493
   8  -7  -2   10.12    3.18 117-0.14500 0.78626-0.94077 0.71681 0.15471-0.08020
   8  -7  -1   24.38    3.07 116-0.14662 0.81151-0.94100 0.72888 0.15453-0.01562
   8  -7   0    2.42    3.15 117-0.14646 0.83156-0.94098 0.73928 0.15455 0.04699
   8  -7   1    9.24    3.36 116-0.14050 0.84675-0.94012 0.74936 0.15521 0.11012
  -8  -3   7    0.62    3.31 116-0.14845-0.62390-0.94115 0.50577 0.15445-0.03676
  -7  -3   2    5.06    2.92 117-0.14872-0.63495-0.94119 0.48849 0.15442-0.31727
  -7  -2   4   17.62    3.27 117-0.15838-0.55859-0.94247 0.58300 0.15333-0.17803
  -7  -2   9    1.76    2.96 116-0.14854-0.46067-0.94116 0.63705 0.15444 0.13896
  -7  -2  10   19.63    3.57 117-0.16456-0.42449-0.94325 0.64976 0.15263 0.20355
  -6  -4  -2   11.60    3.50 117-0.16280-0.62348-0.94303 0.41196 0.15283-0.54692
  -6  -3  -1    7.41    2.90 117-0.16039-0.57800-0.94273 0.49419 0.15310-0.47015
  -6  -2  12    1.90    3.82 117-0.16221-0.27627-0.94296 0.70924 0.15290 0.36643
  -6  -1   3   52.86    2.98 117-0.16165-0.44281-0.94289 0.68160 0.15296-0.19155
  -6  -1   4  163.93    3.58 116-0.14693-0.43702-0.94094 0.69105 0.15462-0.13044
  -6  -1   9    3.25    3.26 117-0.15518-0.32020-0.94206 0.74511 0.15369 0.18673
  -5  -2  13    4.15    4.18 118-0.17283-0.13752-0.94422 0.75939 0.15167 0.46788
  -4  -4  -5   32.86    3.70 117-0.15662-0.47863-0.94225 0.45213 0.15353-0.66523
  -4  -2  -3   14.40    3.21 117-0.16081-0.38235-0.94278 0.61817 0.15305-0.51269
  -4   0   2  792.87    6.66 116-0.14605-0.24049-0.94082 0.81440 0.15472-0.17244
  -4   0   8   32.18    3.76 117-0.16512-0.09420-0.94332 0.88334 0.15256 0.20988
  -3   0   0  580.79    6.58 117-0.16223-0.15927-0.94296 0.83192 0.15289-0.26067
  -2  -4  -7   15.18    3.90 118-0.17079-0.29282-0.94399 0.50631 0.15191-0.71904
  -2  -2  13    1.89    6.61 120-0.21131 0.22357-0.94782 0.87350 0.14706 0.57801
  -2  -1  11   58.57    6.38 120-0.20337 0.19851-0.94720 0.92264 0.14803 0.46420
  -2   0   8   21.19    4.33 118-0.17535 0.13111-0.94450 0.95794 0.15138 0.28311
  -1  -6  -9    2.63    5.35 119-0.18230-0.26470-0.94525 0.38054 0.15056-0.83074
   1  -1  -3 1717.32   20.52 119-0.18214 0.20081-0.94523 0.87834 0.15058-0.31648
   1  -1   7   98.76    5.33 119-0.18625 0.41763-0.94565 0.98842 0.15009 0.31711
   2  -2   8   46.79    4.64 118-0.17292 0.50792-0.94423 0.96392 0.15166 0.40227
   4  -6  -9   17.00    4.14 118-0.17340 0.26349-0.94429 0.56607 0.15160-0.65224
   4  -5  -8   48.08    4.10 117-0.15966 0.29562-0.94264 0.64715 0.15319-0.57795
   5  -8 -10    6.81    4.16 118-0.17309 0.30005-0.94425 0.44874 0.15164-0.70402
   5  -5   8   16.91    3.77 117-0.15552 0.73998-0.94210 0.86017 0.15365 0.47250
   6  -9 -10   -2.53    4.33 118-0.16373 0.37321-0.94315 0.41498 0.15272-0.67967
   6  -6   7    8.19    3.81 118-0.16577 0.81009-0.94339 0.81654 0.15249 0.43255
   7  -6  -4    2.36    2.72 117-0.15137 0.67002-0.94155 0.73041 0.15412-0.22997
   7  -6   3   17.63    3.36 117-0.15685 0.82455-0.94228 0.80816 0.15350 0.21604
   8  -8  -5    2.02    3.18 116-0.15210 0.71192-0.94165 0.61571 0.15404-0.28369
  -8  -3   5   15.65    3.44 118-0.17667-0.64943-0.94470 0.48754 0.15116-0.15983
  -7  -4   0   23.77    3.81 118-0.17165-0.67959-0.94414 0.39803 0.15175-0.45434
  -7  -3   1    3.71    3.11 118-0.17267-0.62826-0.94426 0.48039 0.15163-0.37630
  -7  -2   3   13.11    3.32 118-0.17583-0.56254-0.94461 0.57359 0.15126-0.23837
  -6  -2   0    6.74    2.77 118-0.17930-0.51525-0.94499 0.57853 0.15086-0.39280
  -5  -4  -4    0.22    3.39 119-0.19001-0.53670-0.94608 0.42941 0.14959-0.63795
  -5  -3  -3   29.43    3.35 118-0.17412-0.50142-0.94442 0.51083 0.15146-0.55946
  -5  -1   0  177.11    4.13 118-0.17313-0.38825-0.94431 0.68709 0.15158-0.34427
  -5  -1  11   21.58    4.11 118-0.17936-0.14856-0.94500 0.80882 0.15085 0.35332
  -5   0   4  124.04    3.62 118-0.17240-0.27898-0.94423 0.80263 0.15166-0.07856
  -5   0   5   93.61    3.19 117-0.16539-0.26459-0.94340 0.81240 0.15247-0.01576
  -5   0   6   52.86    3.52 118-0.16794-0.24108-0.94371 0.82381 0.15217 0.04758
  -5   0   7   11.14    3.17 118-0.17744-0.21012-0.94479 0.83567 0.15107 0.11185
  -4  -5  -6    5.12    4.01 119-0.18524-0.49568-0.94561 0.37365 0.15015-0.73664
  -4   0   1 1153.98    8.01 118-0.17657-0.23096-0.94469 0.80730 0.15117-0.23181
  -3  -5  -7   27.42    4.27 119-0.18294-0.41235-0.94537 0.39916 0.15043-0.76458
  -2  -2  -5    6.80    3.41 118-0.17720-0.19389-0.94476 0.67225 0.15110-0.56511
   2  -3  10    3.97    4.08 119-0.19657 0.55112-0.94669 0.91880 0.14880 0.52168
   2  -1   4  235.73    5.43 118-0.17701 0.45159-0.94474 0.99231 0.15112 0.16130
   3  -2  -3   27.87    3.41 118-0.17837 0.38683-0.94489 0.88158 0.15096-0.25746
   3  -2   5  434.37    6.31 119-0.18399 0.56320-0.94548 0.97040 0.15030 0.24932
   4  -5  10    7.11    4.41 119-0.18071 0.69872-0.94514 0.84756 0.15069 0.56487
   4  -4   8   18.88    4.02 119-0.18321 0.68486-0.94540 0.89750 0.15039 0.45166
   4  -3  -4   94.74    3.68 118-0.17480 0.44493-0.94450 0.83610 0.15138-0.29780
   5  -7  -9   50.63    4.25 119-0.18856 0.36093-0.94594 0.53261 0.14976-0.62791
   5  -6  -8   71.19    4.30 119-0.18106 0.39925-0.94518 0.61456 0.15065-0.55253
   5  -4   5   52.10    3.40 118-0.17427 0.71903-0.94444 0.90129 0.15144 0.29604
   6  -8  -9   24.70    4.20 118-0.17890 0.43339-0.94495 0.49820 0.15090-0.60382
   6  -7  -8   13.75    3.23 118-0.17189 0.47411-0.94417 0.57994 0.15172-0.52893
   6  -5  -4   29.07    3.40 118-0.17533 0.61142-0.94456 0.76862 0.15132-0.25056
   6  -5   4    4.38    3.05 118-0.17725 0.78122-0.94477 0.85497 0.15109 0.25596
   7  -7  -6   30.61    3.36 118-0.16875 0.62017-0.94380 0.63976 0.15208-0.36630
   7  -6  -3   16.99    2.98 118-0.16941 0.70949-0.94388 0.74485 0.15201-0.16406
   7  -6   2    4.27    3.21 118-0.17430 0.81937-0.94444 0.79915 0.15144 0.15302
   8  -8  -4    2.87    3.21 119-0.18079 0.75680-0.94515 0.62863 0.15068-0.21495
  -8  -3   4    4.06    3.39 119-0.18859-0.65708-0.94608 0.47741 0.14980-0.22127
  -7  -2  11    7.09    3.45 119-0.18893-0.37902-0.94612 0.66421 0.14976 0.27164
  -6  -1   2  146.38    3.64 119-0.18448-0.44159-0.94567 0.67346 0.15029-0.25173
  -6  -1  10    9.29    3.18 119-0.18395-0.27204-0.94562 0.76028 0.15035 0.25464
  -5  -2  -2   14.83    3.11 119-0.18524-0.44410-0.94575 0.59490 0.15020-0.48216
  -5   0   3   38.25    3.04 119-0.18648-0.28645-0.94587 0.79338 0.15006-0.13992
  -5   0   8   60.77    3.66 119-0.19776-0.16857-0.94693 0.84917 0.14870 0.17802
  -2  -5  -8   10.55    4.25 120-0.21274-0.29590-0.94813 0.42806 0.14687-0.78819
  -2   0  -1  737.05    8.26 119-0.18359-0.05142-0.94558 0.86083 0.15040-0.28519
  -1   0  -1  375.08    8.34 119-0.18501 0.05734-0.94573 0.89817 0.15023-0.24891
   1  -4  13   -0.77    5.52 120-0.20668 0.49496-0.94768 0.84622 0.14762 0.66844
   2  -1  -1 7708.53   26.29 119-0.18149 0.34977-0.94537 0.93801 0.15064-0.15439
   3  -7 -10    4.99    4.99 121-0.22846 0.16396-0.94914 0.45140 0.14491-0.75804
   4  -3   5   25.39    3.30 119-0.19061 0.65261-0.94628 0.93704 0.14956 0.27371
   5  -4  -4   34.25    3.43 119-0.18796 0.54032-0.94602 0.80349 0.14988-0.27298
   6  -6  -6   53.37    3.33 119-0.19665 0.56438-0.94683 0.67640 0.14884-0.38768
   6  -5   3   32.25    3.10 120-0.19723 0.78164-0.94689 0.84680 0.14877 0.19504
   7  -8  -7    3.14    3.44 119-0.19160 0.59829-0.94637 0.56008 0.14945-0.44142
   7  -7   5   29.73    3.65 119-0.18564 0.87142-0.94579 0.76236 0.15015 0.33272
   7  -6  -2   60.28    3.03 119-0.18276 0.74351-0.94550 0.75664 0.15049-0.09924
   7  -6  -1   38.76    3.33 119-0.18813 0.77090-0.94604 0.76829 0.14986-0.03507
   7  -6   0   20.27    3.20 119-0.18855 0.79291-0.94608 0.77892 0.14981 0.02851
   7  -6   1   31.16    3.25 119-0.18359 0.80858-0.94558 0.78971 0.15040 0.09122
   8  -9  -6   14.91    3.55 119-0.18731 0.69645-0.94596 0.53565 0.14996-0.35384
   8  -8  -3   -0.65    3.10 119-0.19157 0.79237-0.94637 0.64178 0.14945-0.15020
   8  -8   2    0.91    3.61 119-0.19034 0.89561-0.94625 0.69705 0.14960 0.16773
  -8  -2   7    4.70    3.24 120-0.20803-0.54994-0.94772 0.58384 0.14753-0.01727
  -8  -2   8    3.55    3.27 120-0.21161-0.52702-0.94799 0.59536 0.14709 0.04671
  -7  -3   0    3.19    3.10 120-0.20511-0.61624-0.94749 0.47281 0.14789-0.43515
  -7  -2   2   11.28    2.83 119-0.19776-0.55991-0.94687 0.56618 0.14878-0.29893
  -7  -1   5    6.45    3.04 120-0.20668-0.46257-0.94761 0.67104 0.14769-0.09475
  -7  -1   6   -0.26    2.75 120-0.20475-0.44832-0.94746 0.68064 0.14793-0.03507
  -7  -1   7    1.60    3.01 120-0.20136-0.42636-0.94718 0.69214 0.14834 0.03054
  -7  -1   8    2.86    3.23 120-0.20369-0.40106-0.94737 0.70243 0.14806 0.09369
  -6  -4  -3    6.91    3.63 120-0.20714-0.59511-0.94765 0.40615 0.14764-0.59997
  -6  -3  -2    6.20    3.22 120-0.20641-0.55349-0.94759 0.48780 0.14773-0.52709
  -6  -2  13    7.54    3.66 120-0.20948-0.20778-0.94783 0.72562 0.14735 0.43644
  -5  -5  -5    4.76    3.79 120-0.20725-0.56097-0.94766 0.34955 0.14762-0.70792
  -5   0   2   62.25    3.26 120-0.20631-0.28723-0.94758 0.78420 0.14774-0.20012
  -4  -1  -2   42.00    2.86 119-0.19782-0.29872-0.94688 0.70523 0.14877-0.43168
  -4  -1  12   93.28    5.00 121-0.22423 0.02732-0.94883 0.86030 0.14551 0.45935
  -4   0   9   53.44    3.71 120-0.20663-0.03065-0.94761 0.89844 0.14770 0.27845
  -3  -1  -3  161.62    4.28 120-0.19972-0.21072-0.94704 0.73168 0.14854-0.45847
  -3   0   9   55.46    4.72 120-0.21377 0.08420-0.94814 0.93561 0.14682 0.31561
  -1  -1  -4  799.92   10.98 121-0.22751 0.00957-0.94902 0.79653 0.14510-0.44657
   0  -4  14    2.12    6.77 125-0.28838 0.48821-0.95044 0.82118 0.13702 0.70261
   2  -1   3  158.36    4.54 121-0.21343 0.46715-0.94812 0.98423 0.14686 0.10193
   3  -4  -7  106.62    4.89 121-0.22549 0.29871-0.94890 0.69853 0.14535-0.53117
   4  -4  -6  165.92    4.51 120-0.20207 0.40417-0.94724 0.74513 0.14826-0.43451
   5  -6   9    7.04    3.71 120-0.20439 0.78536-0.94743 0.80543 0.14797 0.52917
   5  -5  -6  170.15    4.40 120-0.21122 0.49571-0.94796 0.71149 0.14714-0.41000
   5  -5   7   24.73    3.31 120-0.20626 0.77013-0.94758 0.85410 0.14775 0.41301
   5  -4   4   34.69    3.38 120-0.20544 0.72908-0.94752 0.89281 0.14785 0.23534
   6  -6   6   24.17    3.69 120-0.20421 0.82868-0.94742 0.80892 0.14800 0.37298
   6  -5  -3   43.32    2.95 120-0.19966 0.65645-0.94704 0.78117 0.14855-0.18528
   7  -9  -8    2.80    3.67 120-0.20682 0.56544-0.94762 0.47821 0.14768-0.51369
   7  -7  -5    3.94    2.91 120-0.20434 0.67435-0.94743 0.65345 0.14798-0.29851
   7  -7   4    5.35    3.03 120-0.21167 0.87577-0.94799 0.75368 0.14708 0.27221
   8  -8  -2    0.40    3.26 120-0.20558 0.82377-0.94753 0.65304 0.14783-0.08483
   8  -8  -1    4.35    3.34 120-0.20668 0.84872-0.94761 0.66471 0.14770-0.02164
   8  -8   0   17.21    3.42 120-0.20791 0.86939-0.94771 0.67442 0.14754 0.04029
   8  -8   1   10.04    3.26 120-0.20323 0.88526-0.94734 0.68513 0.14812 0.10371
  -8  -2   5    7.88    3.56 121-0.22283-0.57975-0.94860 0.56312 0.14573-0.14209
  -8  -2   6    2.10    2.88 120-0.21402-0.56712-0.94802 0.57348 0.14683-0.07980
  -7  -2   1   12.53    3.27 121-0.22186-0.55537-0.94854 0.55548 0.14585-0.35837
  -7  -1   4    9.23    3.12 121-0.21853-0.47296-0.94833 0.66070 0.14627-0.15665
  -7  -1   9    2.34    3.21 121-0.22027-0.36562-0.94844 0.71619 0.14605 0.16001
  -6  -2  -1    2.83    3.09 121-0.21935-0.49624-0.94838 0.57119 0.14616-0.45094
  -6  -1   1   14.28    2.58 120-0.21287-0.43419-0.94794 0.66549 0.14697-0.31130
  -6  -1  11    1.58    3.24 121-0.22211-0.21423-0.94856 0.77660 0.14582 0.32429
  -6   0   5   16.45    3.20 121-0.22310-0.31460-0.94862 0.78117 0.14569-0.04407
  -6   0   6   11.39    3.19 121-0.22181-0.29345-0.94854 0.79293 0.14586 0.01899
  -6   0   7    2.91    3.09 121-0.22745-0.26867-0.94887 0.80309 0.14514 0.08251
  -5  -1  -1   50.37    3.26 121-0.21580-0.36685-0.94814 0.68022 0.14661-0.40140
  -5  -1  12   -1.04    4.01 122-0.23163-0.07679-0.94910 0.82315 0.14461 0.42127
  -5   0   9   39.33    3.32 121-0.22649-0.11774-0.94882 0.86291 0.14527 0.24565
  -4  -3  -5   21.92    3.79 121-0.22780-0.38328-0.94889 0.53105 0.14510-0.64262
  -4  -2  -4   25.48    3.59 122-0.23154-0.33269-0.94909 0.61341 0.14462-0.56602
  -4  -2  14    4.36    4.53 122-0.24055 0.06026-0.94952 0.81180 0.14347 0.57428
  -4   0   0   74.51    2.81 121-0.21510-0.21395-0.94810 0.79981 0.14669-0.28977
  -3   0  -1  192.38    4.49 121-0.21852-0.12439-0.94833 0.82655 0.14627-0.31654
  -1  -3  -7   75.74    5.64 123-0.25295-0.07773-0.94996 0.62135 0.14185-0.65880
   2  -1   0 6762.22   24.50 121-0.21932 0.40861-0.94838 0.95173 0.14617-0.08718
   3  -2  -2  233.90    5.03 121-0.22672 0.45588-0.94883 0.89619 0.14524-0.18937
   3  -2   4   90.60    3.83 121-0.22515 0.58343-0.94874 0.96208 0.14544 0.19014
   4  -3  -3   29.41    2.99 121-0.21792 0.50841-0.94829 0.85058 0.14634-0.23068
   4  -3   4    7.82    3.04 121-0.22619 0.66709-0.94880 0.92788 0.14530 0.21375
   5  -9 -10    7.02    4.71 123-0.24810 0.34862-0.94981 0.38342 0.14249-0.70654
   5  -4  -3  102.84    3.53 121-0.21866 0.59201-0.94834 0.81649 0.14625-0.20694
   5  -4   3   20.96    3.12 122-0.22951 0.73179-0.94899 0.88320 0.14488 0.17497
   6  -7  -7   22.02    3.32 122-0.23001 0.55061-0.94901 0.59577 0.14482-0.46024
   6  -5  -2    7.22    2.41 121-0.21607 0.69446-0.94816 0.79308 0.14657-0.11942
   6  -5  -1   73.37    3.34 121-0.22474 0.72390-0.94872 0.80484 0.14549-0.05612
   6  -5   0   76.33    3.14 121-0.22797 0.74849-0.94890 0.81537 0.14508 0.00788
   6  -5   1   18.57    3.23 121-0.22273 0.76518-0.94859 0.82687 0.14574 0.07100
   6  -5   2   24.21    2.65 121-0.21411 0.77671-0.94803 0.83674 0.14682 0.13295
   7  -7  -4   25.10    3.14 121-0.22465 0.71800-0.94871 0.66683 0.14550-0.23429
   8  -9  -5    8.96    2.88 121-0.21443 0.74372-0.94805 0.54866 0.14678-0.28801
  -8  -2   4   -0.78    3.40 121-0.23268-0.58869-0.94909 0.55186 0.14434-0.20375
  -7  -1   3   28.14    3.23 122-0.23567-0.47740-0.94924 0.65105 0.14396-0.21705
  -7  -1  10   35.59    3.71 122-0.23730-0.32610-0.94931 0.72830 0.14375 0.22626
  -6   0   4   50.09    2.74 121-0.23051-0.32742-0.94898 0.77093 0.14462-0.10611
  -6   0   8   14.15    2.98 122-0.23987-0.23334-0.94943 0.81569 0.14342 0.14801
  -5  -3  -4    0.39    3.09 122-0.23707-0.45909-0.94930 0.50465 0.14378-0.61476
  -5  -2  -3   24.63    3.17 122-0.24261-0.40878-0.94954 0.58762 0.14306-0.53784
  -5  -2  14   -1.12    4.28 123-0.24628-0.04498-0.94968 0.77590 0.14258 0.53971
  -5   0   1  114.83    3.50 122-0.23467-0.28042-0.94919 0.77496 0.14409-0.25984
  -4  -4  -6   17.34    4.16 122-0.24472-0.41222-0.94962 0.44912 0.14279-0.71665
  -3  -3  -6    7.81    3.42 122-0.24055-0.28398-0.94946 0.55793 0.14333-0.66791
  -3  -2  -5  181.20    5.00 123-0.24859-0.22947-0.94976 0.64028 0.14228-0.59199
  -3  -1  12    1.72    4.47 123-0.25576 0.16401-0.94998 0.89811 0.14134 0.49665
  -2  -1  -4  159.85    4.98 122-0.24710-0.07765-0.94971 0.76006 0.14248-0.48011
  -1  -4  -8   18.09    5.25 124-0.26613-0.10982-0.95019 0.53870 0.13995-0.73270
   2  -1   1  206.12    5.49 122-0.23464 0.44536-0.94919 0.96373 0.14409-0.02185
   2  -1   2  237.61    5.41 122-0.23158 0.46381-0.94903 0.97462 0.14448 0.04091
   3  -6  -9   25.67    4.77 124-0.27502 0.25836-0.95027 0.53423 0.13874-0.67511
   3  -3  -5   35.20    3.83 123-0.24634 0.38755-0.94968 0.79257 0.14257-0.38837
   4  -8 -10   -0.57    4.16 124-0.26971 0.28729-0.95023 0.41778 0.13947-0.72455
   4  -5   9    3.97    3.86 123-0.25101 0.74809-0.94984 0.84169 0.14196 0.51013
   4  -4   7   24.72    3.30 122-0.24033 0.72099-0.94945 0.89070 0.14336 0.39429
   5  -4  -2   10.13    2.92 122-0.24058 0.63567-0.94946 0.82867 0.14333-0.14021
   6  -9  -9   16.54    3.87 122-0.23931 0.46880-0.94940 0.43065 0.14349-0.61057
   6  -8  -8   16.73    3.51 122-0.24349 0.51923-0.94958 0.51335 0.14295-0.53432
   6  -6  -5   17.91    3.49 122-0.23472 0.62393-0.94919 0.68940 0.14408-0.32051
   6  -6   5   20.36    3.17 122-0.23662 0.83977-0.94928 0.80054 0.14384 0.31362
   7  -8  -6   27.80    3.50 122-0.23308 0.65908-0.94911 0.57294 0.14429-0.37303
   7  -7  -3    3.12    2.66 122-0.24319 0.75836-0.94956 0.67804 0.14299-0.16800
   7  -7   3   -0.12    2.94 122-0.23347 0.87502-0.94913 0.74361 0.14424 0.21073
   8  -9  -4   27.96    3.54 122-0.23395 0.78557-0.94915 0.56146 0.14418-0.22167
  -8  -2   3   -2.21    3.35 123-0.25494-0.59205-0.94990 0.54076 0.14138-0.26764
  -7  -3  -1   22.32    3.26 123-0.24894-0.59808-0.94972 0.46313 0.14217-0.49571
  -7  -2   0   -0.25    3.17 123-0.25927-0.54255-0.95001 0.54621 0.14081-0.41820
  -7  -1   2   25.14    3.23 123-0.25684-0.47794-0.94995 0.63937 0.14113-0.28011
  -7  -1  11    3.89    3.66 124-0.26741-0.27774-0.95016 0.74102 0.13971 0.29492
  -6  -3  -3   -1.33    2.96 122-0.24708-0.52581-0.94966 0.47906 0.14242-0.57901
  -6  -1   0   -0.79    2.37 123-0.24667-0.42383-0.94964 0.65317 0.14247-0.37401
  -6  -1  12    4.91    4.01 123-0.25927-0.15599-0.95001 0.78776 0.14081 0.39050
  -6   0   3   66.27    2.76 122-0.24552-0.33418-0.94960 0.76044 0.14262-0.16768
  -6   0   9    5.15    3.17 123-0.25927-0.19405-0.95001 0.82606 0.14081 0.21359
  -5  -4  -5    1.87    3.62 123-0.25237-0.49045-0.94983 0.42253 0.14172-0.68902
  -5   0  10   37.73    4.06 123-0.26351-0.06122-0.95010 0.87430 0.14024 0.31149
  -4  -1  -3   86.67    3.93 123-0.26230-0.25557-0.95008 0.69664 0.14040-0.48758
  -4   0  10    8.64    3.59 123-0.26210 0.04524-0.95007 0.91172 0.14043 0.34856
  -3  -4  -7  117.97    4.82 123-0.26096-0.30884-0.95005 0.47424 0.14058-0.74295
   0   0   4  827.92   20.67 130-0.36359 0.44812-0.94623 0.99031 0.12575 0.12721
   2  -7 -10   13.63    6.35 127-0.32637 0.15584-0.94903 0.41242 0.13139-0.78020
   2  -2  -4  467.79    7.97 124-0.26677 0.34750-0.95015 0.83840 0.13980-0.34508
   3  -5  -8   14.60    4.42 124-0.27184 0.30113-0.95021 0.61706 0.13911-0.59956
   3  -3   7  290.62    5.64 124-0.26344 0.65998-0.95010 0.92555 0.14025 0.37503
   3  -2  -1 1259.24    9.36 123-0.25891 0.50979-0.95001 0.90896 0.14085-0.12064
   3  -2   3  120.79    4.08 123-0.25457 0.59071-0.94989 0.95293 0.14143 0.13175
   4  -5  -7   15.22    3.59 123-0.26242 0.41933-0.95008 0.66523 0.14039-0.50087
   4  -3  -2  454.72    5.29 123-0.24909 0.56191-0.94973 0.86369 0.14215-0.16156
   4  -3   3   25.24    3.16 123-0.25168 0.67059-0.94981 0.91899 0.14181 0.15508
   5  -8  -9   -1.61    3.77 124-0.26495 0.41462-0.95012 0.46617 0.14005-0.63163
   5  -6  -7    9.38    3.05 123-0.25304 0.49322-0.94985 0.63153 0.14163-0.47917
   5  -6   8    5.77    3.38 123-0.26064 0.81946-0.95004 0.79695 0.14062 0.47173
   5  -5  -5   42.12    3.40 123-0.26078 0.56814-0.95005 0.72515 0.14061-0.33873
   5  -5   6   15.18    3.20 123-0.25017 0.79133-0.94976 0.84571 0.14201 0.35680
   5  -4  -1   39.95    3.11 123-0.25381 0.67050-0.94987 0.84079 0.14153-0.07393
   5  -4   0   33.48    3.01 123-0.25823 0.69662-0.94999 0.85214 0.14095-0.00993
   5  -4   1   10.29    2.78 123-0.25488 0.71505-0.94990 0.86328 0.14139 0.05287
   5  -4   2    3.39    2.46 122-0.24665 0.72752-0.94964 0.87321 0.14247 0.11481
   6  -7   7    1.93    3.23 123-0.25137 0.87016-0.94980 0.75154 0.14185 0.43002
   7  -9  -7    9.95    3.30 123-0.25090 0.63234-0.94978 0.49171 0.14192-0.44502
   7  -8   5    3.18    3.37 123-0.25440 0.91505-0.94989 0.69606 0.14145 0.32828
   7  -7  -2    2.53    2.95 123-0.25702 0.79213-0.94996 0.68935 0.14111-0.10274
   7  -7   1   53.51    3.51 123-0.25711 0.85762-0.94996 0.72334 0.14109 0.08826
   7  -7   2    3.33    2.91 123-0.24790 0.86886-0.94968 0.73368 0.14231 0.14943
   8  -9  -3    7.99    3.12 123-0.24905 0.82201-0.94972 0.57318 0.14216-0.15615
   8  -9  -2   -1.61    3.44 123-0.25643 0.85270-0.94994 0.58531 0.14118-0.09116
   8  -9   1    5.64    3.54 123-0.25738 0.91589-0.94997 0.61779 0.14106 0.09874
  -8  -2   2   -0.53    3.18 124-0.27660-0.59026-0.95033 0.53168 0.13843-0.32518
  -8  -1   5   28.66    3.26 124-0.27539-0.50303-0.95032 0.63600 0.13859-0.12340
  -8  -1   6   -0.27    3.36 124-0.27041-0.48955-0.95029 0.64657 0.13927-0.06284
  -8  -1   7    2.92    3.05 124-0.26517-0.46991-0.95022 0.65801 0.13998 0.00281
  -8  -1   8    4.13    3.41 124-0.27102-0.44465-0.95029 0.67004 0.13919 0.06739
  -8  -1   9   -1.46    3.03 124-0.27310-0.41954-0.95031 0.67868 0.13891 0.12715
  -7   0   6   13.68    2.90 124-0.27372-0.35059-0.95031 0.75539 0.13882-0.01174
  -7   0   7   16.53    2.91 124-0.27482-0.32785-0.95032 0.76630 0.13867 0.05103
  -6  -2  -2    3.73    2.88 124-0.26528-0.47168-0.95022 0.56184 0.13997-0.50822
  -6   0   2   18.33    2.43 124-0.26427-0.33743-0.95020 0.74848 0.14010-0.23044
  -5  -1  -2    3.14    3.12 124-0.27276-0.33542-0.95031 0.67145 0.13895-0.46140
  -5   0   0   11.83    3.04 124-0.26818-0.26852-0.95026 0.76358 0.13958-0.32083
  -4  -5  -7    3.18    4.56 125-0.28187-0.42038-0.95033 0.36709 0.13770-0.78774
  -4   0  -1   85.67    2.99 123-0.26256-0.18772-0.95017 0.79070 0.14033-0.34807
  -4   1   3   36.74    2.95 124-0.27703-0.06389-0.95033 0.90597 0.13837-0.08112
  -4   1   4  194.49    4.22 124-0.26929-0.05044-0.95027 0.91702 0.13943-0.01888
  -4   1   5  299.37    5.09 124-0.27210-0.02663-0.95030 0.92827 0.13904 0.04478
  -3  -2  14    1.03    5.81 125-0.29362 0.21958-0.95022 0.84901 0.13607 0.61565
  -3   1   3  276.23    5.31 124-0.27334 0.03989-0.95031 0.94326 0.13887-0.04550
  -3   1   4  135.90    4.25 124-0.27084 0.05843-0.95029 0.95437 0.13921 0.01742
  -2  -6  -9    0.23    4.95 125-0.28829-0.26523-0.95029 0.34828 0.13681-0.85155
  -2   0  -2  565.24    7.58 124-0.27129 0.01503-0.95030 0.85423 0.13915-0.33800
  -1  -2  -6  246.65    7.29 126-0.30317 0.02009-0.95002 0.70384 0.13471-0.57603
   1  -3  11    1.68    4.41 127-0.31697 0.58320-0.94954 0.89373 0.13272 0.56216
   1  -2   9  289.63    7.90 126-0.30777 0.55582-0.94988 0.94357 0.13405 0.44702
   1  -1   6  270.13    7.15 126-0.30263 0.51158-0.95003 0.98214 0.13479 0.26918
   2  -3  -6  158.24    5.69 125-0.28835 0.30209-0.95029 0.74525 0.13680-0.48156
   3  -2   0   90.40    3.79 124-0.27716 0.54928-0.95033 0.92011 0.13835-0.05449
   3  -2   2  435.08    5.79 124-0.27309 0.58778-0.95031 0.94248 0.13891 0.07164
   4  -7  -9    2.49    3.98 125-0.29194 0.35658-0.95025 0.50037 0.13630-0.64835
   4  -6  -8   51.58    3.99 125-0.28794 0.40060-0.95029 0.58367 0.13686-0.57315
   4  -4  -5   86.96    3.73 124-0.26898 0.49443-0.95027 0.76000 0.13947-0.36064
   4  -3  -1 1765.97    9.92 124-0.26895 0.60311-0.95027 0.87541 0.13947-0.09480
   4  -3   2   52.73    3.09 124-0.26940 0.66703-0.95028 0.90838 0.13941 0.09496
   5  -7  -8    5.88    3.44 124-0.27273 0.46726-0.95031 0.54874 0.13896-0.55282
   6  -7  -6    1.35    2.92 124-0.27539 0.61937-0.95032 0.60840 0.13859-0.38989
   6  -6  -4   22.16    2.98 124-0.26522 0.67734-0.95022 0.70252 0.13997-0.25038
   6  -6   4   54.34    3.13 124-0.26407 0.84524-0.95020 0.79082 0.14013 0.25608
   7  -8  -5    4.32    2.96 124-0.26444 0.71250-0.95021 0.58533 0.14008-0.30437
   7  -7  -1   51.62    2.83 124-0.26255 0.81985-0.95017 0.70069 0.14033-0.03743
   7  -7   0   12.95    2.73 124-0.26280 0.84116-0.95018 0.71213 0.14030 0.02551
   8  -9  -1    5.46    2.74 123-0.26312 0.87865-0.95018 0.59546 0.14026-0.02737
   8  -9   0    5.19    3.02 124-0.26317 0.89969-0.95018 0.60642 0.14025 0.03609
  -8  -1   4    2.15    3.47 125-0.28747-0.51218-0.95039 0.62516 0.13684-0.18432
  -8  -1  10   -1.18    3.30 125-0.28828-0.38444-0.95038 0.68996 0.13673 0.19340
  -7  -1   1   13.09    3.08 125-0.28363-0.47228-0.95042 0.62926 0.13737-0.33998
  -7  -1  12   -0.39    4.27 127-0.31149-0.21600-0.94985 0.75513 0.13343 0.36962
  -7   0   4   17.42    3.01 125-0.28735-0.38003-0.95039 0.73307 0.13686-0.13746
  -7   0   5    0.85    2.42 125-0.27982-0.36680-0.95042 0.74519 0.13790-0.07339
  -7   0   8    2.31    3.07 125-0.28230-0.29869-0.95042 0.77721 0.13756 0.11683
  -6  -1  -1    2.93    3.04 125-0.28979-0.40367-0.95037 0.64515 0.13652-0.43060
  -6   0   1   35.90    3.32 125-0.29118-0.33154-0.95035 0.73814 0.13632-0.29020
  -6   0  10    0.72    3.23 125-0.28500-0.14646-0.95041 0.83673 0.13718 0.27996
  -5  -1  13   -1.24    4.15 126-0.30294 0.01766-0.95012 0.83649 0.13466 0.49719
  -5   1   4   16.91    2.90 125-0.29076-0.13596-0.95035 0.87957 0.13638-0.05180
  -5   1   5   69.88    3.57 125-0.28905-0.11680-0.95037 0.89086 0.13662 0.01154
  -5   1   6   49.55    3.37 125-0.29480-0.08971-0.95029 0.90191 0.13581 0.07550
  -4   1   6  168.81    4.40 125-0.28501 0.00760-0.95041 0.93935 0.13718 0.11028
  -3  -5  -8   -1.46    4.45 126-0.30233-0.31159-0.95013 0.39408 0.13475-0.80941
  -3  -1  -4  238.14    4.98 125-0.28699-0.14421-0.95039 0.72354 0.13691-0.51139
  -3   0  -2   34.80    3.18 125-0.28385-0.08004-0.95041 0.81711 0.13734-0.37235
  -3   0  10  150.36    6.33 126-0.30451 0.19334-0.95007 0.94785 0.13444 0.38983
  -3   1   2  633.47    7.07 125-0.28964 0.03535-0.95037 0.93251 0.13654-0.10589
  -3   1   5    2.93    3.22 125-0.28300 0.09154-0.95042 0.96566 0.13746 0.08423
  -2  -3  -7   58.60    4.55 126-0.30400-0.13235-0.95009 0.58385 0.13451-0.68832
  -2   0   9   49.49    5.44 127-0.31772 0.29515-0.94960 0.97395 0.13253 0.36516
   1  -7 -10    8.11    8.53 136-0.46500 0.18539-0.92978 0.35773 0.10858-0.79406
   1  -2  -5  598.52   14.08 129-0.34609 0.29842-0.94790 0.78754 0.12831-0.43354
   2  -4  11   -0.56    3.82 126-0.29883 0.64881-0.95022 0.86096 0.13524 0.58445
   2  -3   9   30.86    3.91 127-0.31257 0.64490-0.94981 0.90922 0.13328 0.47168
   3  -2   1  150.48    3.94 125-0.28022 0.57378-0.95042 0.93156 0.13784 0.00895
   4  -6  10    5.87    4.51 126-0.29543 0.79002-0.95028 0.78223 0.13572 0.56840
   4  -4   6   23.14    3.25 125-0.28868 0.74692-0.95038 0.88100 0.13667 0.33883
   4  -3   0  799.92    6.47 125-0.27909 0.63452-0.95042 0.88607 0.13800-0.03028
   4  -3   1  666.18    5.91 125-0.27920 0.65586-0.95042 0.89698 0.13799 0.03318
   5  -7   9    4.25    4.13 126-0.29929 0.85369-0.95021 0.73626 0.13518 0.52797
   5  -5   5   49.69    3.35 125-0.28507 0.80478-0.95041 0.83589 0.13717 0.29897
   6  -7   6   21.08    3.53 125-0.28496 0.88444-0.95041 0.74185 0.13719 0.37433
   6  -6  -3    6.56    3.22 125-0.28788 0.72067-0.95039 0.71331 0.13678-0.18488
   6  -6   3   14.52    3.04 125-0.28506 0.84526-0.95041 0.78019 0.13718 0.19675
   7  -9  -6    3.91    3.45 125-0.29024 0.69167-0.95036 0.50303 0.13645-0.37608
   7  -8  -4    6.68    3.32 125-0.28808 0.75788-0.95038 0.59673 0.13676-0.23759
   7  -8   4    0.42    2.73 125-0.27942 0.91811-0.95042 0.68478 0.13795 0.26843
   8 -10  -4   -2.08    3.09 125-0.28003 0.80788-0.95042 0.49168 0.13787-0.22676
  -8  -1   3    0.47    3.20 127-0.31147-0.51478-0.95000 0.61619 0.13330-0.24628
  -7  -2  -1    0.09    3.19 125-0.29563-0.52681-0.95043 0.53616 0.13557-0.47619
  -7   0   3   47.74    3.35 126-0.30295-0.38497-0.95027 0.72338 0.13453-0.19871
  -7   0   9    5.13    3.17 126-0.29845-0.26207-0.95038 0.78913 0.13517 0.18289
  -6  -1  13   -1.66    4.44 127-0.31107-0.08388-0.95001 0.79878 0.13336 0.46097
  -5  -3  -5   -2.82    3.68 127-0.31957-0.40408-0.94966 0.49445 0.13213-0.67321
  -5  -2  -4   58.31    3.86 126-0.30508-0.36561-0.95021 0.57697 0.13422-0.59489
  -5   0  -1   22.18    3.09 126-0.30873-0.24783-0.95009 0.75323 0.13370-0.37831
  -5   0  11   87.98    4.42 127-0.31363 0.01034-0.94991 0.88495 0.13299 0.38285
  -5   1   3  166.16    3.81 126-0.30199-0.14644-0.95029 0.86884 0.13466-0.11413
  -5   1   7   67.12    3.52 126-0.30958-0.05485-0.95006 0.91263 0.13358 0.13991
  -4  -3  -6   38.58    4.30 127-0.31574-0.31673-0.94983 0.52116 0.13268-0.69388
  -4  -2  -5   44.42    3.85 127-0.31390-0.27194-0.94990 0.60345 0.13295-0.61980
  -4  -1  13    5.94    4.04 127-0.32401 0.14728-0.94944 0.87222 0.13147 0.53590
  -4   1   2  600.47    6.04 125-0.29438-0.06761-0.95046 0.89537 0.13574-0.14149
  -4   1   7  214.54    4.98 126-0.30908 0.05202-0.95008 0.94974 0.13365 0.17626
  -3   1   6   83.61    4.27 126-0.30856 0.13786-0.95010 0.97594 0.13372 0.14923
  -2  -4  -8   19.35    4.69 128-0.32942-0.15363-0.94915 0.50055 0.13067-0.76022
  -2  -2  -6   66.63    5.02 127-0.31892-0.07379-0.94969 0.66747 0.13222-0.60915
  -1  -5  -9    0.44    5.88 130-0.35922-0.06394-0.94690 0.45398 0.12615-0.79797
   4  -5   8   23.70    3.84 127-0.31051 0.78745-0.95003 0.83002 0.13344 0.45543
   5  -6  -6   41.96    3.54 127-0.31196 0.57193-0.94998 0.64248 0.13323-0.40827
   5  -6   7    3.47    3.31 126-0.30508 0.84362-0.95021 0.78583 0.13422 0.41605
   5  -5  -4  193.49    4.50 126-0.29871 0.62832-0.95037 0.73723 0.13513-0.26842
   6  -9  -8    4.49    3.84 125-0.29830 0.55189-0.95038 0.44382 0.13519-0.53987
   6  -8  -7    2.34    3.19 126-0.29868 0.59662-0.95037 0.52601 0.13513-0.46176
   6  -6  -2   39.42    3.14 126-0.30324 0.75785-0.95026 0.72460 0.13449-0.11730
   6  -6   2   52.03    3.20 126-0.30059 0.83931-0.95033 0.76896 0.13486 0.13577
   7 -10  -7    0.07    3.60 126-0.30188 0.65719-0.95030 0.42062 0.13468-0.44814
   7  -8  -3    4.75    3.37 127-0.30862 0.79787-0.95010 0.60672 0.13371-0.17025
   7  -8   3   -2.00    3.08 126-0.30135 0.91590-0.95031 0.67330 0.13475 0.20820
   8 -10  -3   -1.32    3.15 126-0.29528 0.84413-0.95044 0.50234 0.13562-0.16062
   8 -10  -2    1.82    3.62 127-0.30850 0.87538-0.95010 0.51210 0.13373-0.09558
   8 -10  -1    0.37    3.27 127-0.31147 0.90106-0.95000 0.52331 0.13330-0.03190
  -8  -1   2    2.86    3.12 127-0.32578-0.51693-0.94924 0.60289 0.13120-0.30602
  -7  -1   0    6.77    2.95 127-0.31488-0.46177-0.94976 0.61895 0.13280-0.39759
  -7   0   2   -0.90    2.94 127-0.32041-0.38917-0.94952 0.70951 0.13199-0.26021
  -7   0  10   10.47    3.43 127-0.32003-0.21904-0.94953 0.80003 0.13205 0.25039
  -6  -3  -4    1.34    3.61 127-0.31935-0.48495-0.94957 0.46839 0.13215-0.64004
  -6  -2  -3   14.80    3.34 127-0.31622-0.44243-0.94971 0.55061 0.13260-0.56427
  -6   0   0   49.72    3.41 127-0.32292-0.32179-0.94939 0.72681 0.13163-0.34750
  -6   0  11    6.07    3.71 127-0.32628-0.08462-0.94922 0.84853 0.13113 0.35108
  -6   1   4   46.69    3.05 127-0.32467-0.20879-0.94930 0.84248 0.13137-0.08059
  -6   1   5   75.59    3.75 127-0.31963-0.19264-0.94955 0.85377 0.13211-0.01820
  -6   1   6    0.66    3.16 128-0.32489-0.16881-0.94929 0.86530 0.13134 0.04560
  -5  -4  -6   10.88    4.05 127-0.32617-0.43710-0.94922 0.41072 0.13115-0.74043
  -5  -1  -3  111.09    3.84 127-0.32133-0.30449-0.94947 0.66004 0.13186-0.51395
  -5   1   2  126.52    3.61 127-0.31932-0.14927-0.94957 0.85805 0.13215-0.17212
  -4   0  -2   48.58    3.26 127-0.31607-0.15583-0.94971 0.77993 0.13263-0.40254
  -4   0  11    3.70    3.90 128-0.33848 0.14320-0.94847 0.92174 0.12932 0.42442
  -4   1   1  530.92    5.91 127-0.31999-0.06263-0.94954 0.88401 0.13205-0.19946
  -3   1   1   41.87    3.70 127-0.31727 0.04192-0.94966 0.92129 0.13245-0.16414
  -2   1   3   43.87    4.34 127-0.32689 0.20183-0.94918 0.97977 0.13104-0.00060
  -1   0  -2  185.66    6.71 127-0.32807 0.17888-0.94912 0.89046 0.13087-0.29304
   3  -8 -10   10.53    4.99 129-0.35590 0.26810-0.94709 0.37779 0.12667-0.75045
   3  -3  -4  368.45    5.83 127-0.32421 0.48651-0.94933 0.80354 0.13144-0.31388
   3  -3   6   76.29    3.84 127-0.31852 0.69534-0.94960 0.91380 0.13227 0.31782
   4  -9 -10   -2.31    4.70 128-0.33456 0.33007-0.94873 0.34582 0.12990-0.73019
   4  -4  -4   83.79    3.66 127-0.32155 0.56654-0.94946 0.76942 0.13183-0.29157
   4  -4   5   42.34    3.51 128-0.32887 0.76504-0.94907 0.86886 0.13075 0.28206
   5  -9  -9   -0.37    4.07 127-0.32728 0.45227-0.94916 0.39407 0.13098-0.63618
   5  -5   4   36.12    3.20 127-0.31335 0.81266-0.94982 0.82345 0.13302 0.23761
   6  -8   7    1.28    3.59 126-0.31373 0.91506-0.94981 0.68184 0.13296 0.43123
   6  -7  -5    6.07    2.96 127-0.31247 0.67766-0.94986 0.61847 0.13315-0.32136
   6  -7   5   18.29    3.30 127-0.31537 0.89460-0.94974 0.72869 0.13273 0.31271
   6  -6  -1   94.05    3.05 127-0.31175 0.78627-0.94988 0.73450 0.13325-0.05581
   6  -6   0   58.66    3.13 127-0.31367 0.80990-0.94981 0.74554 0.13297 0.00810
   6  -6   1   37.33    2.91 127-0.31119 0.82762-0.94991 0.75636 0.13333 0.07069
   7  -9  -5    0.69    3.23 127-0.31707 0.74189-0.94967 0.51337 0.13248-0.30928
   7  -8  -2    9.49    3.05 127-0.31776 0.82965-0.94964 0.61765 0.13238-0.10665
   7  -8  -1    5.56    3.14 127-0.32411 0.85756-0.94933 0.62758 0.13145-0.04222
   7  -8   0    2.58    3.15 127-0.32362 0.87953-0.94936 0.63957 0.13152 0.02201
   7  -8   1   23.23    3.37 127-0.32054 0.89649-0.94951 0.65038 0.13197 0.08401
   7  -8   2    0.70    2.92 127-0.31178 0.90873-0.94988 0.66187 0.13325 0.14688
  -8   0   5   -1.25    3.32 128-0.33490-0.42035-0.94860 0.70529 0.12981-0.10483
  -8   0   6    0.78    2.83 128-0.32785-0.40525-0.94903 0.71637 0.13086-0.04229
  -8   0   7    0.61    2.64 127-0.32725-0.38293-0.94906 0.72861 0.13095 0.02392
  -8   0   8   -1.63    3.21 128-0.33424-0.35788-0.94865 0.73920 0.12991 0.08586
  -8   0   9    3.23    3.14 129-0.34309-0.32523-0.94804 0.75032 0.12858 0.15325
  -7  -2  -2   -1.09    3.34 128-0.33648-0.50644-0.94850 0.52157 0.12958-0.53530
  -6  -1  -2    2.93    2.97 127-0.32844-0.38302-0.94899 0.63207 0.13078-0.48637
  -6   1   3  344.57    4.77 128-0.33678-0.21930-0.94848 0.82965 0.12953-0.14633
  -6   1   7   17.46    3.15 127-0.32750-0.14096-0.94905 0.87498 0.13092 0.10883
  -5   1   8    5.06    3.32 128-0.33640-0.00632-0.94851 0.92358 0.12959 0.21057
  -4  -4  -7    1.47    4.29 129-0.34158-0.33588-0.94815 0.43642 0.12881-0.76692
  -4  -1  -4  131.98    4.03 128-0.33319-0.20482-0.94871 0.68413 0.13007-0.54230
  -4   1   8   67.68    4.00 129-0.34523 0.10955-0.94788 0.95866 0.12826 0.24522
  -2   1   2  362.94    6.93 128-0.33677 0.18942-0.94848 0.96761 0.12954-0.06369
  -2   1   4   36.40    3.96 128-0.33770 0.23208-0.94842 0.98975 0.12940 0.06272
   0  -1  -4  286.24   15.69 135-0.43938 0.32973-0.93512 0.82016 0.11294-0.37832
   2  -5  12    3.51    4.32 130-0.36232 0.70750-0.94639 0.79582 0.12563 0.64390
   3  -4  -6  134.60    4.63 129-0.34356 0.44007-0.94800 0.70832 0.12851-0.44948
   4  -5  -6    2.49    3.06 128-0.33767 0.51597-0.94842 0.67431 0.12940-0.42760
   5  -8  -8   51.51    4.39 129-0.34803 0.51847-0.94766 0.47496 0.12783-0.55343
   5  -7  -7   -2.58    3.31 130-0.35874 0.56814-0.94673 0.55653 0.12619-0.46963
   5  -5  -3   75.80    3.06 128-0.32801 0.67885-0.94902 0.74678 0.13084-0.20017
   5  -5   3   26.11    3.42 128-0.33572 0.81343-0.94855 0.81252 0.12969 0.18132
   6  -8  -6    9.22    3.49 129-0.34272 0.66196-0.94807 0.53485 0.12864-0.39182
   6  -7  -4    0.87    2.84 128-0.33674 0.72667-0.94848 0.62868 0.12954-0.25459
   6  -7   4    8.16    2.87 129-0.34141 0.89815-0.94816 0.71697 0.12884 0.25458
   7 -10  -6   -5.61    3.37 128-0.33517 0.71317-0.94859 0.42987 0.12978-0.38109
   7  -9   4    1.82    3.52 128-0.33463 0.95036-0.94862 0.61192 0.12986 0.26510
  -8  -1   1    3.03    3.56 128-0.34556-0.51442-0.94776 0.58900 0.12815-0.36475
  -8   0   4   15.59    2.84 129-0.34438-0.43106-0.94785 0.69381 0.12833-0.16459
  -8   0  10    0.65    3.08 128-0.34839-0.29306-0.94754 0.75805 0.12772 0.21480
  -7  -1  -1    4.08    3.24 129-0.35048-0.44785-0.94737 0.60458 0.12740-0.45652
  -7   0   1    5.35    3.03 129-0.34882-0.38329-0.94751 0.69874 0.12765-0.31797
  -7   0  11    3.63    3.45 129-0.34514-0.17186-0.94780 0.80892 0.12821 0.31612
  -7   1   6    5.88    2.70 129-0.35446-0.24443-0.94703 0.82430 0.12679 0.01307
  -6   1   2  203.07    4.06 129-0.35393-0.22269-0.94707 0.81768 0.12687-0.20496
  -6   1   8   35.47    3.61 129-0.34476-0.10612-0.94782 0.88406 0.12827 0.17448
  -5   0  -2   41.72    3.19 129-0.35658-0.22223-0.94684 0.73925 0.12646-0.43418
  -5   1   1  136.74    3.18 128-0.34353-0.14715-0.94792 0.84431 0.12846-0.23451
  -4   1   0   58.41    3.19 129-0.35401-0.04997-0.94707 0.87014 0.12686-0.25904
  -3  -3  -7   59.28    4.24 129-0.35732-0.18816-0.94677 0.54252 0.12635-0.71676
  -3  -2  -6   14.01    3.51 129-0.35369-0.14527-0.94710 0.62623 0.12691-0.64056
  -3   0  -3  123.45    4.25 129-0.35729-0.02825-0.94677 0.80251 0.12635-0.42503
  -3   1   0  742.79    7.47 129-0.35514 0.05867-0.94697 0.90729 0.12668-0.22253
  -3   1   7   18.09    3.55 129-0.35291 0.20429-0.94716 0.98457 0.12703 0.22019
   3  -4   8   60.32    3.91 130-0.35816 0.75177-0.94669 0.86140 0.12622 0.43947
   4  -6   9   27.65    4.29 130-0.35818 0.83210-0.94669 0.76759 0.12622 0.51430
   4  -5   7   55.66    3.78 130-0.36035 0.81660-0.94649 0.81665 0.12588 0.40106
   5  -7   8    2.99    3.46 129-0.34616 0.88114-0.94772 0.72322 0.12806 0.47280
   5  -6  -5   22.07    3.09 130-0.35826 0.64022-0.94668 0.65014 0.12620-0.33666
   5  -6   6   21.35    3.25 129-0.34442 0.86189-0.94785 0.77275 0.12832 0.35914
   5  -5  -2    5.41    2.75 129-0.34814 0.71970-0.94756 0.75482 0.12776-0.13569
   5  -5   2   22.81    3.08 129-0.35197 0.80795-0.94724 0.79982 0.12717 0.11836
   6 -10  -8    0.90    3.80 129-0.35048 0.57753-0.94737 0.36875 0.12740-0.54275
   6  -9  -7    6.15    3.33 129-0.35198 0.62630-0.94724 0.45115 0.12717-0.46769
   6  -8   6    7.11    3.43 129-0.35100 0.92877-0.94733 0.66750 0.12732 0.37181
   7  -9  -4   34.19    3.16 129-0.34302 0.78775-0.94796 0.52339 0.12853-0.23993
   7  -9   3    1.24    3.43 129-0.35251 0.94689-0.94720 0.59919 0.12709 0.20431
  -8   0   3    1.76    2.76 129-0.35901-0.43656-0.94667 0.68232 0.12618-0.22503
  -7   1   4   71.52    3.52 130-0.36441-0.27755-0.94614 0.80171 0.12534-0.11313
  -7   1   5    6.10    2.44 129-0.35745-0.26361-0.94681 0.81343 0.12642-0.04975
  -7   1   7    0.13    2.57 130-0.35921-0.22070-0.94665 0.83427 0.12615 0.07456
  -7   1   8    4.60    3.17 130-0.36934-0.18768-0.94563 0.84506 0.12457 0.14163
  -6  -2  -4    1.84    3.62 130-0.37301-0.40673-0.94524 0.53520 0.12399-0.61990
  -6   0  -1   39.90    3.16 129-0.35918-0.30623-0.94665 0.71257 0.12615-0.40666
  -6   0  12   20.94    4.22 130-0.36930-0.02057-0.94564 0.85562 0.12458 0.41851
  -6   1   9   25.09    3.16 130-0.36695-0.06056-0.94589 0.89375 0.12494 0.24059
  -5  -2  -5   20.38    3.73 130-0.37439-0.31810-0.94508 0.56200 0.12377-0.64614
  -5  -1  14    2.34    4.38 131-0.37912 0.11555-0.94453 0.84068 0.12302 0.56915
  -5   0  12   10.13    3.76 130-0.37480 0.09337-0.94503 0.89092 0.12371 0.45637
  -5   1   9   27.15    3.08 130-0.36662 0.04626-0.94592 0.93141 0.12500 0.27688
  -2  -5  -9    8.43    5.38 132-0.39744-0.13371-0.94215 0.41119 0.12007-0.82553
  -2  -1  -5    3.59    3.31 130-0.37210 0.02591-0.94534 0.74428 0.12413-0.52587
  -2   0  -3  162.34    4.75 130-0.36794 0.08986-0.94578 0.83897 0.12479-0.38673
  -2   1   1 8074.33   26.40 130-0.36516 0.19717-0.94607 0.95450 0.12522-0.12160
  -2   1   5  205.13    5.90 130-0.36871 0.28531-0.94570 0.99764 0.12467 0.13205
   0  -1   8   42.02    5.86 135-0.43814 0.58389-0.93527 0.95173 0.11321 0.38106
   1  -1  -2 2170.54   21.26 131-0.37875 0.41881-0.94458 0.88919 0.12308-0.22540
   2  -6  -9    7.12    4.93 133-0.41245 0.28737-0.93987 0.48657 0.11759-0.69007
   2  -4  -7   16.20    4.12 132-0.39423 0.36006-0.94260 0.65416 0.12059-0.54200
   2  -2  -3  591.51    8.25 130-0.36774 0.46910-0.94580 0.84533 0.12482-0.26708
   3  -3   5   31.47    3.21 130-0.36680 0.72118-0.94590 0.89921 0.12497 0.26255
   4  -8  -9   46.47    4.22 131-0.37688 0.41656-0.94480 0.42272 0.12338-0.64895
   4  -6  -7    2.45    3.45 131-0.37851 0.51039-0.94461 0.58804 0.12312-0.49634
   4  -4  -3   40.71    2.97 130-0.36094 0.62778-0.94649 0.77759 0.12588-0.22106
   4  -4   4   36.22    3.17 130-0.36021 0.77644-0.94655 0.85498 0.12599 0.22229
   5  -5  -1  175.74    3.57 130-0.36015 0.75227-0.94656 0.76542 0.12600-0.07071
   5  -5   0   -0.97    2.76 131-0.37421 0.78129-0.94510 0.77254 0.12380-0.00600
   5  -5   1   82.58    3.14 130-0.36100 0.79614-0.94648 0.78772 0.12587 0.05607
   6  -7  -3   13.91    3.04 130-0.36332 0.77074-0.94625 0.63799 0.12551-0.18559
   6  -7   3    8.14    2.77 130-0.36045 0.89632-0.94653 0.70421 0.12595 0.19339
   7 -10  -5    5.21    3.37 130-0.36537 0.76324-0.94605 0.43792 0.12519-0.31348
   7  -9  -3   12.06    2.84 130-0.35941 0.82567-0.94663 0.53282 0.12612-0.17484
   7  -9  -2   10.23    3.23 130-0.37228 0.85870-0.94532 0.54167 0.12411-0.10976
   7  -9   2    3.76    3.42 130-0.36424 0.93855-0.94616 0.58731 0.12537 0.14289
  -8  -1   0    1.02    3.60 131-0.37903-0.50514-0.94444 0.57559 0.12305-0.42496
  -8   0   2    2.36    3.22 131-0.37834-0.43853-0.94453 0.66918 0.12316-0.28576
  -7  -2  -3   -0.05    3.60 131-0.38610-0.47991-0.94357 0.50747 0.12192-0.59082
  -7   0   0    2.89    2.81 130-0.37467-0.37658-0.94495 0.68429 0.12374-0.37628
  -7   0  12    3.85    3.72 131-0.38324-0.11313-0.94393 0.81752 0.12238 0.38635
  -7   1   3   34.53    3.04 131-0.37627-0.28645-0.94477 0.78943 0.12349-0.17341
  -7   1   9    3.59    3.21 131-0.38421-0.15050-0.94381 0.85397 0.12222 0.20749
  -6  -1  -3    2.49    3.08 131-0.38141-0.35348-0.94416 0.61692 0.12267-0.54384
  -6   1   1   78.77    3.25 131-0.37699-0.22072-0.94468 0.80456 0.12337-0.26388
  -5  -3  -6   35.61    4.28 131-0.38571-0.35441-0.94362 0.47718 0.12198-0.72083
  -5  -1  -4   21.69    3.16 131-0.38233-0.26575-0.94404 0.64287 0.12252-0.56899
  -5   1   0   32.10    2.52 130-0.37438-0.13723-0.94498 0.83088 0.12379-0.29202
  -4   0  -3   48.87    3.25 131-0.37606-0.11710-0.94479 0.76340 0.12352-0.45799
  -4   1   9   37.74    4.07 132-0.39599 0.18391-0.94225 0.96474 0.12032 0.31776
  -3  -4  -8    3.18    4.02 132-0.39040-0.20134-0.94301 0.45752 0.12123-0.78679
  -3  -1  -5   68.90    3.81 131-0.38121-0.07212-0.94418 0.70651 0.12270-0.56041
   1  -4  12    0.86    4.44 132-0.39290 0.66032-0.94267 0.82973 0.12082 0.63006
   1  -1   5    6.54    3.53 132-0.39610 0.58545-0.94223 0.96275 0.12030 0.21954
   2  -4  10   17.99    3.98 133-0.40464 0.73313-0.94098 0.84045 0.11890 0.53685
   2  -2   5  165.13    4.90 132-0.39294 0.66552-0.94267 0.93008 0.12082 0.24259
   3  -7  -9    4.86    4.32 133-0.40621 0.36341-0.94074 0.45348 0.11864-0.66745
   3  -5  -7  128.23    5.33 132-0.39832 0.44753-0.94191 0.62015 0.11994-0.51778
   3  -3  -3  110.24    3.99 131-0.38109 0.56498-0.94420 0.80949 0.12272-0.24143
   4  -7  -8   16.57    3.58 132-0.38861 0.47392-0.94325 0.50388 0.12152-0.57206
   4  -7  10    1.37    4.11 131-0.38761 0.85929-0.94338 0.70430 0.12168 0.57110
   4  -4   3   66.14    3.58 131-0.38525 0.78003-0.94368 0.84076 0.12206 0.16267
   5 -10  -9    3.62    4.25 132-0.39162 0.48809-0.94285 0.31674 0.12103-0.63243
   5  -7   7    3.52    2.99 132-0.38901 0.90244-0.94319 0.70739 0.12145 0.41588
   5  -6   5  139.68    4.04 131-0.37750 0.87369-0.94462 0.75818 0.12329 0.29934
   6  -8  -5   46.13    3.41 131-0.37807 0.71787-0.94456 0.54237 0.12320-0.32299
   6  -8   5    0.07    3.11 131-0.38370 0.93676-0.94387 0.65167 0.12231 0.31183
[truncated: 217,572 more chars]
