# Supplementary material for: Crystal structure of 8-(4-methyl­phen­yl)-2′-de­oxy­adenosine hemihydrate
Source: Acta Crystallogr E Crystallogr Commun. 2018 Jan 1;74(Pt 1):1–5. doi: 10.1107/S2056989017017212 (PMC5778474; doi:10.1107/S2056989017017212)
Supplement: Supplementary file 2 [file e-74-00001-Isup2.hkl]

#
# h,k,l, Fc-squared, Fo-squared, sigma(Fo-squared), status flag
#
data_I
_shelx_title ' aac88 in P1'
_shelx_refln_list_code          4
_shelx_F_calc_maximum       99.07
_exptl_crystal_F_000       370.00
_reflns_d_resolution_high  0.7837

loop_
 _space_group_symop_operation_xyz
 'x, y, z'

_cell_length_a     7.3991
_cell_length_b    10.6375
_cell_length_c    11.9314
_cell_angle_alpha  93.649
_cell_angle_beta  107.373
_cell_angle_gamma 108.110

_shelx_F_squared_multiplier     1.000

loop_
 _refln_index_h
 _refln_index_k
 _refln_index_l
 _refln_F_squared_calc
 _refln_F_squared_meas
 _refln_F_squared_sigma
 _refln_observed_status
   3   0 -15         12.89         12.97         2.85 o
   2   1 -15          8.47          7.94         2.95 o
   3   1 -15         18.68         18.34         2.92 o
   3   2 -15          0.21         -0.18         3.38 o
   3  -4 -14          1.05         -1.92         2.97 o
   4  -4 -14          4.81          5.80         3.48 o
   2  -3 -14          7.18          1.09         3.07 o
   3  -3 -14          2.04          2.85         2.79 o
   4  -3 -14          7.34          7.25         3.39 o
   5  -3 -14          5.04          2.58         3.50 o
   1  -2 -14          3.24         -3.59         3.59 o
   2  -2 -14         12.85         13.21         3.33 o
   3  -2 -14          6.23         10.38         3.20 o
   4  -2 -14          0.89         -1.19         2.83 o
   5  -2 -14          1.09          2.93         2.75 o
   1  -1 -14         18.04          6.15         3.26 o
   2  -1 -14         39.78         33.98         2.94 o
   3  -1 -14          8.46          6.59         2.95 o
   4  -1 -14          2.69         -0.15         2.81 o
   5  -1 -14          1.51          1.55         5.73 o
   0   0 -14          6.49         10.29         3.02 o
   1   0 -14         24.36         25.51         3.22 o
   2   0 -14          3.76          5.65         2.95 o
   3   0 -14          3.43          6.86         3.06 o
   4   0 -14          3.21          2.86         2.46 o
   5   0 -14          7.11          2.87         4.65 o
   0   1 -14         11.05          8.74         3.38 o
   1   1 -14         17.42         23.69         3.38 o
   2   1 -14          2.78          2.46         2.93 o
   3   1 -14          0.84          4.84         3.06 o
   4   1 -14          3.46          1.55         5.17 o
   5   1 -14          2.34          2.31         4.30 o
   0   2 -14          0.83         -3.00         3.01 o
   1   2 -14          4.94         10.31         3.06 o
   2   2 -14          0.52          2.30         2.93 o
   3   2 -14          1.10          2.59         2.63 o
   4   2 -14          4.92          5.91         4.37 o
   5   2 -14          0.41         -1.11         4.02 o
   0   3 -14          6.91          5.86         3.16 o
   1   3 -14          3.53         -0.45         3.09 o
   2   3 -14          3.61          3.46         3.23 o
   3   3 -14          5.04          4.44         2.64 o
   4   3 -14          2.49         -0.91         4.21 o
   0   4 -14          2.96         -0.75         3.26 o
   1   4 -14          1.46          2.52         3.10 o
   2   4 -14          1.59          4.07         3.16 o
   3   4 -14         10.28          7.40         4.42 o
   4   4 -14          9.18          2.88         4.33 o
   1   5 -14          3.77          3.27         3.18 o
   2   5 -14          2.98          1.33         3.21 o
   3   5 -14          4.75          1.58         4.36 o
   4  -6 -13          0.59         -0.11         2.99 o
   2  -5 -13          5.37          4.58         3.41 o
   3  -5 -13          0.29          2.77         3.06 o
   4  -5 -13         15.02         18.32         3.44 o
   5  -5 -13          5.35          1.75         2.38 o
   6  -5 -13          1.51          0.90         2.65 o
   1  -4 -13          0.84          0.13         3.29 o
   2  -4 -13         13.60         11.21         3.36 o
   3  -4 -13          0.39          1.50         3.05 o
   4  -4 -13          7.39          5.67         3.14 o
   5  -4 -13          1.67          1.82         2.59 o
   6  -4 -13          1.40         -2.21         2.75 o
   0  -3 -13          0.32          1.56         3.56 o
   1  -3 -13          9.72         13.99         2.60 o
   2  -3 -13          0.09         -2.77         3.12 o
   3  -3 -13          5.15          5.47         3.31 o
   4  -3 -13          3.28          5.57         3.24 o
   5  -3 -13          1.32         -0.77         2.55 o
   6  -3 -13          4.65          7.56         4.56 o
   0  -2 -13          5.58          4.86         2.72 o
   1  -2 -13          3.38          3.34         2.82 o
   2  -2 -13          9.02         10.96         2.83 o
   3  -2 -13          1.38          3.35         2.93 o
   4  -2 -13          1.17          3.94         3.12 o
   5  -2 -13          4.48          5.10         4.79 o
   6  -2 -13          6.73          2.23         4.26 o
  -1  -1 -13          4.35          5.74         3.36 o
   0  -1 -13         27.51         18.19         2.95 o
   1  -1 -13         13.56         16.96         2.64 o
   2  -1 -13          9.41         16.25         2.73 o
   3  -1 -13          0.98          6.29         2.79 o
   4  -1 -13          8.96          5.61         2.60 o
   5  -1 -13          6.91          5.13         4.13 o
   6  -1 -13          4.39          2.34         3.87 o
  -1   0 -13          2.21          2.69         2.78 o
   0   0 -13         13.81         13.34         3.14 o
   1   0 -13          8.19          7.35         3.03 o
   2   0 -13          2.24          3.72         2.87 o
   3   0 -13         18.32         17.23         2.90 o
   4   0 -13          9.42         10.63         4.76 o
   5   0 -13          3.73          1.80         4.14 o
   6   0 -13          8.69          7.25         4.11 o
  -1   1 -13          6.59          6.12         3.38 o
   0   1 -13          0.93          2.54         2.49 o
   1   1 -13          6.64         13.08         3.19 o
   2   1 -13          6.31          5.52         3.04 o
   3   1 -13          5.15          5.44         2.55 o
   4   1 -13          3.52          9.17         4.11 o
   5   1 -13         16.73         19.88         4.11 o
   6   1 -13         17.82         20.17         4.11 o
  -2   2 -13          1.77         -1.02         3.15 o
  -1   2 -13          5.10          7.28         2.95 o
   0   2 -13         10.08         12.11         3.09 o
   1   2 -13          5.26          5.56         2.84 o
   2   2 -13          5.22          3.55         3.17 o
   3   2 -13          9.65          9.94         4.32 o
   4   2 -13          2.29          1.70         3.91 o
   5   2 -13          5.00          9.85         4.10 o
   6   2 -13          7.36          4.11         3.73 o
  -2   3 -13          6.51          3.04         2.91 o
  -1   3 -13          6.66          6.97         3.11 o
   0   3 -13          4.80          3.71         2.50 o
   1   3 -13         13.94         15.28         3.10 o
   2   3 -13          0.82          2.88         2.49 o
   3   3 -13          3.72          6.57         4.01 o
   4   3 -13         17.03         17.76         4.17 o
   5   3 -13          7.16          5.54         3.94 o
  -2   4 -13          6.16          7.50         3.54 o
  -1   4 -13          2.63          1.10         2.83 o
   0   4 -13          4.17          2.91         2.92 o
   1   4 -13          3.98          6.34         2.85 o
   2   4 -13         20.71         19.31         3.14 o
   3   4 -13          7.03         10.69         3.90 o
   4   4 -13          2.46          2.54         3.85 o
   5   4 -13          2.63          1.51         3.75 o
  -1   5 -13          2.01         -0.66         3.29 o
   0   5 -13          1.37          1.14         3.16 o
   1   5 -13          1.22          2.08         2.85 o
   2   5 -13          2.42          4.48         3.75 o
   3   5 -13          6.66          8.00         3.84 o
   4   5 -13          1.79          0.74         3.69 o
  -1   6 -13          1.45          2.37         3.74 o
   0   6 -13          0.98          1.08         3.44 o
   1   6 -13          2.05          2.69         3.20 o
   2   6 -13          1.37          0.08         3.82 o
   3   6 -13          1.28          3.23         3.70 o
   0   7 -13          4.80          5.02         3.90 o
   1   7 -13          4.57          2.47         3.51 o
   2   7 -13          0.04         -0.92         3.63 o
   3  -7 -12          1.88         -1.25         3.16 o
   4  -7 -12          3.45          2.96         3.27 o
   5  -7 -12          0.02          0.31         2.48 o
   1  -6 -12          1.10          0.74         3.36 o
   2  -6 -12          0.68          0.97         3.27 o
   3  -6 -12         14.00         16.29         3.22 o
   4  -6 -12         20.05         18.37         3.34 o
   5  -6 -12          0.38          0.33         2.44 o
   6  -6 -12          2.27          0.50         2.19 o
   1  -5 -12          6.90          8.21         3.06 o
   2  -5 -12         10.10         10.45         2.71 o
   3  -5 -12         12.43         15.85         3.04 o
   4  -5 -12          7.85          5.24         3.04 o
   5  -5 -12          0.38          0.62         2.17 o
   6  -5 -12          5.42          2.99         2.51 o
   7  -5 -12          0.57         -1.77         4.23 o
   0  -4 -12         10.27         12.15         3.17 o
   1  -4 -12          0.08          2.35         2.98 o
   2  -4 -12          2.50          1.95         3.23 o
   3  -4 -12          4.54          6.90         2.99 o
   4  -4 -12          0.60          0.50         2.54 o
   5  -4 -12          0.66          1.89         2.37 o
   6  -4 -12          5.70          0.53         3.84 o
   7  -4 -12          7.67          9.09         4.17 o
  -1  -3 -12          1.23          2.71         3.48 o
   0  -3 -12          3.34          2.64         2.54 o
   1  -3 -12          6.49         13.82         2.91 o
   2  -3 -12         33.18         37.47         3.30 o
   3  -3 -12         27.01         25.70         3.16 o
   4  -3 -12         13.21         15.68         3.25 o
   5  -3 -12         27.62         31.28         4.76 o
   6  -3 -12          0.75          2.79         3.92 o
   7  -3 -12         11.70         12.13         4.32 o
  -1  -2 -12          0.53         -0.69         3.10 o
   0  -2 -12          5.89          3.23         3.00 o
   1  -2 -12          4.39          3.95         2.97 o
   2  -2 -12         11.80          9.23         3.06 o
   3  -2 -12          6.03          4.63         2.92 o
   4  -2 -12          3.01          4.35         2.23 o
   5  -2 -12         15.83         14.96         4.19 o
   6  -2 -12          7.99          9.59         4.06 o
   7  -2 -12         17.95         22.54         3.77 o
  -2  -1 -12         17.65         23.11         3.56 o
  -1  -1 -12          5.78          3.07         3.31 o
   0  -1 -12         28.59         24.99         2.65 o
   1  -1 -12          3.76          6.10         2.97 o
   2  -1 -12          3.57          2.03         2.76 o
   3  -1 -12          3.84          5.01         2.72 o
   4  -1 -12          0.17          1.22         4.36 o
   5  -1 -12         12.80         16.35         4.16 o
   6  -1 -12          4.20          7.27         4.30 o
   7  -1 -12          4.43         -0.75         3.83 o
  -2   0 -12          0.10          1.77         3.14 o
  -1   0 -12          7.39          9.65         3.24 o
   0   0 -12          8.42          4.77         2.76 o
   1   0 -12         22.72         24.70         2.89 o
   2   0 -12         46.10         39.66         3.16 o
   3   0 -12          0.58          2.19         2.53 o
   4   0 -12          4.39          3.99         4.11 o
   5   0 -12         14.43         11.56         3.90 o
   6   0 -12         22.40         23.40         4.19 o
   7   0 -12          2.04         -2.03         3.91 o
  -2   1 -12          0.52         -0.05         3.03 o
  -1   1 -12          0.85         -1.64         2.81 o
   0   1 -12         17.37         13.38         2.96 o
   1   1 -12        116.87        120.21         3.37 o
   2   1 -12          2.92          6.02         2.55 o
   3   1 -12          4.70          0.44         4.38 o
   4   1 -12         82.62         91.27         4.96 o
   5   1 -12          1.45          3.67         3.92 o
   6   1 -12          5.61          4.37         3.61 o
   7   1 -12          0.88          1.58         4.01 o
  -2   2 -12          1.59         -1.93         3.04 o
  -1   2 -12          5.01          2.85         3.08 o
   0   2 -12          8.93         11.89         2.38 o
   1   2 -12          0.88          0.60         2.80 o
   2   2 -12          2.32          1.42         2.18 o
   3   2 -12         33.25         37.94         4.38 o
   4   2 -12          5.38          4.34         3.55 o
   5   2 -12          8.38          7.63         3.76 o
   6   2 -12          2.66          7.74         3.53 o
  -3   3 -12          3.62          2.21         3.25 o
  -2   3 -12          3.18          5.30         3.19 o
  -1   3 -12         15.56         12.81         2.95 o
   0   3 -12          8.11          8.06         2.92 o
   1   3 -12         42.78         40.73         2.98 o
   2   3 -12         22.63         16.57         2.34 o
   3   3 -12         15.11         16.47         3.83 o
   4   3 -12          5.64          9.10         4.01 o
   5   3 -12         18.87         30.76         4.04 o
   6   3 -12          3.95          3.68         3.95 o
  -3   4 -12          1.89          0.16         3.50 o
  -2   4 -12          0.04         -1.99         3.13 o
  -1   4 -12          2.11          7.11         3.02 o
   0   4 -12          3.03          1.73         2.68 o
   1   4 -12          3.83          2.44         2.95 o
   2   4 -12          2.20         -1.02         3.64 o
   3   4 -12         16.51         19.40         4.06 o
   4   4 -12          8.44         12.18         3.84 o
   5   4 -12          7.38          9.15         3.43 o
   6   4 -12          3.89          1.03         3.66 o
  -3   5 -12          2.92          0.95         4.07 o
  -2   5 -12          3.77          3.91         3.31 o
  -1   5 -12          2.78          4.75         3.12 o
   0   5 -12          0.06          1.55         3.06 o
   1   5 -12          8.11          5.61         2.72 o
   2   5 -12          5.07          5.57         3.43 o
   3   5 -12         10.83          7.18         3.92 o
   4   5 -12          3.22          1.45         3.36 o
   5   5 -12          6.68          8.61         3.66 o
  -2   6 -12          9.71         10.65         3.81 o
  -1   6 -12         22.48         21.47         3.33 o
   0   6 -12          4.02          2.97         3.11 o
   1   6 -12          8.97         13.27         3.18 o
   2   6 -12         10.09         11.96         4.02 o
   3   6 -12         14.46         17.37         3.64 o
   4   6 -12          0.13          0.56         3.39 o
  -2   7 -12          1.72          2.38         3.45 o
  -1   7 -12         11.00         13.41         3.53 o
   0   7 -12          3.44          5.09         3.21 o
   1   7 -12          3.46          3.53         3.24 o
   2   7 -12         17.07         17.58         3.85 o
   3   7 -12          8.81          5.55         3.61 o
  -1   8 -12          7.79         12.24         3.78 o
   0   8 -12         10.63         14.45         3.79 o
   2   8 -12          3.79          5.64         3.81 o
   3  -8 -11         26.85         23.95         4.12 o
   4  -8 -11          6.16          4.96         2.81 o
   5  -8 -11          2.14          2.35         2.37 o
   1  -7 -11          6.24          3.08         3.12 o
   2  -7 -11          4.83          3.40         3.18 o
   3  -7 -11         10.49         16.26         3.39 o
   4  -7 -11          0.87          1.66         2.37 o
   5  -7 -11          6.38          2.92         2.17 o
   6  -7 -11          7.60          7.63         2.19 o
   0  -6 -11         17.72         21.54         3.60 o
   1  -6 -11         21.74         21.83         3.36 o
   2  -6 -11          9.55          5.38         3.14 o
   3  -6 -11         16.29         21.29         3.01 o
   4  -6 -11          4.55          4.43         2.36 o
   5  -6 -11         19.27         16.16         2.19 o
   6  -6 -11          7.31          6.39         2.31 o
   7  -6 -11          7.19          9.85         4.13 o
   0  -5 -11          9.38         12.66         3.26 o
   1  -5 -11          0.30          4.54         2.94 o
   2  -5 -11          2.33          1.59         2.96 o
   3  -5 -11          6.32         11.12         2.88 o
   4  -5 -11          6.44         11.53         3.25 o
   5  -5 -11         11.32          9.74         2.33 o
   6  -5 -11          1.11          0.66         3.90 o
   7  -5 -11          3.43         -0.03         3.95 o
  -1  -4 -11          0.27          3.67         2.57 o
   0  -4 -11          1.38          1.91         3.15 o
   1  -4 -11          4.57          8.30         2.69 o
   2  -4 -11          6.86          2.82         2.60 o
   3  -4 -11          7.83          6.84         2.81 o
   4  -4 -11          4.99          3.94         1.95 o
   5  -4 -11         36.54         39.68         4.55 o
   6  -4 -11         43.62         49.69         4.19 o
   7  -4 -11          0.13          0.11         3.83 o
   8  -4 -11         20.39         20.19         4.46 o
  -1  -3 -11         14.33         11.97         2.97 o
   0  -3 -11         13.08          4.18         3.00 o
   1  -3 -11         29.87         40.18         3.25 o
   2  -3 -11         23.78         32.41         2.83 o
   3  -3 -11         96.66         90.01         3.16 o
   4  -3 -11         18.06         19.60         2.17 o
   5  -3 -11         38.79         36.41         4.36 o
   6  -3 -11         56.99         61.36         4.39 o
   7  -3 -11          2.86          3.48         3.90 o
   8  -3 -11          9.89          8.08         4.05 o
  -1  -2 -11          2.77          4.67         3.10 o
   0  -2 -11          0.68          2.22         2.33 o
   1  -2 -11         12.66          8.79         2.83 o
   2  -2 -11          0.18          0.00         2.67 o
   3  -2 -11         94.18        100.89         3.39 o
   4  -2 -11         50.77         53.16         5.05 o
   5  -2 -11         50.05         54.77         4.14 o
   6  -2 -11          5.86          7.49         4.19 o
   7  -2 -11          8.38         12.37         3.53 o
   8  -2 -11         11.40          6.67         3.85 o
  -2  -1 -11         10.54         12.33         3.40 o
  -1  -1 -11         24.31         31.12         2.90 o
   0  -1 -11          7.38         10.92         2.88 o
   1  -1 -11         27.94         25.43         2.97 o
   2  -1 -11         16.15         12.88         2.86 o
   3  -1 -11         58.57         55.98         2.73 o
   4  -1 -11          4.76          5.61         3.89 o
   5  -1 -11         33.80         40.37         4.26 o
   6  -1 -11          1.54          3.16         3.79 o
   7  -1 -11         10.60          8.15         3.35 o
   8  -1 -11          2.19          2.31         3.66 o
  -2   0 -11          1.96          0.78         2.92 o
  -1   0 -11         22.03         19.71         2.79 o
   0   0 -11          5.62          8.63         2.29 o
   1   0 -11        162.00        156.88         3.86 o
   2   0 -11         49.33         47.50         3.00 o
   3   0 -11         72.71         66.64         5.43 o
   4   0 -11         11.12         10.65         3.80 o
   5   0 -11         86.02         76.56         4.25 o
   6   0 -11          3.88          5.15         3.60 o
   7   0 -11          5.18         10.29         3.38 o
  -2   1 -11          7.16          8.49         3.12 o
  -1   1 -11         21.26         24.76         2.79 o
   0   1 -11         56.69         58.62         3.10 o
   1   1 -11         12.78         14.02         2.72 o
   2   1 -11         59.56         63.04         3.29 o
   3   1 -11         99.14         91.03         5.04 o
   4   1 -11         51.58         48.07         4.09 o
   5   1 -11         21.52         20.01         3.84 o
   6   1 -11          3.39          4.49         3.29 o
   7   1 -11          2.07         -1.15         3.54 o
  -3   2 -11          3.66         -0.16         3.35 o
  -2   2 -11          2.94          3.30         2.85 o
  -1   2 -11         16.38         12.48         3.12 o
   0   2 -11          7.48          5.26         2.93 o
   1   2 -11         27.75         27.47         2.95 o
   2   2 -11         33.98         33.13         4.28 o
   3   2 -11         71.28         68.50         4.33 o
   4   2 -11         13.54         15.23         3.61 o
   5   2 -11          7.56          8.81         3.35 o
   6   2 -11          2.89          3.27         3.36 o
   7   2 -11          5.57          3.20         3.32 o
  -3   3 -11          9.97         11.49         3.33 o
  -2   3 -11         12.19         10.54         2.72 o
  -1   3 -11          0.23          0.37         2.76 o
   0   3 -11         43.46         38.78         3.10 o
   1   3 -11         86.03         85.45         3.51 o
   2   3 -11          7.89          8.90         3.72 o
   3   3 -11         62.33         60.14         3.90 o
   4   3 -11          9.05         10.80         3.37 o
   5   3 -11         23.65         24.11         3.14 o
   6   3 -11          4.16          6.30         3.36 o
   7   3 -11          0.31         -2.60         3.46 o
  -3   4 -11          7.76         14.45         3.25 o
  -2   4 -11          2.25          3.92         3.11 o
  -1   4 -11          8.92         10.14         3.16 o
   0   4 -11         36.07         34.07         3.20 o
   1   4 -11         38.47         40.02         3.18 o
   2   4 -11         18.66         26.27         3.55 o
   3   4 -11         83.53         96.45         4.03 o
   4   4 -11         17.66         17.97         3.14 o
   5   4 -11         38.12         40.69         3.42 o
   6   4 -11          3.15         -0.20         2.94 o
  -3   5 -11          0.78          1.95         3.30 o
  -2   5 -11         16.55         14.96         3.08 o
  -1   5 -11         48.74         54.44         3.46 o
   0   5 -11         34.65         31.56         3.21 o
   2   5 -11         15.13         16.89         3.74 o
   3   5 -11         27.30         37.45         3.60 o
   4   5 -11          9.83          7.17         2.96 o
   5   5 -11         10.52         17.80         3.24 o
   6   5 -11          0.87          0.75         2.93 o
  -3   6 -11         21.62         20.60         4.01 o
  -2   6 -11          1.06          1.31         3.31 o
  -1   6 -11         20.58         19.50         3.35 o
   0   6 -11          1.17         -1.25         2.97 o
   1   6 -11          0.79         -0.89         3.27 o
   2   6 -11          1.76          1.49         3.36 o
   3   6 -11         23.91         22.93         3.21 o
   4   6 -11          0.67          1.17         3.19 o
   5   6 -11         20.58         29.51         3.17 o
  -3   7 -11         21.48          2.07         4.01 o
  -2   7 -11          2.72          3.74         3.88 o
  -1   7 -11          6.83          9.92         3.36 o
   0   7 -11          2.11          2.24         3.43 o
   1   7 -11          3.41          4.46         3.17 o
   2   7 -11          3.50          5.67         3.11 o
   3   7 -11          9.08         15.05         3.22 o
   4   7 -11          1.88          0.25         3.04 o
  -2   8 -11          1.53         -0.66         4.01 o
  -1   8 -11          5.31          2.51         4.13 o
   0   8 -11          6.54          3.18         3.82 o
   1   8 -11          0.55         -1.07         3.11 o
   2   8 -11          0.81          0.29         3.08 o
   3   8 -11          2.30          4.57         3.24 o
   0   9 -11          4.85          3.76         3.76 o
   1   9 -11          0.09          1.12         3.41 o
   2   9 -11          3.17          3.83         3.39 o
   3  -9 -10          1.25          1.92         2.37 o
   4  -9 -10         10.43          3.24         2.48 o
   5  -9 -10          1.92          3.39         2.34 o
   6  -9 -10          0.29         -2.42         4.13 o
   1  -8 -10         16.61          5.35         4.38 o
   2  -8 -10         14.53          5.73         2.70 o
   3  -8 -10          8.08          7.16         2.27 o
   4  -8 -10          0.53         -0.13         2.10 o
   5  -8 -10          6.72          4.23         2.54 o
   6  -8 -10          3.55          0.64         2.31 o
   7  -8 -10         19.13         19.44         2.29 o
   0  -7 -10          3.69          0.08         7.83 o
   1  -7 -10         12.28         15.56         4.33 o
   2  -7 -10         14.58         13.65         2.53 o
   3  -7 -10          4.40          6.35         2.15 o
   4  -7 -10          9.59          7.39         2.13 o
   5  -7 -10         13.79         16.02         2.11 o
   6  -7 -10          6.34          5.88         2.15 o
   7  -7 -10         17.39         18.18         2.78 o
   0  -6 -10         13.18         14.49         2.76 o
   1  -6 -10          6.13          8.34         2.87 o
   2  -6 -10          5.39          2.51         2.98 o
   3  -6 -10         10.28         10.04         2.32 o
   4  -6 -10         28.87         23.77         2.28 o
   5  -6 -10         13.76         18.49         2.04 o
   6  -6 -10          5.48          5.06         2.46 o
   7  -6 -10         15.82         18.81         4.00 o
   8  -6 -10          8.01          6.70         4.06 o
   0  -5 -10          3.60          3.77         2.64 o
   1  -5 -10          3.45          3.17         2.77 o
   2  -5 -10         10.19          9.54         2.38 o
   3  -5 -10         68.99         67.18         2.86 o
   4  -5 -10          8.69          9.10         2.08 o
   5  -5 -10         30.19         29.02         5.03 o
   6  -5 -10        101.28        101.08         4.87 o
   7  -5 -10          0.38          1.68         3.99 o
   8  -5 -10          5.27          5.66         3.73 o
  -1  -4 -10          4.27          5.27         3.06 o
   0  -4 -10          1.31          2.05         2.74 o
   1  -4 -10         22.05         19.28         2.87 o
   2  -4 -10          2.86          4.35         2.28 o
   3  -4 -10         84.59         84.34         3.30 o
   4  -4 -10         88.37         85.84         2.88 o
   5  -4 -10         28.78         32.37         4.13 o
   6  -4 -10         41.46         48.35         4.32 o
   7  -4 -10         24.36         34.25         3.96 o
   8  -4 -10          4.18          2.84         3.57 o
  -1  -3 -10          4.67          5.58         2.40 o
   0  -3 -10         17.63         28.36         2.88 o
   1  -3 -10        218.92        196.02         3.72 o
   2  -3 -10         81.79         82.30         3.28 o
   3  -3 -10         97.33         85.84         2.92 o
   4  -3 -10        172.30        179.69         5.94 o
   5  -3 -10         28.82         31.24         3.71 o
   6  -3 -10         20.12         20.04         3.63 o
   7  -3 -10         30.37         31.18         3.50 o
   8  -3 -10         14.18          8.96         3.69 o
  -2  -2 -10          1.52          2.03         2.43 o
  -1  -2 -10         28.10         25.12         2.94 o
   0  -2 -10          5.87         -0.60         2.86 o
   1  -2 -10        246.78        229.32         4.03 o
   2  -2 -10         56.13         54.68         2.68 o
   3  -2 -10         58.60         61.76         2.95 o
   4  -2 -10         36.01         36.50         4.16 o
   5  -2 -10         57.61         60.27         3.98 o
   6  -2 -10         18.95         25.52         3.67 o
   7  -2 -10         11.98         22.52         3.17 o
   8  -2 -10          8.33          1.83         3.39 o
  -2  -1 -10         14.21         15.10         2.48 o
  -1  -1 -10         48.37         41.90         2.97 o
   0  -1 -10         44.67         45.54         2.92 o
   1  -1 -10         91.56         86.27         2.75 o
   2  -1 -10         49.92         57.90         2.74 o
   3  -1 -10          7.03          6.39         4.76 o
   4  -1 -10         21.14         26.34         3.96 o
   5  -1 -10         16.41         14.60         3.56 o
   6  -1 -10          3.34          1.85         3.48 o
   7  -1 -10          2.00          5.17         3.12 o
   8  -1 -10          0.36         -0.72         2.87 o
  -2   0 -10         16.76         15.31         2.94 o
  -1   0 -10        147.11        153.45         3.54 o
   0   0 -10         14.65         11.52         2.45 o
   1   0 -10         38.53         41.79         2.93 o
   2   0 -10          6.06          5.12         2.63 o
   3   0 -10        145.88        150.75         5.77 o
   4   0 -10          7.83         10.44         3.52 o
   5   0 -10         30.20         32.15         3.89 o
   6   0 -10          4.19          4.35         3.24 o
   7   0 -10          9.40          8.13         3.38 o
   8   0 -10          1.13          1.37         3.30 o
  -2   1 -10          7.07         10.49         2.94 o
  -1   1 -10        153.74        152.82         3.78 o
   0   1 -10          5.63          2.07         2.93 o
   1   1 -10        165.19        162.49         3.98 o
   2   1 -10         23.84         28.30         4.79 o
   3   1 -10        214.95        199.02         5.87 o
   4   1 -10          4.61          7.19         3.29 o
   5   1 -10         32.16         30.36         3.66 o
   6   1 -10          3.81          2.30         3.12 o
   7   1 -10         36.06         30.42         3.31 o
  -3   2 -10         18.44         20.58         3.00 o
  -2   2 -10         17.58         22.03         2.87 o
  -1   2 -10         50.90         48.13         3.29 o
   0   2 -10         56.20         57.06         3.29 o
   1   2 -10        206.41        207.02         4.11 o
   2   2 -10         70.56         74.63         4.76 o
   3   2 -10        174.45        198.87         4.87 o
   4   2 -10         22.11         27.13         3.35 o
   5   2 -10          2.18          3.40         3.37 o
   6   2 -10          2.12          4.09         3.19 o
   7   2 -10         18.67         20.24         3.50 o
  -3   3 -10         22.63         18.19         3.14 o
  -2   3 -10          2.67          1.81         2.80 o
  -1   3 -10        105.83        101.44         3.45 o
   0   3 -10        124.82        121.60         3.80 o
   1   3 -10        323.79        314.39         4.75 o
   2   3 -10         46.29         46.84         3.78 o
   3   3 -10          1.84          0.09         3.06 o
   4   3 -10          1.37         -0.04         2.90 o
   5   3 -10         21.01         20.27         3.33 o
   6   3 -10          2.76          1.13         3.18 o
   7   3 -10          0.28          1.40         3.06 o
  -3   4 -10         24.35         24.66         3.22 o
  -2   4 -10         24.14         35.45         3.14 o
  -1   4 -10        243.38        262.74         4.44 o
   0   4 -10         85.07         74.53         3.34 o
   1   4 -10        216.85        221.58         5.18 o
   2   4 -10         60.78         61.62         3.73 o
   3   4 -10        165.13        174.82         4.32 o
   4   4 -10         13.27         14.20         3.23 o
   5   4 -10          0.03         -2.25         3.13 o
   6   4 -10          4.57          4.49         3.05 o
  -3   5 -10         49.96         53.91         3.64 o
  -2   5 -10          4.41          1.25         3.03 o
  -1   5 -10         57.47         53.58         3.57 o
   0   5 -10         63.74         64.92         3.34 o
   1   5 -10         59.98         56.08         3.68 o
   2   5 -10         31.22         28.79         3.36 o
   3   5 -10         21.21         19.23         3.12 o
   4   5 -10          3.31          3.85         3.21 o
   5   5 -10         24.16         26.74         3.35 o
   6   5 -10          9.54          8.48         3.11 o
  -3   6 -10         31.21         36.67         4.24 o
  -2   6 -10         27.31         32.81         3.76 o
  -1   6 -10         26.86         28.55         3.61 o
   0   6 -10          6.39          3.57         2.97 o
   1   6 -10         80.61         80.84         3.97 o
   2   6 -10          3.65          3.83         3.24 o
   3   6 -10         54.17         61.10         3.59 o
   4   6 -10         31.45         37.37         3.28 o
   5   6 -10          9.52          5.16         3.19 o
  -3   7 -10          9.18         10.49         4.15 o
  -2   7 -10          2.27          2.54         3.84 o
  -1   7 -10          6.64          4.28         3.35 o
   0   7 -10          0.39         -0.38         3.42 o
   1   7 -10          4.20          7.69         3.07 o
   2   7 -10          5.14          4.21         3.12 o
   3   7 -10         13.44         14.52         3.15 o
   4   7 -10          8.31         10.25         3.34 o
   5   7 -10          2.02         -1.94         3.14 o
  -1   8 -10          3.94          4.80         3.59 o
   0   8 -10          2.11          0.11         3.34 o
   1   8 -10          7.82          4.18         3.17 o
   2   8 -10         32.88         38.14         3.46 o
   3   8 -10          1.44          1.50         3.06 o
   4   8 -10          2.80          5.21         3.26 o
  -3   9 -10          2.82          5.67         4.50 o
  -2   9 -10          5.29          6.48         3.71 o
   0   9 -10          2.56          2.41         3.79 o
   1   9 -10          3.32          0.58         3.27 o
   2   9 -10          5.61          5.69         3.27 o
   3   9 -10          3.09          2.48         3.18 o
  -2  10 -10         12.93          3.19         4.88 o
  -1  10 -10          1.12          4.34         4.31 o
   1  10 -10         10.93         16.03         3.08 o
   3 -10  -9          2.75          3.32         2.32 o
   4 -10  -9          3.69          2.79         2.35 o
   5 -10  -9          0.09          1.68         2.18 o
   1  -9  -9          7.33          3.04         4.88 o
   2  -9  -9         10.03          8.37         3.21 o
   3  -9  -9         13.19         10.11         2.21 o
   4  -9  -9          0.69          0.76         2.13 o
   5  -9  -9          6.40          4.25         2.24 o
   6  -9  -9         13.89         14.35         2.21 o
   7  -9  -9          0.28          4.24         3.97 o
   0  -8  -9          9.47          9.21         4.95 o
   1  -8  -9          7.34          9.05         4.35 o
   2  -8  -9         15.98         11.62         3.50 o
   3  -8  -9         15.72          8.79         3.88 o
   4  -8  -9         33.29         37.77         5.80 o
   5  -8  -9          0.05         -0.51         2.00 o
   6  -8  -9         23.49         23.62         2.34 o
   7  -8  -9         15.97          7.12         6.54 o
  -1  -7  -9          5.82          3.55         4.94 o
   0  -7  -9          8.96          5.70         5.06 o
   1  -7  -9         17.21         16.05         3.35 o
   2  -7  -9          7.73          8.01         3.35 o
   3  -7  -9          5.95          7.18         2.12 o
   4  -7  -9          4.69          4.05         2.01 o
   5  -7  -9         55.63         51.11         2.24 o
   6  -7  -9          7.89         11.54         2.45 o
   7  -7  -9          9.57          6.68         3.40 o
   8  -7  -9          8.68         10.49         3.76 o
  -2  -6  -9          1.30          0.22         4.73 o
  -1  -6  -9          4.88          2.51         5.11 o
   0  -6  -9          6.42          4.46         2.24 o
   1  -6  -9         23.18         26.72         2.98 o
   2  -6  -9          8.38         20.91         7.33 o
   3  -6  -9         25.73         24.78         2.16 o
   4  -6  -9         19.85         17.26         2.03 o
   5  -6  -9         58.54         63.52         3.91 o
   6  -6  -9          2.43          5.18         3.84 o
   7  -6  -9          0.89          1.49         3.48 o
   8  -6  -9          7.13          9.27         3.86 o
  -2  -5  -9         11.73          8.05         5.14 o
  -1  -5  -9          1.42          0.42         5.61 o
   0  -5  -9         10.70          7.07         2.71 o
   1  -5  -9         19.49         15.92         2.91 o
   2  -5  -9        195.97        208.11         9.56 o
   3  -5  -9         42.77         42.01         2.34 o
   4  -5  -9         23.69         21.96         1.98 o
   5  -5  -9         26.56         26.19         3.48 o
   6  -5  -9         10.80         11.54         3.43 o
   7  -5  -9         15.69         19.52         3.31 o
   8  -5  -9          9.42          9.40         3.38 o
  -3  -4  -9          0.50          0.40         4.40 o
  -2  -4  -9          2.08          1.44         4.96 o
  -1  -4  -9         20.11         21.65         3.05 o
   0  -4  -9         20.89         14.19         2.91 o
   1  -4  -9         59.62         55.79         3.31 o
   2  -4  -9         17.95         14.89         2.64 o
   3  -4  -9         88.84         82.31         2.67 o
   4  -4  -9         61.47         60.21         2.77 o
   5  -4  -9         12.90         16.85         3.06 o
   6  -4  -9         13.00         15.13         3.43 o
   7  -4  -9         15.47         18.91         3.46 o
   8  -4  -9         16.43         23.35         3.42 o
  -3  -3  -9          5.23          1.09         4.33 o
  -2  -3  -9          3.80          4.08         5.17 o
  -1  -3  -9        111.58        108.51         3.39 o
   0  -3  -9         94.77        103.08         2.99 o
   1  -3  -9        115.36         91.93         3.44 o
   2  -3  -9        202.74        211.06         4.23 o
   3  -3  -9        305.08        322.44         4.15 o
   4  -3  -9         32.03         30.91         4.11 o
   5  -3  -9         59.27         65.40         3.96 o
   6  -3  -9         66.45         62.94         3.69 o
   7  -3  -9         17.27         18.16         3.23 o
   8  -3  -9          3.41          4.40         3.34 o
  -4  -2  -9          2.17          2.91         4.55 o
  -2  -2  -9         12.25          8.88         2.80 o
  -1  -2  -9        201.59        198.99         3.61 o
   0  -2  -9         59.82         57.69         3.00 o
   1  -2  -9        193.65        191.47         3.79 o
   2  -2  -9          1.99          5.26         2.18 o
   3  -2  -9         28.93         27.44         4.79 o
   4  -2  -9          2.60          5.79         4.06 o
   5  -2  -9         36.44         38.87         3.46 o
   6  -2  -9         44.38         49.00         3.73 o
   7  -2  -9          1.89          0.43         3.21 o
   8  -2  -9          4.88          4.99         3.29 o
  -2  -1  -9         37.60         37.19         2.85 o
  -1  -1  -9         72.92         61.34         3.14 o
   0  -1  -9        100.52         98.68         3.39 o
   1  -1  -9        151.29        169.47         3.63 o
   2  -1  -9         65.45         70.28         3.01 o
   3  -1  -9        114.28        120.57         5.71 o
   4  -1  -9         34.70         37.65         3.87 o
   5  -1  -9         21.02         27.72         3.34 o
   6  -1  -9         24.26         29.30         3.18 o
   7  -1  -9          4.37          5.97         3.37 o
   8  -1  -9          3.05          5.15         3.12 o
  -2   0  -9         12.61         17.11         2.73 o
  -1   0  -9         62.32         60.92         3.27 o
   0   0  -9         97.06        101.12         3.04 o
   1   0  -9         25.37         23.98         2.64 o
   2   0  -9         47.92         50.52         5.29 o
   3   0  -9         58.36         53.82         4.42 o
   4   0  -9         50.39         48.46         3.93 o
   5   0  -9         34.52         33.84         3.27 o
   6   0  -9          9.50          8.46         3.10 o
   7   0  -9         18.88         20.17         2.87 o
   8   0  -9          3.63          4.60         3.23 o
  -2   1  -9         41.04         41.81         2.69 o
  -1   1  -9         53.55         48.90         3.41 o
   0   1  -9        109.44        110.83         3.20 o
   1   1  -9        416.10        419.42         4.82 o
   2   1  -9        123.65        115.27         5.37 o
   3   1  -9         46.29         52.94         4.17 o
   4   1  -9         14.14         14.12         3.37 o
   5   1  -9        126.58        140.89         4.06 o
   6   1  -9          0.28         -0.40         3.32 o
   7   1  -9          4.50          6.18         2.92 o
   8   1  -9          0.37          5.68         3.24 o
  -3   2  -9         74.19         82.05         3.56 o
  -2   2  -9         94.62         89.88         3.58 o
  -1   2  -9        291.36        305.02         4.35 o
   0   2  -9         86.13         88.42         3.14 o
   1   2  -9        307.18        315.57         4.29 o
   2   2  -9         34.99         37.86         4.22 o
   3   2  -9          2.24          2.60         3.06 o
   4   2  -9         19.18         20.32         3.38 o
   5   2  -9         28.50         29.08         3.13 o
   6   2  -9         15.48         15.81         3.10 o
   7   2  -9          2.80          5.38         2.98 o
  -3   3  -9         67.57         70.58         3.76 o
  -2   3  -9         32.83         28.11         2.87 o
  -1   3  -9        180.06        186.03         4.00 o
   0   3  -9         69.40         64.99         3.29 o
   1   3  -9          3.89          4.05         3.79 o
   2   3  -9         54.77         54.90         3.76 o
   3   3  -9         85.08         91.25         3.60 o
   4   3  -9          1.60          2.00         2.90 o
   5   3  -9         25.64         26.58         3.27 o
   6   3  -9          2.77          4.95         2.99 o
   7   3  -9         13.76          9.92         3.28 o
  -3   4  -9         93.06         93.62         3.71 o
  -2   4  -9          8.55         10.37         2.86 o
  -1   4  -9        390.82        399.93         5.39 o
   0   4  -9         31.17         31.94         2.91 o
   1   4  -9         18.63         17.95         3.33 o
   2   4  -9         48.19         45.95         3.24 o
   3   4  -9         64.46         64.72         3.47 o
   4   4  -9          7.85         11.37         2.73 o
   5   4  -9         15.92         23.64         3.23 o
   6   4  -9         13.82         16.85         3.17 o
   7   4  -9          2.16          3.12         3.15 o
  -3   5  -9         65.52         70.09         3.84 o
  -2   5  -9        124.31        139.59         4.10 o
  -1   5  -9         89.12         88.67         3.54 o
   0   5  -9          6.98          9.27         3.23 o
   1   5  -9         34.05         28.27         3.06 o
   2   5  -9         93.40        108.31         3.71 o
   3   5  -9         23.86         21.98         3.09 o
   4   5  -9         78.29         85.27         3.51 o
   5   5  -9          1.67          1.09         3.07 o
   6   5  -9          3.16         -0.27         3.09 o
  -3   6  -9         48.36         54.00         4.36 o
  -2   6  -9          7.38          5.57         3.25 o
  -1   6  -9          6.40          3.56         3.22 o
   0   6  -9        105.77        106.36         3.66 o
   1   6  -9         93.23        101.28         3.52 o
   2   6  -9        189.64        208.41         4.26 o
   3   6  -9         32.50         31.66         3.26 o
   4   6  -9         34.45         43.57         3.25 o
   5   6  -9          6.76          2.11         3.03 o
   6   6  -9         11.10          8.15         3.58 o
  -2   7  -9         54.67         59.30         3.89 o
  -1   7  -9         10.39         10.86         2.97 o
   1   7  -9         57.92         67.29         3.44 o
   2   7  -9         48.01         53.89         3.55 o
   3   7  -9          5.06          6.18         2.92 o
   4   7  -9          6.68          3.94         2.62 o
   5   7  -9          1.31          1.97         3.04 o
  -3   8  -9          2.98          0.11         3.90 o
   1   8  -9         19.46         17.90         3.09 o
   2   8  -9          9.74          4.09         3.01 o
   3   8  -9          3.12         -1.72         3.05 o
   4   8  -9          2.24          1.66         3.17 o
  -3   9  -9          6.68          7.33         4.31 o
  -2   9  -9          3.12          6.02         4.04 o
   1   9  -9          4.00          5.70         2.77 o
   2   9  -9          5.90          4.75         2.82 o
   3   9  -9          6.62          7.09         2.72 o
  -2  10  -9         11.03          6.04         4.24 o
  -1  10  -9          0.38          0.69         3.96 o
   1  10  -9          2.31         -0.26         3.13 o
   2  10  -9         13.90         16.48         3.16 o
  -2  11  -9          6.73          1.24         5.63 o
  -1  11  -9          3.40          1.82         4.52 o
   2 -10  -8          1.58          2.98         4.15 o
   3 -10  -8          0.75         -1.89         2.91 o
   4 -10  -8          5.39          3.57         2.24 o
   5 -10  -8          3.35          3.20         2.27 o
   6 -10  -8          6.31          4.01         2.19 o
   0  -9  -8          3.51          2.69         4.43 o
   1  -9  -8         17.87         17.83         3.99 o
   2  -9  -8          3.42          1.97         3.87 o
   3  -9  -8          0.96          1.24         2.11 o
   4  -9  -8         21.10         21.73         2.16 o
   5  -9  -8         14.68         17.21         2.29 o
   6  -9  -8         16.55         13.78         3.83 o
   7  -9  -8          3.44          2.25         2.12 o
  -1  -8  -8          2.61          0.33         4.41 o
   0  -8  -8          3.59          1.06         4.31 o
   1  -8  -8         18.28         21.26         4.37 o
   2  -8  -8         50.17         55.59         3.25 o
   3  -8  -8          1.97          3.31         2.02 o
   4  -8  -8         48.81         52.96         2.30 o
   5  -8  -8         50.61         50.49         2.37 o
   6  -8  -8         11.90         14.12         2.05 o
   7  -8  -8          0.77          3.39         3.15 o
   8  -8  -8          2.22          0.63         3.53 o
  -2  -7  -8          8.66          7.93         4.57 o
  -1  -7  -8          4.44          2.42         4.18 o
   0  -7  -8         11.98         10.96         4.13 o
   1  -7  -8          8.56          7.38         2.50 o
   2  -7  -8         44.83         36.53         2.18 o
   3  -7  -8         39.39         37.43         2.08 o
   4  -7  -8         15.78         15.65         1.88 o
   5  -7  -8          8.22          7.80         1.91 o
   6  -7  -8         16.23         16.39         2.97 o
   7  -7  -8          9.79         14.70         3.21 o
   8  -7  -8          3.91          1.26         3.19 o
  -2  -6  -8         10.12          2.37         4.18 o
  -1  -6  -8          6.74          5.20         4.13 o
   0  -6  -8        100.65        104.39        13.12 o
   1  -6  -8          7.08          6.37         2.49 o
   2  -6  -8         35.11         35.40         2.19 o
   3  -6  -8         30.39         27.90         2.05 o
   4  -6  -8         50.67         52.60         2.06 o
   5  -6  -8         68.15         67.25         2.71 o
   6  -6  -8         16.03         17.09         3.33 o
   7  -6  -8          4.96          3.21         3.27 o
   8  -6  -8          5.68          6.22         3.24 o
  -3  -5  -8         11.64         -1.39         4.25 o
  -2  -5  -8         15.40         10.07         4.06 o
  -1  -5  -8         35.87         25.84         4.61 o
   0  -5  -8         31.51         31.84         2.50 o
   1  -5  -8         59.87         61.13         4.27 o
   2  -5  -8         12.08         13.92         2.35 o
   3  -5  -8         14.58         15.83         2.13 o
   4  -5  -8         50.65         48.91         2.52 o
   5  -5  -8         21.77         19.08         3.28 o
   6  -5  -8         61.62         57.64         3.54 o
   7  -5  -8          4.86          4.49         3.25 o
   8  -5  -8          5.15          0.05         3.29 o
  -4  -4  -8          5.44          4.25         4.19 o
  -3  -4  -8          0.94          3.04         3.84 o
  -2  -4  -8         18.20         18.47         4.48 o
  -1  -4  -8         21.48         18.28         2.47 o
   0  -4  -8         53.07         49.33         2.63 o
   1  -4  -8          8.54          6.45         2.96 o
   2  -4  -8         73.95         64.29         2.66 o
   3  -4  -8          2.48          1.47         2.07 o
   4  -4  -8         13.48         16.38         3.85 o
   5  -4  -8         85.85         97.57         4.05 o
   6  -4  -8         16.43         22.36         3.07 o
   7  -4  -8          4.96          2.61         3.19 o
   8  -4  -8          5.95          5.39         3.17 o
   9  -4  -8          2.55          1.66         3.29 o
  -4  -3  -8          5.73          3.90         4.15 o
  -3  -3  -8         10.86          8.06         3.95 o
  -2  -3  -8         49.31         46.18         4.87 o
  -1  -3  -8         74.35         61.45         3.27 o
   0  -3  -8         80.71         79.32         3.21 o
   1  -3  -8        115.59        124.97         3.19 o
   2  -3  -8        117.11        113.58         2.75 o
   3  -3  -8          7.78          8.10         2.31 o
   4  -3  -8        162.10        159.85         5.20 o
   5  -3  -8         24.54         25.47         3.19 o
   6  -3  -8          7.79          7.82         2.93 o
   7  -3  -8          2.50          4.63         3.18 o
   8  -3  -8          0.64         -0.34         2.56 o
   9  -3  -8          1.61          1.53         2.83 o
  -4  -2  -8          5.45          5.92         3.84 o
  -3  -2  -8         30.92         29.92         4.25 o
  -2  -2  -8         64.28         62.79        17.26 o
  -1  -2  -8         46.15         51.99         2.89 o
   0  -2  -8         17.02         18.78         2.76 o
   1  -2  -8        397.52        434.47         4.90 o
   2  -2  -8         66.88         61.77         2.65 o
   3  -2  -8         14.02         11.60         3.89 o
   4  -2  -8         11.88         11.26         3.77 o
   5  -2  -8         66.26         63.49         3.93 o
   6  -2  -8         41.63         47.99         3.31 o
   7  -2  -8         20.24         16.73         3.36 o
   8  -2  -8          2.26          3.60         2.88 o
   9  -2  -8          2.65          2.94         3.62 o
  -5  -1  -8          0.41          1.67         4.05 o
  -4  -1  -8         32.53         32.77         3.97 o
  -3  -1  -8          9.41          9.84         3.77 o
  -2  -1  -8         62.43         60.19         2.88 o
  -1  -1  -8        362.37        350.56         4.33 o
   0  -1  -8         72.36         72.38         3.07 o
   1  -1  -8         82.45         79.80         2.66 o
   2  -1  -8         30.04         26.65         2.02 o
   3  -1  -8        133.50        143.42         4.98 o
   4  -1  -8         63.39         63.84         4.03 o
   5  -1  -8         14.99         18.80         3.27 o
   6  -1  -8         61.77         75.76         3.44 o
   7  -1  -8          2.25          3.64         2.98 o
   8  -1  -8          0.56          2.12         3.08 o
  -2   0  -8        214.71        213.78         4.19 o
  -1   0  -8         11.67         15.21         2.45 o
   0   0  -8         43.68         39.19         2.49 o
   1   0  -8         79.68         81.60         3.07 o
   2   0  -8         18.72         23.04         4.32 o
   3   0  -8         81.20         76.24         4.18 o
   4   0  -8         26.21         25.70         3.35 o
   5   0  -8         68.18         62.28         3.57 o
   6   0  -8         12.49         12.34         2.84 o
   7   0  -8          1.54          1.11         3.01 o
   8   0  -8          1.64          3.78         3.14 o
  -2   1  -8         14.15         14.21         3.08 o
  -1   1  -8        139.05        148.04         3.61 o
   0   1  -8         45.55         45.91         2.99 o
   1   1  -8         32.75         33.76         2.75 o
   2   1  -8         75.49         78.99         4.59 o
   3   1  -8        304.33        342.77         5.95 o
   4   1  -8         24.68         29.42         3.28 o
   5   1  -8         29.10         24.24         3.27 o
   6   1  -8          6.66          9.21         3.08 o
   7   1  -8          4.99          3.14         3.16 o
   8   1  -8          1.08         -2.88         3.35 o
  -3   2  -8         71.88         75.28         3.34 o
  -2   2  -8         47.91         47.97         3.26 o
  -1   2  -8        162.26        168.22         4.04 o
   0   2  -8        185.17        202.56         3.82 o
   1   2  -8          0.09         -0.56         3.61 o
   2   2  -8          4.50          4.48         3.26 o
   3   2  -8         53.36         59.36         3.50 o
   4   2  -8         13.83         11.63         3.25 o
   5   2  -8         38.50         50.39         3.35 o
   6   2  -8          9.53          6.07         3.06 o
   7   2  -8          4.70          1.79         3.24 o
   8   2  -8          5.61          0.21         3.17 o
  -3   3  -8        120.80        120.38         3.70 o
  -2   3  -8        109.18        113.27         3.65 o
  -1   3  -8         53.35         59.04         3.16 o
   0   3  -8         49.27         45.58         3.27 o
   1   3  -8         21.49         23.90         3.32 o
   2   3  -8        107.97        109.29         3.91 o
   3   3  -8         36.39         41.03         3.27 o
   4   3  -8         20.63         21.93         3.16 o
   5   3  -8         32.22         35.75         3.25 o
   6   3  -8          6.28          7.22         2.78 o
   7   3  -8          8.83          7.24         3.37 o
  -3   4  -8         55.24         63.61         3.38 o
  -2   4  -8         57.84         59.98         3.67 o
  -1   4  -8         64.42         68.25         3.44 o
   0   4  -8         13.61         13.95         2.85 o
   1   4  -8         46.74         51.27         3.59 o
   2   4  -8         37.05         39.99         3.09 o
   3   4  -8         41.74         36.00         3.35 o
   4   4  -8          1.82          2.00         2.93 o
   5   4  -8         47.77         51.67         3.39 o
   6   4  -8          2.19          5.38         2.62 o
   7   4  -8          3.30          6.34         3.14 o
  -3   5  -8         71.09         71.53         3.67 o
  -2   5  -8         17.16         17.19         3.10 o
  -1   5  -8        145.85        143.20         4.00 o
   1   5  -8        171.58        167.26         4.24 o
   2   5  -8         58.91         62.07         3.37 o
   3   5  -8         81.39         84.12         3.49 o
   4   5  -8         39.20         35.26         3.12 o
   5   5  -8         21.01         24.84         2.90 o
   6   5  -8          3.69          5.65         3.26 o
  -3   6  -8          1.91          3.58         3.28 o
  -2   6  -8         20.87         22.85         3.36 o
  -1   6  -8        189.63        195.46         4.60 o
   0   6  -8        137.97        137.76         3.91 o
   1   6  -8         15.46         12.54         3.05 o
   2   6  -8        129.30        135.66         3.84 o
   3   6  -8         98.62         93.31         3.69 o
   4   6  -8         17.27         22.58         2.91 o
   5   6  -8          3.96          4.93         2.87 o
   6   6  -8          2.78          1.08         3.38 o
   0   7  -8        165.80        170.19         3.97 o
   1   7  -8         77.64         86.80         3.39 o
   2   7  -8         74.18         81.52         3.50 o
   3   7  -8          2.26          4.01         2.78 o
   4   7  -8          5.72          6.66         3.14 o
   5   7  -8          4.76          4.50         2.90 o
  -3   8  -8         42.40         45.10         4.37 o
  -2   8  -8         14.64         13.52         3.84 o
   0   8  -8         90.31         88.89         3.34 o
   1   8  -8         26.40         26.53         2.90 o
   2   8  -8          5.54          5.83         2.80 o
   3   8  -8          2.23         -2.10         2.88 o
   4   8  -8         14.91         22.36         3.13 o
   5   8  -8          8.40         11.93         3.27 o
  -2   9  -8         26.88         20.66         4.42 o
  -1   9  -8         19.28         19.30         3.96 o
   0   9  -8         12.25         12.82         2.97 o
   1   9  -8          1.74          3.64         2.86 o
   2   9  -8          5.88          3.86         3.16 o
   3   9  -8         10.34          7.88         3.08 o
   4   9  -8          7.51         14.74         3.62 o
  -2  10  -8         15.39         11.58         4.55 o
  -1  10  -8          5.34          5.83         3.82 o
   0  10  -8          0.42         -3.01         3.01 o
   1  10  -8          0.81          1.25         2.61 o
   2  10  -8         12.11          8.65         3.17 o
   3  10  -8          2.53          4.63         3.22 o
  -2  11  -8          6.73          7.23         5.94 o
  -1  11  -8          5.91          6.53         4.32 o
   0  11  -8         10.16         10.10         3.34 o
   1  11  -8          1.84         -1.03         3.07 o
   2 -11  -7          2.37          1.98         3.85 o
   3 -11  -7          0.39         -0.87         3.43 o
   4 -11  -7         16.70         17.48         4.99 o
   5 -11  -7          1.02          0.70         2.14 o
   1 -10  -7          4.39          8.95         4.16 o
   2 -10  -7          0.95         -0.36         3.93 o
   3 -10  -7          1.97          3.40         2.60 o
   4 -10  -7         10.33          8.35         2.22 o
   5 -10  -7          8.25          9.59         2.02 o
   6 -10  -7          6.40          5.07         2.03 o
   7 -10  -7          0.46          0.18         2.13 o
   0  -9  -7         17.72         20.37         4.31 o
   1  -9  -7          1.49          2.05         3.97 o
   2  -9  -7          8.85          8.38         3.79 o
   3  -9  -7          5.92          3.86         2.20 o
   4  -9  -7         14.34         14.27         2.16 o
   5  -9  -7         17.59         14.24         2.04 o
   6  -9  -7          5.31          7.65         1.96 o
   7  -9  -7          8.37          8.67         2.43 o
  -2  -8  -7          3.26         -0.11         4.33 o
  -1  -8  -7          5.91          3.02         3.93 o
   0  -8  -7         18.87         17.23         3.96 o
   1  -8  -7         33.79         28.53         4.00 o
   2  -8  -7         38.06         37.71         4.01 o
   3  -8  -7         96.05         89.69         2.35 o
   4  -8  -7         75.78         79.29         2.32 o
   5  -8  -7         61.98         69.17         2.23 o
   6  -8  -7          4.71          2.87         2.36 o
   7  -8  -7          1.61          2.29         2.46 o
   8  -8  -7          1.89          4.96         3.35 o
  -2  -7  -7          3.47          4.23         3.90 o
  -1  -7  -7         14.93         17.10         3.94 o
   0  -7  -7          8.25          9.42         3.75 o
   1  -7  -7         33.23         27.05         2.49 o
   2  -7  -7          6.50          5.86         2.19 o
   3  -7  -7        140.79        138.39         2.54 o
   4  -7  -7          1.60          1.96         1.68 o
   5  -7  -7          0.28         -1.14         2.20 o
   6  -7  -7         17.96         21.02         3.17 o
   7  -7  -7          5.03          3.73         3.11 o
   8  -7  -7          0.09         -3.28         3.28 o
  -3  -6  -7          5.18          3.37         4.10 o
  -2  -6  -7          1.45          2.12         3.68 o
  -1  -6  -7         12.19         13.44         3.94 o
   0  -6  -7          4.43          3.47         3.67 o
   1  -6  -7        114.96        109.80         3.08 o
   2  -6  -7        220.77        209.13         3.33 o
   3  -6  -7         48.48         49.11         2.20 o
   4  -6  -7          2.71          3.00         1.79 o
   5  -6  -7          7.92          8.96         2.91 o
   6  -6  -7          3.35          1.98         3.15 o
   7  -6  -7         24.79         21.53         3.29 o
   8  -6  -7          1.02          0.16         2.86 o
   9  -6  -7          0.70         -0.25         3.34 o
  -4  -5  -7         11.96          3.04         4.35 o
  -3  -5  -7         28.05         26.18         4.08 o
  -2  -5  -7         38.72         36.81         3.90 o
  -1  -5  -7         49.17         47.18         4.41 o
   0  -5  -7         96.68         90.80         2.99 o
   1  -5  -7         86.41         91.81         7.99 o
   2  -5  -7         61.90         59.37         2.39 o
   3  -5  -7        119.81        125.85         3.01 o
   4  -5  -7         15.66         14.56         2.25 o
   5  -5  -7          8.24          6.18         3.29 o
   6  -5  -7         43.34         41.46         3.23 o
   7  -5  -7          4.43          5.91         3.23 o
   8  -5  -7          0.39          1.83         3.03 o
   9  -5  -7          6.15          5.18         3.50 o
  -4  -4  -7          7.06          1.40         4.10 o
  -3  -4  -7        103.72        112.63         4.60 o
  -2  -4  -7         17.43         14.49         3.72 o
  -1  -4  -7         67.03         70.15         2.79 o
   0  -4  -7        116.80        112.15         3.15 o
   1  -4  -7         26.68         27.08         2.11 o
   2  -4  -7         18.84         16.71         2.12 o
   3  -4  -7        106.21        107.85         4.89 o
   4  -4  -7         55.51         55.76         3.93 o
   5  -4  -7         22.22         23.32         3.05 o
   6  -4  -7         28.76         25.63         3.13 o
   7  -4  -7          8.25          5.17         2.88 o
   8  -4  -7          2.47          4.09         2.83 o
   9  -4  -7          0.19          2.42         3.12 o
  -5  -3  -7         10.06          3.01         4.16 o
  -4  -3  -7          5.91          2.94         3.87 o
  -3  -3  -7         59.06         56.60         4.05 o
  -2  -3  -7         61.47         55.95         4.34 o
  -1  -3  -7         81.78         78.64         4.10 o
   0  -3  -7         16.95         19.57         2.16 o
   1  -3  -7        197.34        194.15         3.91 o
   2  -3  -7         58.28         61.36         2.37 o
   3  -3  -7          3.04          4.51         3.83 o
   4  -3  -7          2.98          4.11         2.99 o
   5  -3  -7         47.61         48.36         3.39 o
   6  -3  -7          4.98          1.43         2.77 o
   7  -3  -7          1.01          2.12         3.00 o
   8  -3  -7          0.48          1.55         3.13 o
   9  -3  -7          3.50          2.47         3.15 o
  -5  -2  -7         26.68         27.55         4.06 o
  -4  -2  -7         48.69         47.22         4.23 o
  -3  -2  -7        154.82        136.55         5.25 o
  -2  -2  -7         12.90         16.56         4.11 o
  -1  -2  -7        108.72        122.63         9.00 o
   0  -2  -7        154.73        158.77         3.25 o
   1  -2  -7         91.26        103.91         3.24 o
   2  -2  -7         65.23         61.31         2.61 o
   3  -2  -7          2.71          1.12         3.60 o
   4  -2  -7         40.22         44.38         3.49 o
   5  -2  -7        111.31        103.80         3.90 o
   6  -2  -7          3.95          3.49         3.06 o
   7  -2  -7         20.09         22.31         3.08 o
   8  -2  -7          0.07         -2.02         3.13 o
   9  -2  -7          1.21          2.41         3.40 o
  -5  -1  -7         40.36         42.51         4.26 o
  -4  -1  -7         24.49         22.09         3.82 o
  -3  -1  -7         32.77         29.20         3.71 o
  -2  -1  -7         27.20         26.35         2.47 o
  -1  -1  -7         51.92         51.18         2.90 o
   0  -1  -7         19.02         18.50         2.60 o
   1  -1  -7          9.38          9.05         2.41 o
   2  -1  -7         45.58         49.82         5.20 o
   3  -1  -7         13.93         20.36         3.63 o
   4  -1  -7        180.28        202.81         4.85 o
   5  -1  -7         58.98         77.40         3.58 o
   6  -1  -7         24.75         23.02         3.12 o
   7  -1  -7          1.06          1.88         3.08 o
   8  -1  -7          2.71          4.90         3.17 o
  -6   0  -7          5.93          7.58         3.62 o
  -5   0  -7          2.79          1.16         3.69 o
  -4   0  -7        102.99         97.08         4.55 o
  -3   0  -7         27.89         23.96         3.85 o
  -2   0  -7          5.74          4.71         2.78 o
  -1   0  -7         45.02         48.54         2.96 o
   0   0  -7         84.51         81.44         2.99 o
   1   0  -7         47.68         44.35         2.46 o
   2   0  -7         62.45         64.70         4.42 o
   3   0  -7        388.47        401.90         6.16 o
   4   0  -7        152.84        146.67         4.12 o
   5   0  -7          9.59         11.99         3.16 o
   6   0  -7          2.02          4.57         2.84 o
   7   0  -7         12.86          7.14         2.65 o
   8   0  -7          0.97         -0.64         3.24 o
  -2   1  -7         72.92         62.69         2.97 o
  -1   1  -7        103.91         96.92         3.37 o
   0   1  -7        177.81        194.09         3.55 o
   1   1  -7        383.30        412.74         8.07 o
   2   1  -7        136.93        132.99         4.66 o
   3   1  -7        208.38        205.41         4.64 o
   4   1  -7         17.12         16.29         3.36 o
   5   1  -7         46.92         51.08         3.10 o
   6   1  -7         10.25          6.34         2.56 o
   7   1  -7          3.22          5.25         3.03 o
   8   1  -7          2.79          2.28         3.31 o
  -3   2  -7          5.71          2.37         2.86 o
  -2   2  -7         27.52         30.81         2.99 o
  -1   2  -7         52.27         58.15         2.73 o
   0   2  -7         67.15         77.19         3.21 o
   1   2  -7        363.10        403.81         6.48 o
   2   2  -7        212.33        218.78         5.01 o
   3   2  -7         42.74         43.90         3.28 o
   4   2  -7         42.12         45.80         3.52 o
   5   2  -7         31.50         35.31         3.20 o
   6   2  -7          2.64          3.88         2.98 o
   7   2  -7          4.13          1.53         3.24 o
   8   2  -7          2.22         -2.48         3.23 o
  -3   3  -7        263.75        300.96         4.98 o
  -2   3  -7         73.51         83.27         3.57 o
  -1   3  -7         76.90         85.90         3.35 o
   0   3  -7         53.13         56.95         3.29 o
   1   3  -7         55.80         58.37         3.73 o
   2   3  -7         11.29         13.80         3.21 o
   3   3  -7         84.67         88.70         3.64 o
   4   3  -7         12.23         16.85         3.24 o
   5   3  -7          0.62          0.48         3.02 o
   6   3  -7          7.66          9.28         2.43 o
   7   3  -7          3.08          6.12         3.28 o
  -3   4  -7          6.27          8.88         2.85 o
  -2   4  -7         12.35         17.70         2.92 o
  -1   4  -7         32.63         32.54         3.36 o
   0   4  -7          7.38          9.30         3.20 o
   1   4  -7         37.67         37.73         3.15 o
   2   4  -7         93.43        100.64         3.60 o
   3   4  -7          4.70          5.18         3.08 o
   4   4  -7         38.61         39.89         3.45 o
   5   4  -7         11.92         17.06         2.86 o
   6   4  -7          8.89          8.15         2.94 o
   7   4  -7          3.91          4.76         3.03 o
  -3   5  -7         30.30         30.15         3.05 o
  -2   5  -7        190.39        203.92         4.79 o
  -1   5  -7          2.04          3.55         2.85 o
   0   5  -7        101.52        111.35         3.58 o
   1   5  -7         21.35         20.24         3.00 o
   2   5  -7        115.59        123.24         3.80 o
   3   5  -7         60.10         59.07         3.01 o
   4   5  -7         49.99         52.29         3.33 o
   5   5  -7          7.69          9.94         2.90 o
   6   5  -7         14.67         18.83         3.47 o
   7   5  -7          2.18          3.17         3.41 o
  -1   6  -7         28.30         27.73         3.48 o
   0   6  -7        110.72        105.81         3.64 o
   1   6  -7         79.30         84.62         3.40 o
   2   6  -7        164.37        182.30         4.08 o
   3   6  -7         16.22         11.09         2.93 o
   4   6  -7         14.02         16.02         2.98 o
   5   6  -7          6.92          7.28         2.99 o
   6   6  -7          5.97          4.87         2.73 o
  -3   7  -7        155.29        158.98         5.38 o
  -2   7  -7        284.72        285.41         6.15 o
   0   7  -7         14.95         17.56         2.85 o
   1   7  -7        253.04        258.23         4.53 o
   2   7  -7         28.39         30.81         2.98 o
   3   7  -7          3.05          5.99         2.83 o
   4   7  -7          3.57          4.91         3.17 o
   5   7  -7         15.55         15.65         3.32 o
  -3   8  -7         11.21         11.93         4.07 o
  -2   8  -7         68.08         74.16         4.44 o
  -1   8  -7         44.66         44.74         3.90 o
   0   8  -7         46.74         49.68         3.29 o
   1   8  -7         39.55         33.83         3.11 o
   2   8  -7         30.47         33.30         2.87 o
   3   8  -7         38.19         41.83         3.11 o
   4   8  -7          5.06          5.40         3.37 o
   5   8  -7          4.23          5.30         3.31 o
  -2   9  -7         57.55         46.51         4.76 o
  -1   9  -7         15.76         14.95         3.82 o
   0   9  -7         50.13         58.29         3.02 o
   1   9  -7         18.95         18.97         2.78 o
   2   9  -7          3.98          2.63         3.05 o
   3   9  -7          1.20          1.71         2.70 o
   4   9  -7          0.85          5.31         2.72 o
  -2  10  -7          8.14          8.48         5.25 o
   0  10  -7          0.62          2.33         2.85 o
   1  10  -7          7.51          6.88         2.63 o
   2  10  -7          1.68          2.53         2.76 o
   3  10  -7          1.81         -0.09         3.06 o
  -1  11  -7          0.28         -0.60         4.62 o
   0  11  -7         10.29         12.65         3.26 o
   1  11  -7          3.08          4.81         2.64 o
   2  11  -7          1.15          1.61         3.34 o
  -1  12  -7          7.54          3.34         5.61 o
   0  12  -7          0.02          1.58         3.16 o
   1 -11  -6          5.66         -0.33         4.09 o
   2 -11  -6         18.67         18.65         3.90 o
   3 -11  -6         11.96         10.22         3.66 o
   4 -11  -6          1.59         -1.14         2.43 o
   5 -11  -6         11.24          9.51         2.49 o
   6 -11  -6         10.39          7.56         2.12 o
   0 -10  -6          1.70          1.95         4.09 o
   1 -10  -6          6.15          8.12         3.87 o
   2 -10  -6          1.75          1.89         3.73 o
   3 -10  -6         15.31         12.72         3.60 o
   4 -10  -6         13.49         14.28         1.88 o
   5 -10  -6          8.16          8.73         2.75 o
   6 -10  -6          5.10          5.23         1.99 o
   7 -10  -6         10.64          2.73         4.70 o
  -1  -9  -6         15.30         15.97         4.35 o
   0  -9  -6          1.89          0.72         3.90 o
   1  -9  -6          1.57          0.88         3.56 o
   2  -9  -6          2.24          2.65         3.59 o
   3  -9  -6         19.96         20.96         2.51 o
   4  -9  -6         34.58         35.44         2.08 o
   5  -9  -6         14.03         13.34         1.94 o
   6  -9  -6         16.63         15.14         1.96 o
   7  -9  -6         10.88          7.74         4.42 o
   8  -9  -6         16.33         13.89         2.67 o
  -2  -8  -6          1.66          4.39         3.58 o
  -1  -8  -6         13.76         13.91         3.92 o
   0  -8  -6         34.47         34.58         3.87 o
   1  -8  -6         86.05         80.02         3.85 o
   2  -8  -6        191.26        194.30         3.28 o
   3  -8  -6        202.30        200.82         2.81 o
   4  -8  -6         18.05         16.55         1.79 o
   5  -8  -6         54.75         56.10         2.04 o
   6  -8  -6          2.43          6.03         2.87 o
   7  -8  -6         26.39         26.54         3.34 o
   8  -8  -6          8.14          6.01         3.06 o
  -3  -7  -6          2.22          2.14         4.02 o
  -2  -7  -6         27.84         25.69         4.11 o
  -1  -7  -6         32.11         32.30         3.78 o
   0  -7  -6         53.16         54.41         3.74 o
   1  -7  -6        247.16        230.04         4.78 o
   2  -7  -6         41.06         32.11         2.53 o
   3  -7  -6        143.55        161.57         5.49 o
   4  -7  -6         16.99         19.49         1.81 o
   5  -7  -6         17.90         19.03         2.21 o
   6  -7  -6          4.78          1.29         2.79 o
   7  -7  -6         28.41         29.22         3.21 o
   8  -7  -6          0.65         -0.37         3.00 o
  -3  -6  -6         12.54         17.60         4.05 o
  -2  -6  -6          3.37          1.55         3.78 o
  -1  -6  -6         35.28         29.06         3.58 o
   0  -6  -6        315.42        306.37         6.18 o
   1  -6  -6        165.10        159.48         3.18 o
   2  -6  -6          8.77          8.18         2.30 o
   3  -6  -6         19.86         18.58         1.90 o
   4  -6  -6         25.77         26.54         2.16 o
   5  -6  -6         42.22         40.06         3.38 o
   6  -6  -6         47.74         50.95         3.18 o
   7  -6  -6         29.96         28.48         3.22 o
   8  -6  -6          1.23          1.66         2.82 o
   9  -6  -6          0.37         -1.17         3.16 o
  -4  -5  -6          5.14          4.89         3.83 o
  -3  -5  -6          2.67          1.55         3.40 o
  -2  -5  -6        120.87        119.49         4.50 o
  -1  -5  -6        272.51        274.04         6.05 o
   0  -5  -6         43.82         38.20         2.67 o
   1  -5  -6        410.76        418.75         4.41 o
   2  -5  -6         15.33         12.75         1.80 o
   3  -5  -6        222.88        216.48         4.02 o
   4  -5  -6          3.92          2.38         2.92 o
   5  -5  -6        152.48        162.45         4.20 o
   6  -5  -6         19.22         15.76         3.03 o
   7  -5  -6         23.17         29.02         3.24 o
   8  -5  -6          3.33         -2.07         3.20 o
   9  -5  -6          2.53          2.35         2.89 o
  -5  -4  -6         29.86         10.39         3.87 o
  -4  -4  -6         17.36         16.56         3.97 o
  -3  -4  -6         54.60         50.12         4.07 o
  -2  -4  -6         50.72         44.40         3.90 o
  -1  -4  -6          7.87          4.63         4.02 o
   0  -4  -6        110.07        112.69         2.72 o
   1  -4  -6        129.63        126.72         3.00 o
   2  -4  -6         56.42         56.23         3.37 o
   3  -4  -6        121.07        124.58         3.49 o
   4  -4  -6        159.75        158.41         4.31 o
   5  -4  -6         80.42         77.10         3.49 o
   6  -4  -6          9.60          8.05         3.14 o
   7  -4  -6         12.50         15.27         3.14 o
   8  -4  -6          3.16          0.27         2.66 o
   9  -4  -6          7.41          5.83         3.40 o
  -5  -3  -6         33.92         34.00         4.09 o
  -4  -3  -6         40.68         36.83         4.11 o
  -3  -3  -6          8.82          7.46         3.27 o
  -2  -3  -6         14.84         18.44         4.10 o
  -1  -3  -6          0.57          0.09         2.12 o
   0  -3  -6        176.44        171.81         3.70 o
   1  -3  -6         34.63         27.71         2.22 o
   2  -3  -6        160.74        152.98         2.70 o
   3  -3  -6         58.94         67.52         3.90 o
   4  -3  -6        143.64        140.46         4.04 o
   5  -3  -6         39.11         35.03         3.18 o
   6  -3  -6          9.24         12.30         3.07 o
   7  -3  -6         15.90         16.19         2.69 o
   8  -3  -6         10.59         11.13         3.01 o
   9  -3  -6          0.80          2.35         3.44 o
  -5  -2  -6         10.74          9.35         3.99 o
  -4  -2  -6         37.93         40.07         3.75 o
  -3  -2  -6         12.13         13.38         3.35 o
  -2  -2  -6         67.30         63.61         4.79 o
  -1  -2  -6        253.63        255.41        13.08 o
   0  -2  -6         43.62         40.46         2.90 o
   1  -2  -6        144.14        151.80         3.69 o
   2  -2  -6         12.49         11.54         4.16 o
   3  -2  -6        306.72        297.03         5.84 o
   4  -2  -6         44.36         50.91         3.58 o
   5  -2  -6         12.80         10.63         3.17 o
   6  -2  -6         23.47         25.53         3.35 o
   7  -2  -6          9.17          7.78         3.03 o
   8  -2  -6          2.36          4.36         2.67 o
   9  -2  -6          3.63          2.69         3.30 o
  -6  -1  -6         19.48         12.56         3.96 o
  -5  -1  -6          6.75          7.03         3.66 o
  -4  -1  -6          6.19          4.56         3.29 o
  -3  -1  -6         21.23         21.14         3.67 o
  -2  -1  -6          6.79          7.90         2.13 o
  -1  -1  -6        119.66        116.40         2.66 o
   0  -1  -6         51.30         52.89         3.11 o
   1  -1  -6        223.93        230.68         4.29 o
   2  -1  -6        786.62        803.10        10.54 o
   3  -1  -6         74.53         78.68         4.06 o
   4  -1  -6        163.33        152.21         4.21 o
   5  -1  -6         46.69         49.71         3.50 o
   6  -1  -6          3.46         -0.59         3.14 o
   7  -1  -6          2.28          7.82         2.90 o
   8  -1  -6          4.32          2.83         2.69 o
   9  -1  -6          2.71          8.76         3.26 o
  -6   0  -6         11.89         12.93         3.55 o
  -5   0  -6         20.44         23.05         3.73 o
  -4   0  -6         39.79         37.06         3.40 o
  -3   0  -6          2.55          1.36         3.33 o
  -2   0  -6         79.88         85.65         2.63 o
  -1   0  -6         21.33         22.29         2.69 o
   0   0  -6          7.28          7.50         2.76 o
   1   0  -6        775.35        909.72        15.07 o
   2   0  -6        151.71        157.05         5.40 o
   3   0  -6        233.80        231.00         4.92 o
   4   0  -6         62.38         67.18         3.55 o
   5   0  -6         42.94         49.87         2.95 o
   6   0  -6         12.23         10.51         3.21 o
   7   0  -6          7.31          7.36         2.42 o
   8   0  -6          0.67         -0.13         2.85 o
  -6   1  -6         18.42         19.02         3.86 o
  -5   1  -6         73.05         75.51         3.88 o
  -4   1  -6         50.09         53.00         3.60 o
  -2   1  -6        141.24        144.06         3.70 o
  -1   1  -6        243.84        273.98         4.45 o
   0   1  -6         21.33         18.41         2.35 o
   1   1  -6        171.19        185.04         5.95 o
   2   1  -6        101.26        110.54         4.51 o
   3   1  -6         88.20         94.13         3.80 o
   4   1  -6          9.56          6.53         2.53 o
   5   1  -6         88.02         83.48         3.28 o
   6   1  -6         11.34         12.55         2.99 o
   7   1  -6          0.32          4.44         3.03 o
   8   1  -6          0.45          3.06         2.69 o
  -2   2  -6        211.11        228.21         4.32 o
  -1   2  -6        690.23        731.26         6.67 o
   0   2  -6        589.80        634.51         6.30 o
   1   2  -6        247.75        278.11         5.60 o
   2   2  -6        418.84        425.40         6.16 o
   3   2  -6         22.49         18.89         3.23 o
   4   2  -6         60.54         68.26         3.59 o
   5   2  -6         12.85         11.16         3.46 o
   6   2  -6         18.18         16.54         2.98 o
   7   2  -6          4.67          2.14         2.92 o
   8   2  -6          5.05          3.34         2.85 o
  -3   3  -6         78.20         69.98         3.36 o
  -2   3  -6          5.94          8.80         2.91 o
  -1   3  -6        227.41        240.76         4.82 o
   0   3  -6         51.66         49.71         3.66 o
   1   3  -6         74.00         74.89         3.55 o
   2   3  -6         46.06         52.63         3.37 o
   3   3  -6         78.42         80.26         3.47 o
   4   3  -6         19.05         20.89         3.34 o
   5   3  -6          4.37          1.50         3.06 o
   6   3  -6          1.22         -1.40         2.29 o
   7   3  -6         16.59          5.58         2.93 o
  -3   4  -6        270.34        289.23         4.85 o
  -2   4  -6         37.12         38.45         3.21 o
  -1   4  -6         76.96         76.19         3.48 o
   0   4  -6        287.66        276.09         4.83 o
   1   4  -6        146.30        161.71         4.11 o
   2   4  -6        196.90        220.56         4.33 o
   3   4  -6        100.10        105.36         3.87 o
   4   4  -6         38.22         42.32         2.92 o
   5   4  -6          5.34          6.37         2.75 o
   6   4  -6         25.67         27.96         2.97 o
   7   4  -6          2.38          0.78         3.00 o
  -3   5  -6        136.47        140.79         4.53 o
  -1   5  -6         50.86         55.34         3.61 o
   0   5  -6         36.03         42.97         3.16 o
   1   5  -6         83.24         79.07         3.38 o
   2   5  -6        137.66        157.29         4.11 o
   3   5  -6        101.35        100.16         3.58 o
   4   5  -6        219.71        244.96         3.99 o
   5   5  -6         10.25         11.32         2.65 o
   6   5  -6         13.42         13.28         2.74 o
   7   5  -6          3.86          0.56         3.31 o
   0   6  -6         37.30         38.25         3.27 o
   1   6  -6         84.73         89.46         3.54 o
   2   6  -6        110.49        108.06         3.59 o
   3   6  -6         47.35         48.57         3.38 o
   4   6  -6         47.47         41.67         3.14 o
   5   6  -6         11.84         11.17         3.12 o
   6   6  -6          1.64          1.90         2.91 o
  -2   7  -6         37.88         30.59         4.36 o
   0   7  -6        118.07        126.36         3.64 o
   1   7  -6          0.19          0.44         2.96 o
   2   7  -6         15.64         19.06         2.91 o
   3   7  -6          7.10          6.31         2.82 o
   4   7  -6          1.85         -0.50         2.42 o
   5   7  -6          0.44         -1.45         2.53 o
  -2   8  -6         24.27         29.41         4.10 o
   0   8  -6          8.67          7.43         2.49 o
   1   8  -6        168.21        175.96         3.63 o
   2   8  -6         30.18         26.95         2.79 o
   3   8  -6          5.62          7.40         2.43 o
   4   8  -6         18.52         19.08         2.75 o
   5   8  -6          2.32          2.02         2.75 o
  -2   9  -6          8.30          7.17         4.72 o
   0   9  -6         13.55         14.66         2.35 o
   1   9  -6          0.08          0.70         2.51 o
   2   9  -6          6.52          5.69         3.02 o
   3   9  -6         13.97         13.64         3.23 o
   4   9  -6          4.85          3.56         3.18 o
  -2  10  -6          2.54          1.23         6.00 o
   0  10  -6         50.30         47.98         3.34 o
   1  10  -6          8.29          4.47         2.97 o
   2  10  -6          6.76          1.95         3.24 o
   3  10  -6         10.78          6.93         2.95 o
   0  11  -6         18.82         18.66         3.29 o
   1  11  -6          0.73         -2.71         3.10 o
   2  11  -6          0.95         -1.74         3.18 o
   0  12  -6          4.40          2.11         3.30 o
   2 -12  -5         15.41         14.74         4.35 o
   3 -12  -5          6.66          8.26         3.59 o
   4 -12  -5          9.44         10.35         2.49 o
   5 -12  -5         13.90         12.53         8.65 o
   0 -11  -5          8.08          6.80         4.06 o
   1 -11  -5         27.33         28.21         4.09 o
   2 -11  -5         21.72         24.07         3.43 o
   3 -11  -5         14.41         17.89         3.30 o
   4 -11  -5          7.47          9.43         2.21 o
   5 -11  -5          6.97          8.27         2.17 o
   6 -11  -5          1.28          3.88         2.29 o
   7 -11  -5          5.60          4.59         2.38 o
  -1 -10  -5          3.43          3.74         3.67 o
   0 -10  -5          3.06          2.42         3.48 o
   1 -10  -5          8.68         13.07         3.39 o
   2 -10  -5          2.20          1.13         3.19 o
   3 -10  -5          7.80          8.57         3.14 o
   4 -10  -5         17.09         17.35         2.21 o
   5 -10  -5         84.70         84.61         2.73 o
   6 -10  -5          8.38          8.38         2.00 o
   7 -10  -5          5.48          3.07         2.08 o
  -2  -9  -5          1.53          1.65         4.10 o
  -1  -9  -5         17.99         18.08         3.94 o
   0  -9  -5          4.10          2.01         3.86 o
   1  -9  -5         27.15         30.32         3.88 o
   2  -9  -5         13.48         12.28         3.41 o
   3  -9  -5         56.79         59.99         2.56 o
   4  -9  -5         11.62          9.94         1.80 o
   5  -9  -5          7.04          7.17         2.37 o
   6  -9  -5         50.68         51.81         5.54 o
   7  -9  -5          0.55          0.37         2.43 o
   8  -9  -5          7.91          8.55         2.75 o
  -3  -8  -5          2.46          6.39         3.56 o
  -2  -8  -5         17.66         14.77         3.73 o
  -1  -8  -5         33.23         31.53         4.24 o
   0  -8  -5         16.59         16.18         3.61 o
   1  -8  -5        106.20         97.85         4.04 o
   2  -8  -5         69.35         61.93         2.45 o
   3  -8  -5        108.50        111.54         3.85 o
   4  -8  -5         35.29         35.80         1.89 o
   5  -8  -5         36.87         33.72         2.64 o
   6  -8  -5         42.51         43.97         2.54 o
   7  -8  -5          4.31          4.12         2.83 o
   8  -8  -5          0.99          1.93         3.04 o
  -3  -7  -5         33.76         32.36         3.86 o
  -2  -7  -5         16.91         13.23         3.52 o
  -1  -7  -5        117.49        115.26         4.38 o
   0  -7  -5        103.23         95.35         3.95 o
   1  -7  -5        221.10        216.40         4.84 o
   2  -7  -5         71.22         63.41         2.61 o
   3  -7  -5         63.21         67.13         2.08 o
   4  -7  -5         19.70         20.31         1.86 o
   5  -7  -5        122.27        119.26         2.97 o
   6  -7  -5          6.41          5.80         2.83 o
   7  -7  -5          2.27          3.76         2.78 o
   8  -7  -5          6.58          7.20         2.95 o
   9  -7  -5          6.41          7.73         3.18 o
  -4  -6  -5         11.48         12.76         3.60 o
  -3  -6  -5         32.09         27.34         4.04 o
  -2  -6  -5         30.00         29.00         3.43 o
  -1  -6  -5         34.11         32.85         3.61 o
   0  -6  -5        104.06        100.69         4.61 o
   1  -6  -5        246.19        243.79         3.84 o
   2  -6  -5         47.34         47.68         2.30 o
   3  -6  -5        100.36        107.22         2.32 o
   4  -6  -5         68.92         70.18         2.64 o
   5  -6  -5         17.32         21.07         2.95 o
   6  -6  -5         17.90         17.10         3.33 o
   7  -6  -5          3.88         -1.14         3.03 o
   8  -6  -5          1.77          3.12         3.05 o
   9  -6  -5          1.32         -0.78         3.42 o
  -5  -5  -5          4.29          4.54         3.62 o
  -4  -5  -5          3.78          1.43         3.71 o
  -3  -5  -5         10.57         12.86         3.57 o
  -2  -5  -5        130.41        128.59         4.20 o
  -1  -5  -5        426.70        378.10         6.50 o
   0  -5  -5         55.31         53.38         2.60 o
   1  -5  -5         59.75         62.57         2.55 o
   2  -5  -5        162.17        178.86         3.13 o
   3  -5  -5        121.86        139.40         2.38 o
   4  -5  -5          1.26         -0.27         2.75 o
   5  -5  -5         39.36         40.21         3.25 o
   6  -5  -5         23.60         26.79         3.24 o
   7  -5  -5          5.19         10.11         2.86 o
   8  -5  -5          7.69         10.07         3.16 o
   9  -5  -5          2.01          1.10         3.45 o
  -5  -4  -5          1.95          1.79         3.46 o
  -4  -4  -5         31.69         31.37         3.53 o
  -3  -4  -5         56.69         51.26         3.71 o
  -2  -4  -5         24.41         25.39         3.69 o
  -1  -4  -5        275.14        255.80         5.78 o
   0  -4  -5        359.58        366.02         3.93 o
   1  -4  -5         53.22         56.77         2.34 o
   2  -4  -5         20.20         20.00         1.94 o
   3  -4  -5        377.63        385.82         5.81 o
   4  -4  -5         89.48         83.02         3.56 o
   5  -4  -5         57.17         67.84         3.53 o
   6  -4  -5         96.71        103.36         3.84 o
   7  -4  -5         27.41         21.87         2.99 o
   8  -4  -5          4.01          4.62         3.27 o
   9  -4  -5          0.15          1.35         2.75 o
  -5  -3  -5          1.55         -2.69         3.51 o
  -4  -3  -5         21.32         20.93         3.62 o
  -3  -3  -5         15.88         15.36         3.21 o
  -2  -3  -5         84.75         87.88         4.35 o
  -1  -3  -5        431.85        416.36        13.31 o
   0  -3  -5        105.79        101.96         2.84 o
   1  -3  -5        599.91        637.83         5.21 o
   2  -3  -5        445.70        452.67        15.10 o
   3  -3  -5         30.88         33.61         3.66 o
   4  -3  -5        111.22        113.07         3.84 o
   5  -3  -5         71.57         82.43         3.85 o
   6  -3  -5          7.43          8.24         3.14 o
   7  -3  -5         15.10         23.27         2.76 o
   8  -3  -5         21.34         25.68         3.39 o
   9  -3  -5          1.69          2.09         3.39 o
  -6  -2  -5         22.22         20.71         4.12 o
  -5  -2  -5         19.60         19.46         3.56 o
  -4  -2  -5         37.95         42.41         3.68 o
  -3  -2  -5        172.57        173.00         4.77 o
  -2  -2  -5          6.39          6.49         3.26 o
  -1  -2  -5        179.23        176.01         2.92 o
   0  -2  -5        407.20        424.04         4.85 o
   1  -2  -5        537.21        581.93         6.49 o
   2  -2  -5        189.10        210.02         6.19 o
   3  -2  -5         26.65         25.08         3.31 o
   4  -2  -5         34.47         34.50         3.32 o
   5  -2  -5         12.73          8.83         3.25 o
   6  -2  -5         34.72         39.30         3.56 o
   7  -2  -5          9.71         15.29         2.43 o
   8  -2  -5          6.75          9.44         3.19 o
   9  -2  -5          5.00          3.07         3.14 o
  -6  -1  -5          0.35         -0.02         3.47 o
  -5  -1  -5         40.26         41.72         3.57 o
  -4  -1  -5         77.56         77.47         3.43 o
  -3  -1  -5         69.69         65.78         3.64 o
  -2  -1  -5          4.68          3.43         3.16 o
  -1  -1  -5        902.63        961.49        27.44 o
   0  -1  -5       1696.52       1820.87        10.10 o
   1  -1  -5        546.88        546.30         5.90 o
   2  -1  -5        188.31        190.02         5.95 o
   3  -1  -5          3.55          1.57         3.63 o
   4  -1  -5        278.35        286.86         5.01 o
   5  -1  -5         53.06         67.60         3.56 o
   6  -1  -5         69.28         68.68         3.27 o
   7  -1  -5          7.51          3.13         2.94 o
   8  -1  -5          2.50          1.64         3.27 o
   9  -1  -5          2.57          3.96         3.26 o
  -6   0  -5          0.95         -0.18         3.08 o
  -5   0  -5         10.27         14.13         3.19 o
  -4   0  -5         17.75         19.29         2.90 o
  -3   0  -5         31.30         31.71         3.51 o
  -2   0  -5        181.22        179.29         4.20 o
  -1   0  -5        442.27        461.11         5.24 o
   0   0  -5        170.84        176.54         4.32 o
   1   0  -5        553.73        589.98        11.45 o
   2   0  -5         37.37         37.85         3.97 o
   3   0  -5         30.32         31.92         3.37 o
   4   0  -5         29.88         24.77         2.95 o
   5   0  -5         91.10         90.55         3.65 o
   6   0  -5          8.93         10.44         3.22 o
   7   0  -5          0.23          0.38         2.82 o
   8   0  -5          8.99          6.42         3.04 o
  -7   1  -5         20.11         18.38         3.73 o
  -6   1  -5          8.01          6.51         3.06 o
  -5   1  -5         11.01          7.11         2.93 o
  -4   1  -5         19.68         20.28         3.25 o
  -3   1  -5        134.37        136.94         4.41 o
  -2   1  -5         32.18         34.00         2.95 o
  -1   1  -5          3.84          7.93         2.79 o
   0   1  -5        142.19        169.94         3.98 o
   1   1  -5        459.02        472.41         7.89 o
   2   1  -5        161.57        155.77         4.75 o
   3   1  -5        306.81        307.77         5.07 o
   4   1  -5         48.33         60.36         3.21 o
   5   1  -5         70.49         63.32         3.39 o
   6   1  -5         29.25         21.22         3.00 o
   7   1  -5          8.14          6.28         2.52 o
   8   1  -5         30.97         26.61         2.87 o
  -7   2  -5          9.57         11.03         3.50 o
  -6   2  -5         16.84         16.77         3.13 o
  -5   2  -5        103.23        110.81         3.63 o
  -4   2  -5         87.08         88.07         3.62 o
  -2   2  -5        159.45        160.64         4.13 o
  -1   2  -5        442.67        474.44         5.93 o
   0   2  -5         82.44         72.03         4.08 o
   1   2  -5        179.57        157.36         4.59 o
   2   2  -5        445.18        429.36         5.92 o
   3   2  -5        227.46        222.92         4.28 o
   4   2  -5         31.51         23.82         3.06 o
   5   2  -5         21.92         25.14         3.06 o
   6   2  -5         35.97         37.37         3.06 o
   7   2  -5         16.25         17.56         3.30 o
   8   2  -5         18.11          4.44         3.23 o
  -2   3  -5        213.86        215.25         4.57 o
  -1   3  -5        149.58        142.79         4.53 o
   0   3  -5        153.96        184.88         4.63 o
   1   3  -5        238.58        257.46         4.84 o
   2   3  -5         20.44         22.13         2.91 o
   3   3  -5          3.59          4.75         2.59 o
   4   3  -5         33.34         38.46         3.03 o
   5   3  -5         43.21         45.57         3.45 o
   6   3  -5         22.77         22.97         3.11 o
   7   3  -5          0.18         -1.08         2.86 o
   8   3  -5          9.13          6.03         3.35 o
  -2   4  -5         37.91         36.39         3.58 o
  -1   4  -5        452.21        477.59         6.56 o
   0   4  -5          9.49         12.02         3.03 o
   1   4  -5        267.40        283.29         4.67 o
   2   4  -5         80.74         90.03         2.95 o
   3   4  -5          6.44          6.69         2.80 o
   4   4  -5         19.83         15.73         2.81 o
   5   4  -5          5.61          1.02         2.45 o
   6   4  -5         11.48         12.91         3.07 o
   7   4  -5         18.11         13.66         3.21 o
   0   5  -5        894.73        961.82         7.29 o
   1   5  -5         90.37         90.43         3.27 o
   2   5  -5        204.87        236.55         4.22 o
   3   5  -5        100.65        110.93         3.19 o
   4   5  -5        156.71        152.71         3.60 o
   5   5  -5          5.91          2.89         2.94 o
   6   5  -5         10.53         11.15         2.57 o
   7   5  -5          2.03          3.37         3.65 o
  -2   6  -5        195.65        215.26         5.81 o
   0   6  -5         18.20         17.53         2.84 o
   1   6  -5          8.19          9.56         2.84 o
   2   6  -5        315.41        322.73         4.51 o
   3   6  -5         49.95         54.61         3.26 o
   4   6  -5         58.52         59.18         2.70 o
   5   6  -5         10.25         11.86         2.93 o
   6   6  -5          2.54          0.82         3.21 o
  -2   7  -5        130.57        135.20         5.63 o
   0   7  -5         34.84         32.75         2.56 o
   1   7  -5         11.34         16.01         2.50 o
   2   7  -5         74.25         71.68         3.18 o
   3   7  -5         51.24         56.12         3.01 o
   4   7  -5         57.36         60.26         3.32 o
   5   7  -5          1.83          2.15         2.78 o
   6   7  -5          1.07         -3.37         3.37 o
  -2   8  -5         83.00         81.49         5.56 o
   0   8  -5        323.56        343.08         4.30 o
   1   8  -5         46.90         51.38         3.18 o
   2   8  -5        100.61        111.14         3.39 o
   3   8  -5         23.42         26.68         3.14 o
   4   8  -5          2.06          2.48         2.93 o
   5   8  -5          3.74         -0.42         2.87 o
  -2   9  -5         30.42         26.89         6.08 o
   0   9  -5         51.02         58.43         3.21 o
   1   9  -5         18.01         17.75         2.98 o
   2   9  -5         42.60         43.80         3.23 o
   3   9  -5         10.82         14.99         3.07 o
   4   9  -5         11.77         14.45         3.40 o
   0  10  -5          9.84          7.21         2.72 o
   1  10  -5         48.76         52.19         2.90 o
   2  10  -5         24.91         27.65         3.16 o
   3  10  -5         22.67         23.18         3.18 o
   0  11  -5         29.26         29.27         3.18 o
   1  11  -5          1.58          1.15         3.03 o
   2  11  -5          7.07          3.67         3.10 o
  -1  12  -5          0.19         -0.63         5.40 o
   0  12  -5          5.05          0.85         3.21 o
   1  12  -5          5.50         12.09         3.25 o
   1 -12  -4         14.36         11.23         3.88 o
   2 -12  -4          8.75         10.87         3.51 o
   3 -12  -4          0.94         -0.73         3.16 o
   4 -12  -4          1.01          0.78         2.84 o
   5 -12  -4          3.96          0.00         2.32 o
   6 -12  -4          3.34          2.51         2.17 o
   0 -11  -4          9.25         12.72         3.62 o
   1 -11  -4          0.25         -1.88         3.31 o
   2 -11  -4          5.62          2.86         3.11 o
   3 -11  -4         14.94         15.46         3.22 o
   4 -11  -4          5.54          5.80         3.18 o
   5 -11  -4         34.56         27.32        18.77 o
   6 -11  -4          5.54          7.70         3.09 o
   7 -11  -4          2.08          1.11         2.13 o
  -1 -10  -4          9.57         10.46         3.46 o
   0 -10  -4          1.49          5.38         3.04 o
   1 -10  -4          3.32          1.17         3.10 o
   2 -10  -4         13.29         12.42         3.15 o
   3 -10  -4         75.18         76.13         3.61 o
   4 -10  -4         64.13         68.54         3.92 o
   5 -10  -4          7.36          9.28         2.07 o
   6 -10  -4         15.13         14.79         1.89 o
   7 -10  -4          2.41          1.72         1.94 o
   8 -10  -4          6.25         -1.99         2.95 o
  -2  -9  -4         11.59         13.12         3.54 o
  -1  -9  -4          3.06          4.66         3.02 o
   0  -9  -4          0.54          4.83         3.09 o
   1  -9  -4         46.24         42.88         3.25 o
   2  -9  -4         15.23         18.68         2.95 o
   3  -9  -4         85.58         83.76         3.43 o
   4  -9  -4         38.74         36.27         1.89 o
   5  -9  -4          8.06          6.48         1.88 o
   6  -9  -4          6.55          3.87         1.87 o
   7  -9  -4         40.15         33.93         2.60 o
   8  -9  -4         30.47         26.69         3.38 o
  -3  -8  -4         20.38         27.32         4.09 o
  -2  -8  -4          0.81          1.85         3.27 o
  -1  -8  -4         80.08         80.68         3.85 o
   0  -8  -4         46.58         43.98         3.28 o
   1  -8  -4         13.15         17.38         3.36 o
   2  -8  -4        134.83        141.29         3.90 o
   3  -8  -4          1.76          6.39         2.45 o
   4  -8  -4         68.62         67.00         2.11 o
   5  -8  -4         33.84         37.02         2.00 o
   6  -8  -4          2.99          4.17         2.12 o
   7  -8  -4         12.93          6.38         3.17 o
   8  -8  -4          3.52          2.74         3.06 o
  -4  -7  -4         23.98         23.47         4.03 o
  -3  -7  -4         30.19         28.62         3.66 o
  -2  -7  -4         48.02         50.09         3.70 o
  -1  -7  -4        122.43        114.11         3.94 o
   0  -7  -4        122.18        128.26         4.12 o
   1  -7  -4         95.39         88.37         3.85 o
   2  -7  -4        101.72        100.78         3.45 o
   3  -7  -4         44.02         46.14         2.47 o
   4  -7  -4         47.15         54.15         2.01 o
   5  -7  -4          5.00          5.19         2.92 o
   6  -7  -4          3.36          0.83         2.71 o
   7  -7  -4         21.53         23.96         3.00 o
   8  -7  -4          8.76          7.66         2.88 o
   9  -7  -4          1.12         -0.02         3.08 o
  -4  -6  -4          1.28         -2.27         3.46 o
  -3  -6  -4         99.58         96.78         4.21 o
  -2  -6  -4         18.67         21.96         3.06 o
  -1  -6  -4         75.63         76.69         3.58 o
   0  -6  -4          5.17          5.02         3.06 o
   1  -6  -4        110.74        111.41         2.73 o
   2  -6  -4        360.46        392.27         7.49 o
   3  -6  -4         53.66         58.45         1.97 o
   4  -6  -4          5.71          7.50         2.18 o
   5  -6  -4         25.50         24.81         2.99 o
   6  -6  -4         23.45         21.16         2.85 o
   7  -6  -4          3.42          2.25         2.60 o
   8  -6  -4          6.73          5.25         2.72 o
   9  -6  -4         12.00         11.73         3.50 o
  -5  -5  -4          4.98         -0.40         3.38 o
  -4  -5  -4          8.24          8.89         2.98 o
  -3  -5  -4          0.16         -2.84         2.84 o
  -2  -5  -4          5.23          2.36         3.40 o
  -1  -5  -4         20.80         22.53         3.26 o
   0  -5  -4         28.20         22.95         3.17 o
   1  -5  -4        309.11        329.73         8.43 o
   2  -5  -4         48.03         43.86         2.37 o
   3  -5  -4        229.19        232.99         3.44 o
   4  -5  -4        107.06        101.08         3.52 o
   5  -5  -4        192.04        184.73         4.30 o
   6  -5  -4         28.24         27.75         3.25 o
   7  -5  -4         12.25         11.84         2.85 o
   8  -5  -4          0.94          0.46         3.05 o
   9  -5  -4          2.08         -0.70         3.11 o
  -5  -4  -4          2.15          0.21         3.24 o
  -4  -4  -4          9.44          9.79         3.21 o
  -3  -4  -4         98.15         97.44         3.69 o
  -2  -4  -4         80.06         73.43         4.07 o
  -1  -4  -4        169.54        177.90         4.77 o
   0  -4  -4          5.68          4.60         2.11 o
   1  -4  -4        175.68        198.05         3.28 o
   2  -4  -4        245.43        244.88         3.04 o
   3  -4  -4        126.70        152.90         4.15 o
   4  -4  -4         80.72         80.00         3.49 o
   5  -4  -4         37.87         32.70         3.27 o
   6  -4  -4         26.56         29.06         3.42 o
   7  -4  -4          5.94          5.38         2.40 o
   8  -4  -4          2.07          3.33         3.06 o
   9  -4  -4          0.98          0.97         2.91 o
  -6  -3  -4          5.30          1.28         3.45 o
  -5  -3  -4          0.86          0.37         2.95 o
  -4  -3  -4          3.44          1.38         3.14 o
  -3  -3  -4         49.24         50.99         3.31 o
  -2  -3  -4         81.40         73.61         3.91 o
  -1  -3  -4        705.19        746.23         8.38 o
   0  -3  -4         32.49         33.89         2.18 o
   1  -3  -4         87.27         93.07         2.96 o
   2  -3  -4        276.22        274.43         3.83 o
   3  -3  -4        354.16        351.77         5.57 o
   4  -3  -4         90.00         90.45         3.51 o
   5  -3  -4         36.58         39.50         3.19 o
   6  -3  -4         20.62         21.87         3.08 o
   7  -3  -4         14.19         18.01         3.03 o
   8  -3  -4          5.24          5.75         3.06 o
   9  -3  -4          0.75          0.47         3.26 o
  -6  -2  -4          1.09          1.76         3.46 o
  -5  -2  -4         60.65         55.67         3.69 o
  -4  -2  -4         22.97         24.33         3.43 o
  -3  -2  -4        112.03        112.11         4.10 o
  -2  -2  -4        347.48        354.97         5.87 o
  -1  -2  -4         18.95         19.23         2.34 o
   0  -2  -4         52.05         47.91         2.87 o
   1  -2  -4         70.97         66.00         2.72 o
   2  -2  -4        479.37        446.62         7.61 o
   3  -2  -4        768.27        766.03         7.62 o
   4  -2  -4         19.07         23.50         2.96 o
   5  -2  -4          6.09          4.67         2.78 o
   6  -2  -4         60.00         66.76         3.54 o
   7  -2  -4         27.54         29.86         3.15 o
   8  -2  -4          6.20          4.62         3.27 o
   9  -2  -4          3.33          5.20         3.31 o
  -6  -1  -4          8.64          8.06         3.11 o
  -5  -1  -4         19.10         20.71         3.02 o
  -4  -1  -4        120.06        126.01         3.85 o
  -3  -1  -4        218.38        227.36         4.75 o
  -2  -1  -4        157.51        152.61         4.75 o
  -1  -1  -4        732.27        784.51        14.82 o
   0  -1  -4        258.11        273.33         4.91 o
   1  -1  -4        484.48        465.65        12.63 o
   2  -1  -4         35.07         31.55         3.88 o
   3  -1  -4        139.98        129.32         4.15 o
   4  -1  -4        172.95        183.22         4.10 o
   5  -1  -4          9.21         11.46         2.80 o
   6  -1  -4         43.33         40.44         3.28 o
   7  -1  -4         70.44         73.26         3.46 o
   8  -1  -4         33.68         32.21         3.42 o
   9  -1  -4         17.61         17.53         3.27 o
  -7   0  -4          8.32          5.92         3.45 o
  -6   0  -4         32.58         30.15         3.45 o
  -5   0  -4          7.20          9.88         3.14 o
  -4   0  -4         39.47         41.45         3.27 o
  -3   0  -4         81.98         87.67         3.72 o
  -2   0  -4        686.36        653.84         4.85 o
  -1   0  -4        224.56        220.07         3.83 o
   0   0  -4        795.95        795.05         7.95 o
   1   0  -4         10.15          9.84         4.61 o
   2   0  -4        192.64        181.38         5.24 o
   3   0  -4       1181.80       1167.28         8.86 o
   4   0  -4        257.28        278.33         4.25 o
   5   0  -4        118.18        112.84         3.17 o
   6   0  -4         43.04         46.77         2.70 o
   7   0  -4         13.67         12.11         2.85 o
   8   0  -4         29.01         37.47         2.90 o
  -7   1  -4          0.08         -1.95         2.83 o
  -6   1  -4         17.99         20.41         3.29 o
  -5   1  -4          2.32          2.52         2.83 o
  -4   1  -4         86.69         95.33         3.45 o
  -3   1  -4         17.60         23.13         2.97 o
  -2   1  -4        214.22        230.17         3.35 o
  -1   1  -4        610.92        664.95         7.05 o
   0   1  -4        437.80        403.73         6.01 o
   1   1  -4        105.72         95.43         4.49 o
   2   1  -4          6.94          5.97         3.12 o
   3   1  -4        239.59        250.73         4.71 o
   4   1  -4        147.43        154.29         3.65 o
   5   1  -4          4.07          7.38         2.87 o
   6   1  -4        141.54        152.59         3.88 o
   7   1  -4         12.52         11.77         2.50 o
   8   1  -4         23.05         29.76         2.85 o
  -7   2  -4          5.29          7.12         3.20 o
  -6   2  -4          9.91          8.48         3.14 o
  -5   2  -4        141.87        141.97         3.89 o
  -4   2  -4         47.05         47.75         3.06 o
  -2   2  -4        107.29        105.36         3.81 o
  -1   2  -4        122.75        127.75         3.98 o
   0   2  -4        304.97        288.83         6.20 o
   1   2  -4        533.50        499.86         7.04 o
   2   2  -4       1296.14       1235.27         9.10 o
   3   2  -4        108.59        102.19         3.60 o
   4   2  -4         12.55          7.64         2.87 o
   5   2  -4        120.94        127.21         3.67 o
   6   2  -4         87.81         89.26         3.44 o
   7   2  -4         19.07         19.61         3.24 o
   8   2  -4          0.25         -2.37         3.06 o
  -7   3  -4          9.98         11.75         2.95 o
  -6   3  -4          5.08          3.70         3.06 o
  -2   3  -4         78.83         80.47         4.12 o
  -1   3  -4        189.10        217.80         5.32 o
   0   3  -4       1353.59       1289.51         9.94 o
   1   3  -4        204.17        190.11         4.48 o
   2   3  -4          9.93          8.58         2.91 o
   3   3  -4          8.00          6.94         2.23 o
   4   3  -4        139.39        140.30         3.48 o
   5   3  -4         48.32         49.04         2.98 o
   6   3  -4         44.11         46.44         3.21 o
   7   3  -4         39.10         37.35         3.10 o
   0   4  -4          6.23         13.55         2.95 o
   1   4  -4        374.50        381.24         5.12 o
   2   4  -4        207.81        206.42         3.90 o
   3   4  -4        134.18        131.78         3.62 o
   4   4  -4         46.34         51.32         2.63 o
   5   4  -4         74.16         68.76         3.26 o
   6   4  -4          5.83          4.91         2.85 o
   7   4  -4         15.25         12.69         2.78 o
  -2   5  -4         64.89         70.77         4.25 o
   0   5  -4        392.38        427.38         5.21 o
   1   5  -4         93.72        102.75         3.35 o
   2   5  -4          3.43          3.09         2.25 o
   3   5  -4         24.39         26.04         2.47 o
   4   5  -4         35.40         28.64         2.90 o
   5   5  -4         72.87         78.42         3.27 o
   6   5  -4          5.49          4.56         2.58 o
   7   5  -4          2.92          3.38         2.76 o
  -2   6  -4        146.06        164.71         6.10 o
  -1   6  -4         26.64         28.66         2.66 o
   0   6  -4        231.90        247.16         3.83 o
   1   6  -4         27.31         26.22         2.79 o
   2   6  -4         25.71         28.53         2.93 o
   3   6  -4        130.01        141.71         3.16 o
   4   6  -4          2.80          7.58         2.70 o
   5   6  -4         12.13         16.02         2.91 o
   6   6  -4          0.10          2.34         2.60 o
  -2   7  -4        280.13        291.78         8.29 o
  -1   7  -4         41.44         41.67         2.85 o
   0   7  -4         42.22         39.52         2.51 o
   1   7  -4         48.54         47.79         2.55 o
   2   7  -4        102.50         95.66         3.34 o
   3   7  -4         61.59         67.39         3.30 o
   4   7  -4          1.37          1.52         2.86 o
   5   7  -4          4.27          6.66         2.63 o
   6   7  -4          6.91          8.33         3.48 o
  -2   8  -4         12.34         13.43         6.24 o
  -1   8  -4         77.99         73.88         3.15 o
   0   8  -4        273.84        287.81         4.30 o
   1   8  -4          7.10         13.15         2.70 o
   2   8  -4         38.30         36.88         2.89 o
   3   8  -4         82.62         82.89         3.39 o
   4   8  -4          5.85          7.43         2.88 o
   5   8  -4          3.75          9.05         3.25 o
  -1   9  -4         22.62         21.31         2.71 o
   0   9  -4        183.78        189.20         3.48 o
   1   9  -4        186.23        196.48         3.92 o
   2   9  -4          6.31          9.70         2.66 o
   3   9  -4         10.24          3.15         3.13 o
   4   9  -4          7.89          0.97         2.63 o
  -1  10  -4         65.90         76.31         3.28 o
   0  10  -4         45.15         47.49         3.01 o
   1  10  -4         56.02         54.28         2.82 o
   2  10  -4         23.53         30.21         3.22 o
   3  10  -4         43.36         45.06         2.91 o
  -1  11  -4         17.59         16.71         4.85 o
   0  11  -4          2.55          5.29         2.84 o
   1  11  -4          0.67         -2.28         3.02 o
   2  11  -4          0.39         -0.39         3.15 o
  -1  12  -4          0.11         -0.87         5.16 o
   0  12  -4          3.54          4.81         2.58 o
   1  12  -4         12.63         11.75         2.67 o
  -1  13  -4          0.38         -0.71         6.13 o
   1 -12  -3          4.68          5.04         3.19 o
   2 -12  -3          8.48          4.18         3.20 o
   3 -12  -3          2.33          2.62         3.29 o
   4 -12  -3          2.23          4.17         3.03 o
   5 -12  -3          6.13          7.62         2.11 o
   6 -12  -3          3.80          4.59         2.23 o
  -1 -11  -3          5.02          6.28         3.55 o
   0 -11  -3          2.57         -0.78         3.18 o
   1 -11  -3         20.30         22.64         3.34 o
   2 -11  -3         53.39         48.35         3.34 o
   3 -11  -3         16.39         14.24         2.85 o
   4 -11  -3         12.45         10.82         3.07 o
   5 -11  -3         15.11         14.40         2.01 o
   6 -11  -3         19.05         14.02        10.69 o
   7 -11  -3          3.31          3.79         2.55 o
  -2 -10  -3          1.53          3.59         3.46 o
  -1 -10  -3         12.09         12.95         3.26 o
   0 -10  -3          7.46          7.52         3.27 o
   1 -10  -3          9.30          8.04         3.25 o
   2 -10  -3         51.84         54.10         3.50 o
   3 -10  -3         57.22         58.82         3.44 o
   4 -10  -3         57.85         59.96         3.18 o
   5 -10  -3         14.65         13.37         7.33 o
   6 -10  -3         37.66         35.76         2.27 o
   7 -10  -3         17.07         16.73         2.20 o
   8 -10  -3          9.92         -1.26         3.01 o
  -3  -9  -3          6.46          0.08         3.60 o
  -2  -9  -3          0.96          0.73         3.21 o
  -1  -9  -3          0.49         -1.36         3.08 o
   0  -9  -3         31.51         34.36         3.24 o
   1  -9  -3         38.35         32.75         3.07 o
   2  -9  -3         15.29         10.98         3.01 o
   3  -9  -3         80.49         74.36         3.45 o
   4  -9  -3         32.41         33.21         2.03 o
   5  -9  -3         27.27         27.27         2.00 o
   6  -9  -3         23.22         27.42         2.73 o
   7  -9  -3         14.13         11.74         2.41 o
   8  -9  -3          6.70          7.63         2.98 o
  -3  -8  -3         14.08          9.73         3.29 o
  -2  -8  -3         13.73          8.92         3.15 o
  -1  -8  -3         11.26         11.08         2.96 o
   0  -8  -3         72.72         69.91         3.53 o
   1  -8  -3        193.91        182.53         4.27 o
   2  -8  -3         10.00          9.21         2.88 o
   3  -8  -3         69.43         78.50         3.48 o
   4  -8  -3         31.60         30.69         1.93 o
   5  -8  -3         42.32         43.55         2.66 o
   6  -8  -3         29.05         29.97         2.94 o
   7  -8  -3          3.55          4.53         3.22 o
   8  -8  -3          1.27         -0.62         2.96 o
  -4  -7  -3          9.80          1.78         3.49 o
  -3  -7  -3         34.73         33.29         3.36 o
  -2  -7  -3         44.31         42.08         3.21 o
  -1  -7  -3          2.12          1.82         3.18 o
   0  -7  -3        145.73        133.22         3.95 o
   1  -7  -3         12.96         13.66         2.97 o
   2  -7  -3        106.92        119.53         3.67 o
   3  -7  -3         25.12         24.42         2.98 o
   4  -7  -3         20.78         16.82         1.76 o
   5  -7  -3         19.32         14.74         3.04 o
   6  -7  -3         15.39         13.28         2.90 o
   7  -7  -3          4.36          2.98         2.54 o
   8  -7  -3          4.63          1.33         2.84 o
   9  -7  -3          0.42         -0.64         2.82 o
  -5  -6  -3         12.82         11.56         3.47 o
  -4  -6  -3          7.17          1.58         3.22 o
  -3  -6  -3         22.75         22.56         3.11 o
  -2  -6  -3        103.29         99.46         3.82 o
  -1  -6  -3         56.17         52.64         3.44 o
   0  -6  -3        106.63        113.78         3.85 o
   1  -6  -3        100.48        103.66         3.68 o
   2  -6  -3         44.53         48.97         3.17 o
   3  -6  -3        117.70        137.24         3.23 o
   4  -6  -3         53.50         51.48         3.06 o
   5  -6  -3         34.02         36.28         2.93 o
   6  -6  -3          6.26          6.26         3.07 o
   7  -6  -3         14.54         16.22         2.85 o
   8  -6  -3          7.98          5.31         3.01 o
   9  -6  -3          7.25          3.43         2.83 o
  -5  -5  -3          3.75          5.04         3.18 o
  -4  -5  -3         13.99          9.82         3.07 o
  -3  -5  -3         19.03         17.57         3.14 o
  -2  -5  -3         29.19         25.47         3.68 o
  -1  -5  -3        227.98        249.14         4.96 o
   0  -5  -3        298.46        299.73         5.14 o
   1  -5  -3          7.83          7.26         2.23 o
   2  -5  -3        530.12        540.43         4.80 o
   3  -5  -3        437.05        423.21         4.33 o
   4  -5  -3          6.96          1.06         2.67 o
   5  -5  -3         75.88         72.37         2.92 o
   6  -5  -3         40.55         41.36         2.82 o
   7  -5  -3         10.86          7.54         2.94 o
   8  -5  -3          3.40          7.07         3.16 o
   9  -5  -3          0.09          0.35         3.03 o
  -6  -4  -3          6.83          6.60         3.47 o
  -5  -4  -3         10.65         11.56         3.30 o
  -4  -4  -3          2.03          1.76         2.80 o
  -3  -4  -3         81.84         72.90         3.69 o
  -2  -4  -3         59.55         57.71         3.48 o
  -1  -4  -3         16.71         15.15         3.40 o
   0  -4  -3         53.72         58.06         2.48 o
   1  -4  -3         37.04         40.55         2.46 o
   2  -4  -3        196.93        198.88         3.49 o
   3  -4  -3         23.94         29.26         2.85 o
   4  -4  -3         45.34         38.87         2.84 o
   5  -4  -3        100.64         98.19         3.37 o
   6  -4  -3         17.67         17.41         2.47 o
   7  -4  -3         37.85         39.11         2.72 o
   8  -4  -3          4.71          5.80         3.15 o
   9  -4  -3          4.24          1.43         3.39 o
  -6  -3  -3          1.14         -1.27         2.83 o
  -5  -3  -3         26.15         28.10         3.20 o
  -4  -3  -3         88.56         80.55         3.63 o
  -3  -3  -3        225.05        237.67         4.53 o
  -2  -3  -3        230.40        241.03         4.80 o
  -1  -3  -3        413.48        419.21         6.29 o
   0  -3  -3        141.40        161.45         5.06 o
   1  -3  -3       1987.14       1996.13        73.60 o
   2  -3  -3        535.75        537.95         7.16 o
   3  -3  -3         99.64        105.25         3.81 o
   4  -3  -3         25.08         28.08         2.85 o
   5  -3  -3        161.44        157.24         3.69 o
   6  -3  -3         13.78         12.05         2.97 o
   7  -3  -3          5.29          8.60         2.85 o
   8  -3  -3          0.20         -0.15         3.01 o
   9  -3  -3          0.77          1.92         3.26 o
  -7  -2  -3          5.19         -0.05         3.44 o
  -6  -2  -3         12.45         14.13         3.19 o
  -5  -2  -3         29.44         23.52         3.03 o
  -4  -2  -3         12.75         13.75         3.06 o
  -3  -2  -3         36.50         45.08         3.55 o
  -2  -2  -3        312.82        289.77         5.27 o
  -1  -2  -3        879.18        867.80        14.18 o
   0  -2  -3        245.71        233.30         3.98 o
   1  -2  -3       1185.96       1138.90        30.10 o
   2  -2  -3        643.11        564.74         7.88 o
   3  -2  -3         30.10         26.61         3.26 o
   4  -2  -3         53.90         50.04         3.15 o
   5  -2  -3          4.73          5.40         2.73 o
   6  -2  -3         23.68         21.58         2.50 o
   7  -2  -3         16.11         15.71         2.95 o
   8  -2  -3         13.40         16.24         2.88 o
   9  -2  -3         11.00          8.88         3.22 o
  -7  -1  -3          7.05          6.23         3.00 o
  -6  -1  -3          0.38          2.38         2.94 o
  -5  -1  -3        104.88        106.06         3.67 o
  -4  -1  -3         87.52         82.75         3.75 o
  -3  -1  -3        152.98        154.30         4.09 o
  -2  -1  -3        341.00        321.24         5.95 o
  -1  -1  -3         40.82         40.17         2.53 o
   0  -1  -3          9.66         10.40         3.10 o
   1  -1  -3       1810.03       1639.59        19.59 o
   2  -1  -3         50.86         42.89         3.78 o
   3  -1  -3        267.50        256.94         5.08 o
   4  -1  -3         32.50         35.28         3.02 o
   5  -1  -3        157.07        159.33         3.76 o
   6  -1  -3        316.76        332.85         4.35 o
   7  -1  -3         34.60         32.49         3.11 o
   8  -1  -3         17.96         18.41         2.51 o
   9  -1  -3          7.85         10.37         3.39 o
  -7   0  -3          2.49          0.16         3.18 o
  -6   0  -3          9.16         10.20         3.14 o
  -5   0  -3         62.94         65.53         3.36 o
  -4   0  -3         52.38         46.66         3.10 o
  -3   0  -3        114.93        117.86         4.06 o
  -2   0  -3        168.78        154.99         4.53 o
  -1   0  -3       2590.69       2529.66        12.17 o
   0   0  -3        583.60        521.26         7.46 o
   1   0  -3        648.60        584.31        11.35 o
   2   0  -3         66.81         62.85         4.08 o
   3   0  -3        455.81        465.37         6.12 o
   4   0  -3       1249.55       1198.42         7.94 o
   5   0  -3         36.13         33.50         2.89 o
   6   0  -3         63.16         59.65         3.18 o
   7   0  -3         43.50         47.06         3.26 o
   8   0  -3          4.10          4.11         3.09 o
  -7   1  -3          9.58          2.05         2.88 o
  -6   1  -3         21.75         25.88         2.99 o
  -5   1  -3         33.87         34.96         3.10 o
  -4   1  -3         12.04          6.31         2.83 o
  -3   1  -3          9.57         12.03         2.99 o
  -2   1  -3        148.38        154.93         4.33 o
  -1   1  -3         83.85         89.56         4.22 o
   0   1  -3        458.84        413.16         9.34 o
   1   1  -3        460.00        407.76         8.12 o
   2   1  -3        532.21        477.74         6.67 o
   3   1  -3         86.93         79.27         3.59 o
   4   1  -3        861.21        859.52         6.89 o
   5   1  -3         21.23         19.90         2.63 o
   6   1  -3         49.23         51.56         2.94 o
   7   1  -3         21.42         23.47         2.85 o
   8   1  -3          0.57         -3.16         3.16 o
  -7   2  -3          0.78          0.52         2.94 o
  -6   2  -3         14.89         19.27         3.06 o
  -5   2  -3         33.16         30.66         3.11 o
  -4   2  -3         90.36         86.62         3.46 o
  -3   2  -3        124.87        114.78         3.83 o
  -2   2  -3         74.91         77.81         3.63 o
  -1   2  -3         62.63         55.37         3.69 o
   0   2  -3       1500.90       1394.50        12.36 o
   1   2  -3        297.38        284.93         5.82 o
   2   2  -3        764.77        779.22         7.30 o
   3   2  -3        662.79        685.85         6.46 o
   4   2  -3         74.48         74.94         2.77 o
   5   2  -3         48.22         48.92         2.67 o
   6   2  -3          3.43          3.27         2.95 o
   7   2  -3         11.82         15.96         3.06 o
   8   2  -3          1.51          4.07         3.24 o
  -8   3  -3          4.16          2.60         3.15 o
  -7   3  -3          6.41          7.67         2.85 o
  -6   3  -3         16.87         15.84         2.74 o
  -5   3  -3         15.18         18.04         2.85 o
  -4   3  -3         21.07         29.28         2.40 o
   0   3  -3        761.65        710.09         7.70 o
   1   3  -3        219.65        206.27         4.86 o
   2   3  -3         79.70         80.07         3.67 o
   3   3  -3        175.41        166.16         3.51 o
   4   3  -3         33.40         37.75         3.06 o
   5   3  -3         43.05         46.72         3.13 o
   6   3  -3          0.79          1.27         2.87 o
   7   3  -3         19.96         18.56         3.29 o
   8   3  -3          2.02          1.40         3.35 o
  -2   4  -3        692.35        730.07         9.77 o
   0   4  -3        184.12        169.15         4.29 o
   1   4  -3        155.47        164.78         4.19 o
   2   4  -3         59.11         56.79         3.08 o
   3   4  -3         99.60         99.07         3.33 o
   4   4  -3         78.05         88.45         3.30 o
   5   4  -3         57.05         53.53         3.17 o
   6   4  -3          6.31          7.97         3.01 o
   7   4  -3          0.40          0.32         3.15 o
  -2   5  -3        224.21        227.10         7.22 o
  -1   5  -3        180.13        185.63         3.96 o
   0   5  -3         83.41         79.36         2.93 o
   1   5  -3        287.80        336.26         4.53 o
   2   5  -3        329.91        350.31         4.50 o
   3   5  -3         93.19        102.73         3.43 o
   4   5  -3        110.94        116.24         3.57 o
   5   5  -3         44.88         45.57         3.31 o
   6   5  -3         10.66         12.89         3.27 o
   7   5  -3          2.26         -2.23         3.40 o
  -2   6  -3        178.06        187.72         8.60 o
  -1   6  -3       1158.16       1132.15         7.38 o
   0   6  -3         91.30         86.66         2.73 o
   1   6  -3         75.07         69.28         3.09 o
   2   6  -3        134.23        150.06         3.30 o
   3   6  -3        126.24        123.50         3.38 o
   4   6  -3          1.45          0.96         2.24 o
   5   6  -3         26.37         26.35         3.26 o
   6   6  -3          6.49          4.50         3.27 o
  -1   7  -3        144.36        140.67         3.15 o
   0   7  -3         39.31         40.46         2.87 o
   1   7  -3        120.27        130.45         3.50 o
   2   7  -3         29.41         26.07         2.39 o
   3   7  -3         67.84         75.51         3.20 o
   4   7  -3         16.21         13.82         3.09 o
   5   7  -3         14.09         19.90         3.24 o
  -1   8  -3         15.29         16.21         2.27 o
   0   8  -3         68.41         72.04         2.71 o
   1   8  -3         32.89         39.85         2.81 o
   2   8  -3         23.04         24.89         2.67 o
   3   8  -3         36.25         41.73         2.94 o
   4   8  -3         66.04         68.98         3.51 o
   5   8  -3          0.22          1.95         2.68 o
  -1   9  -3        122.25        126.96         3.31 o
   0   9  -3         73.81         78.85         2.71 o
   1   9  -3         94.92         96.57         3.33 o
   2   9  -3         20.62         24.48         3.05 o
   3   9  -3          8.04          5.50         2.85 o
   4   9  -3         12.21         11.54         3.36 o
  -1  10  -3        278.65        270.16         3.72 o
   0  10  -3        101.19        105.72         3.29 o
   1  10  -3          4.33          4.04         2.85 o
   2  10  -3          1.44         -0.24         2.88 o
   3  10  -3          1.16         -1.40         3.27 o
  -1  11  -3         30.61         29.11         2.61 o
   0  11  -3          2.09          2.00         2.19 o
   1  11  -3          1.17          2.80         2.92 o
   2  11  -3          2.87          1.03         2.63 o
  -1  12  -3          3.13          1.00         5.13 o
   0  12  -3          6.68          7.72         2.37 o
   1  12  -3          0.76          0.17         2.57 o
  -1  13  -3          0.39          0.15         5.84 o
   3 -13  -2          6.24          4.87         3.21 o
   4 -13  -2          4.28          5.07         3.08 o
   0 -12  -2          6.05          1.65         3.27 o
   1 -12  -2         37.17         35.54         3.36 o
   2 -12  -2          0.24          0.51         2.93 o
   3 -12  -2          2.58          0.96         3.07 o
   4 -12  -2         10.15          7.37         3.07 o
   5 -12  -2          0.59         -1.31         2.14 o
   6 -12  -2          9.51          5.52         2.47 o
  -1 -11  -2          0.17         -0.97         3.21 o
   0 -11  -2          0.35          0.21         3.15 o
   1 -11  -2         31.22         25.06         3.15 o
   2 -11  -2          2.14          6.35         2.88 o
   3 -11  -2         21.49         22.74         2.98 o
   4 -11  -2         21.58         21.34         2.95 o
   5 -11  -2         62.42         60.78         2.95 o
   6 -11  -2          8.43          0.43         2.21 o
   7 -11  -2         11.71          5.17         6.12 o
  -2 -10  -2         13.53         15.18         3.21 o
  -1 -10  -2          0.96          3.16         3.27 o
   0 -10  -2          8.77         10.20         3.11 o
   1 -10  -2         57.04         58.12         3.22 o
   2 -10  -2         58.08         55.10         3.33 o
   3 -10  -2         51.87         48.77         3.27 o
   4 -10  -2         95.21         89.61         3.53 o
   5 -10  -2        106.08        116.12         2.59 o
   6 -10  -2         47.26         45.73         2.30 o
   7 -10  -2          3.27          4.51         2.30 o
   8 -10  -2          9.67          1.74         3.46 o
  -3  -9  -2          0.74          0.73         3.09 o
  -2  -9  -2          3.65         -0.11         2.90 o
  -1  -9  -2          7.86          5.54         3.06 o
   0  -9  -2         21.37         23.68         3.17 o
   1  -9  -2        100.05         95.62         3.56 o
   2  -9  -2        262.98        239.02         4.54 o
   3  -9  -2         63.11         74.35         3.47 o
   4  -9  -2         25.67         22.67         2.87 o
   5  -9  -2         19.63         19.55         1.85 o
   6  -9  -2         12.24         13.46         2.73 o
   7  -9  -2          9.35          8.93         2.77 o
   8  -9  -2          1.10         -0.54         2.85 o
  -4  -8  -2          2.20          2.80         3.19 o
  -3  -8  -2          9.80         11.37         3.15 o
  -2  -8  -2         12.84          2.69         3.27 o
  -1  -8  -2        182.60        174.14         3.88 o
   0  -8  -2         78.90         74.83         3.62 o
   1  -8  -2         35.72         33.23         3.24 o
   2  -8  -2        122.31        126.27         3.75 o
   3  -8  -2        104.64        117.75         3.51 o
   4  -8  -2         86.17         95.19         2.40 o
   5  -8  -2         53.82         71.12         4.69 o
   6  -8  -2          1.93          2.18         2.64 o
   7  -8  -2          4.86          9.06         2.91 o
   8  -8  -2          3.23          0.38         3.11 o
  -4  -7  -2          8.76          7.07         3.32 o
  -3  -7  -2         37.08         33.96         3.41 o
  -2  -7  -2         57.12         53.09         3.17 o
  -1  -7  -2        152.91        148.88         4.10 o
   0  -7  -2        120.89        109.07         3.86 o
   1  -7  -2         26.24         30.35         2.90 o
   2  -7  -2          7.11          6.90         2.78 o
   3  -7  -2         21.91         22.02         2.98 o
   4  -7  -2         37.97         44.67         1.79 o
   5  -7  -2          3.29          3.57         2.46 o
   6  -7  -2          8.15          5.94         2.78 o
   7  -7  -2          1.14          2.42         2.82 o
   8  -7  -2          1.59          9.66         3.04 o
   9  -7  -2          6.75          7.18         3.47 o
  -5  -6  -2          7.71          5.73         2.93 o
  -4  -6  -2         22.53         18.57         3.27 o
  -3  -6  -2         82.38         92.73         3.41 o
  -2  -6  -2         27.60         27.87         3.31 o
  -1  -6  -2        193.91        187.47         4.14 o
   0  -6  -2          9.16          7.11         3.05 o
   1  -6  -2         41.51         36.15         3.22 o
   2  -6  -2         32.83         36.64         2.34 o
   3  -6  -2        183.04        199.14         3.43 o
   4  -6  -2         14.33         18.67         2.81 o
   5  -6  -2          4.10          5.34         2.19 o
   6  -6  -2         34.47         37.64         3.00 o
   7  -6  -2         56.78         57.55         2.89 o
   8  -6  -2         15.10         17.33         3.18 o
   9  -6  -2         16.54         12.94         3.79 o
  -6  -5  -2          2.28         -1.74         3.18 o
  -5  -5  -2          1.45          2.44         2.89 o
  -4  -5  -2         84.31         88.10         3.65 o
  -3  -5  -2         97.48         95.02         3.68 o
  -2  -5  -2         36.98         35.72         3.12 o
  -1  -5  -2          4.78          8.02         3.06 o
   0  -5  -2         63.56         63.33         3.56 o
   1  -5  -2        428.98        479.81         5.84 o
   2  -5  -2        114.67        119.85         3.02 o
   3  -5  -2         29.24         34.49         2.51 o
   4  -5  -2         98.16         97.66         3.23 o
   5  -5  -2          3.88          5.17         2.63 o
   6  -5  -2          7.54          6.89         2.30 o
   7  -5  -2          6.39          5.18         2.40 o
   8  -5  -2         43.57         45.54         3.02 o
   9  -5  -2         25.56         25.09         3.38 o
  -6  -4  -2         13.27         11.07         3.34 o
  -5  -4  -2          0.14         -3.07         3.07 o
  -4  -4  -2         71.46         73.18         3.50 o
  -3  -4  -2         13.09         16.27         3.09 o
  -2  -4  -2         19.43         19.69         3.20 o
  -1  -4  -2        285.40        285.90         5.15 o
   0  -4  -2         37.15         35.40         3.41 o
   1  -4  -2         36.18         39.69         2.39 o
   2  -4  -2        197.01        182.75         5.55 o
   3  -4  -2        391.09        389.53         5.34 o
   4  -4  -2         11.29         14.88         2.24 o
   5  -4  -2         11.05          9.67         2.79 o
   6  -4  -2         92.07         89.69         3.01 o
   7  -4  -2         88.74         91.44         3.49 o
   8  -4  -2         11.80         12.66         2.53 o
   9  -4  -2          2.81          0.40         3.09 o
  -6  -3  -2          3.50          5.92         3.07 o
  -5  -3  -2         33.27         34.46         3.07 o
  -4  -3  -2         79.83         76.83         3.56 o
  -3  -3  -2         62.47         74.97         3.42 o
  -2  -3  -2        160.96        157.09         4.30 o
  -1  -3  -2        213.67        220.39         4.96 o
   0  -3  -2       2395.61       2305.29        13.68 o
   1  -3  -2       1071.59        971.67         7.22 o
   2  -3  -2        327.23        293.37         5.49 o
   3  -3  -2        426.53        386.75         5.32 o
   4  -3  -2        449.55        434.14         5.05 o
   5  -3  -2        313.27        332.77         4.24 o
   6  -3  -2         67.52         60.01         3.22 o
   7  -3  -2         30.96         28.34         2.62 o
   8  -3  -2          1.22         -0.89         2.61 o
   9  -3  -2          0.35         -2.91         3.03 o
  -7  -2  -2          1.92         -1.04         3.19 o
  -6  -2  -2         11.20          3.56         2.75 o
  -5  -2  -2         15.16         14.16         2.97 o
  -4  -2  -2         61.55         56.93         3.49 o
  -3  -2  -2         36.56         35.57         3.23 o
  -2  -2  -2        250.82        253.07         4.93 o
  -1  -2  -2         27.79         22.68         3.25 o
   0  -2  -2        244.96        210.64         4.28 o
   1  -2  -2       2923.62       2657.15        17.79 o
   2  -2  -2          7.00          2.29         3.34 o
   3  -2  -2        259.40        223.31         4.80 o
   4  -2  -2        142.48        138.14         3.80 o
   5  -2  -2        112.64        111.63         3.06 o
   6  -2  -2         11.92         12.39         2.64 o
   7  -2  -2         58.07         58.45         2.91 o
   8  -2  -2          3.60         -0.04         3.17 o
   9  -2  -2          1.04          5.27         3.46 o
  -7  -1  -2         19.83         19.15         3.18 o
  -6  -1  -2          8.71          2.80         2.84 o
  -5  -1  -2          3.99          3.00         2.98 o
  -4  -1  -2         44.89         40.10         2.73 o
  -3  -1  -2         52.48         52.54         3.41 o
  -2  -1  -2        469.84        445.11         6.33 o
  -1  -1  -2         80.23         73.78         4.37 o
   0  -1  -2       1579.74       1349.75        10.51 o
   1  -1  -2       2294.59       2072.29        20.30 o
   2  -1  -2        335.41        326.83         6.63 o
   3  -1  -2        663.35        574.10         6.75 o
   4  -1  -2        573.75        585.19         6.04 o
   5  -1  -2        122.78        131.39         3.12 o
   6  -1  -2        198.70        205.90         3.58 o
   7  -1  -2         19.37         19.36         2.52 o
   8  -1  -2          5.45          7.70         3.22 o
  -7   0  -2          8.55          9.43         2.91 o
  -6   0  -2         13.23          8.19         2.87 o
  -5   0  -2         38.20         39.83         3.05 o
  -4   0  -2         40.81         46.38         3.11 o
  -3   0  -2         32.93         33.22         3.04 o
  -2   0  -2        676.49        539.66         7.24 o
  -1   0  -2        208.26        178.88         3.92 o
   0   0  -2       2969.21       2637.12        18.14 o
   1   0  -2        160.62        124.92         5.86 o
   2   0  -2       2624.46       2326.16        14.43 o
   3   0  -2        591.31        529.30         6.08 o
   4   0  -2        746.65        737.83         6.66 o
   5   0  -2         56.80         60.07         2.89 o
   6   0  -2         15.55         14.95         2.43 o
   7   0  -2          1.44          1.94         2.71 o
   8   0  -2          3.75          0.46         2.70 o
  -8   1  -2          3.36          1.41         2.84 o
  -7   1  -2          0.19          2.06         2.82 o
  -6   1  -2          3.11          2.17         2.69 o
  -5   1  -2         87.06         94.09         3.51 o
  -4   1  -2        157.48        152.14         3.84 o
  -3   1  -2        152.46        132.58         3.90 o
  -2   1  -2        237.99        233.77         5.12 o
  -1   1  -2        516.72        460.93         8.46 o
   0   1  -2        917.43        858.55        12.96 o
   1   1  -2         59.40         51.26         4.75 o
   2   1  -2       1118.24       1114.56         9.34 o
   3   1  -2        111.54        105.11         3.90 o
   4   1  -2        287.29        290.58         4.11 o
   5   1  -2         13.96         15.38         2.45 o
   6   1  -2        134.48        127.02         3.65 o
   7   1  -2         23.92         25.02         3.09 o
   8   1  -2          0.48          0.33         3.33 o
  -8   2  -2          3.70          1.42         3.15 o
  -7   2  -2         25.90         21.53         3.16 o
  -6   2  -2          1.86          0.89         2.84 o
  -5   2  -2         21.77         26.08         2.85 o
  -4   2  -2        219.20        208.12         4.08 o
  -3   2  -2        399.65        416.64         5.42 o
   0   2  -2         54.42         48.82         4.59 o
   1   2  -2        230.98        226.31         5.20 o
   2   2  -2       1158.83       1170.47         8.95 o
   3   2  -2        139.70        140.23         4.02 o
   4   2  -2         87.36         87.13         3.27 o
   5   2  -2        113.17        131.45         3.14 o
   6   2  -2         15.36         12.71         2.56 o
   7   2  -2         16.28         16.36         3.25 o
   8   2  -2          1.06         -0.98         3.39 o
  -8   3  -2          2.47          3.39         2.85 o
  -7   3  -2          0.20         -2.85         2.85 o
  -6   3  -2         58.08         59.83         3.39 o
  -5   3  -2          5.16          9.23         2.99 o
  -4   3  -2         57.39         54.53         2.84 o
  -1   3  -2        179.75        183.42         7.02 o
   0   3  -2          4.40          1.56         2.76 o
   1   3  -2        257.49        274.52         5.37 o
   2   3  -2        210.13        208.97         4.13 o
   3   3  -2         51.16         52.32         3.01 o
   4   3  -2        125.94        127.42         3.19 o
   5   3  -2         29.22         28.04         2.64 o
   6   3  -2          0.19         -2.09         2.37 o
   7   3  -2          2.69          4.06         2.87 o
  -8   4  -2          2.69          2.85         2.86 o
  -7   4  -2          5.75          3.51         2.74 o
  -6   4  -2          9.86          7.77         2.88 o
   0   4  -2        340.29        344.96         5.36 o
   1   4  -2        118.80        111.47         3.47 o
   2   4  -2         97.77        103.89         3.26 o
   3   4  -2        104.18        116.03         3.43 o
   4   4  -2         15.53         12.16         2.78 o
   5   4  -2          8.41         14.02         2.56 o
   6   4  -2          3.20          5.02         2.82 o
   7   4  -2          6.95          4.38         3.27 o
  -1   5  -2         79.00         75.11         3.48 o
   0   5  -2       1521.83       1645.37         9.09 o
   1   5  -2         37.60         44.40         3.08 o
   2   5  -2        141.19        136.15         3.39 o
   3   5  -2         19.13         21.07         2.88 o
   4   5  -2         19.25         22.52         2.92 o
   5   5  -2          5.26          6.23         2.60 o
   6   5  -2          2.04          1.79         3.05 o
  -1   6  -2        106.93        105.79         3.30 o
   0   6  -2         55.16         57.16         2.94 o
   1   6  -2         50.63         48.70         2.94 o
   2   6  -2         79.29         79.62         3.13 o
   3   6  -2        149.20        157.90         3.37 o
   4   6  -2         63.81         72.33         3.39 o
   5   6  -2         18.48         22.08         3.01 o
   6   6  -2          1.60         -0.70         3.34 o
  -1   7  -2         49.95         56.43         2.54 o
   0   7  -2         40.20         48.16         2.78 o
   1   7  -2        147.69        147.75         3.56 o
   2   7  -2          2.90          6.59         2.63 o
   3   7  -2        111.57        107.99         3.48 o
   4   7  -2         37.07         39.62         3.14 o
   5   7  -2         15.05         11.66         3.12 o
  -1   8  -2        100.58         97.64         2.85 o
   0   8  -2         13.61         14.32         2.57 o
   1   8  -2         21.84         20.91         2.66 o
   2   8  -2         61.59         68.26         3.15 o
   3   8  -2         48.89         51.33         3.01 o
   4   8  -2          4.04          3.82         2.69 o
   5   8  -2         17.44         23.83         3.29 o
  -1   9  -2         15.91         18.75         2.10 o
   0   9  -2         14.92         10.34         2.62 o
   1   9  -2          5.60          9.26         2.76 o
   2   9  -2         51.41         49.72         2.62 o
   3   9  -2         23.15         19.45         3.39 o
   4   9  -2          6.77          6.77         3.40 o
  -1  10  -2          5.49          6.13         1.98 o
   0  10  -2         40.09         46.59         3.26 o
   1  10  -2          5.82          5.63         2.32 o
   2  10  -2         19.26         22.84         3.32 o
   3  10  -2          8.41          7.71         3.29 o
  -1  11  -2          1.95          0.65         2.34 o
   0  11  -2          2.88          2.96         2.26 o
   1  11  -2          4.08          2.98         2.52 o
   2  11  -2         18.69         17.34         2.45 o
  -1  12  -2         15.81         13.50         4.91 o
   0  12  -2          1.98          3.14         2.43 o
   1  12  -2          1.82          1.70         2.58 o
  -1  13  -2          5.98          3.63         5.53 o
   2 -13  -1          1.94          5.54         3.06 o
   3 -13  -1         39.51         35.52         3.43 o
   4 -13  -1          0.58          2.01         2.83 o
   5 -13  -1         13.55         10.19         3.55 o
   0 -12  -1         22.56         21.62         3.35 o
   1 -12  -1          3.95          2.82         2.90 o
   2 -12  -1          6.18          4.12         3.02 o
   3 -12  -1         14.83         16.14         3.01 o
   4 -12  -1         12.76          8.82         3.20 o
   5 -12  -1          7.46          6.03         2.19 o
   6 -12  -1          0.82          2.43         2.35 o
  -2 -11  -1          5.17          0.27         2.91 o
  -1 -11  -1          0.75         -1.53         3.29 o
   0 -11  -1          2.52          0.54         3.10 o
   1 -11  -1         30.21         28.73         3.03 o
   2 -11  -1          4.35          1.80         2.91 o
   3 -11  -1         25.64         30.61         2.98 o
   4 -11  -1         63.08         68.81         3.38 o
   5 -11  -1         21.77         20.11         2.13 o
   6 -11  -1         13.34         12.78         7.22 o
   7 -11  -1          2.25          1.63         2.34 o
  -2 -10  -1          1.04          2.00         3.04 o
  -1 -10  -1         30.16         27.04         3.18 o
   0 -10  -1          4.82          2.82         2.69 o
   1 -10  -1         39.72         35.91         3.06 o
   2 -10  -1         45.70         42.58         3.10 o
   3 -10  -1        184.30        188.45         3.98 o
   4 -10  -1         63.40         66.95         3.05 o
   5 -10  -1         26.22         27.57         1.83 o
   6 -10  -1          4.59          3.52         1.88 o
   7 -10  -1          4.47          1.74         1.97 o
   8 -10  -1          5.34          0.35         3.12 o
  -3  -9  -1         17.24         15.36         3.21 o
  -2  -9  -1          4.81          4.79         2.80 o
  -1  -9  -1         16.95         19.24         3.15 o
   0  -9  -1        330.79        300.70         4.84 o
   1  -9  -1        129.79        120.15         3.83 o
   2  -9  -1          1.88          1.27         3.09 o
   3  -9  -1         82.35         82.09         3.63 o
   4  -9  -1         91.70         88.39         3.48 o
   5  -9  -1         19.21         18.32         1.88 o
   6  -9  -1         10.85         13.16         2.46 o
   7  -9  -1         14.61         19.22         2.94 o
   8  -9  -1          3.74          4.70         2.37 o
  -4  -8  -1          8.16         10.86         3.30 o
  -3  -8  -1         20.84         19.26         2.98 o
  -2  -8  -1         56.76         48.77         3.30 o
  -1  -8  -1          0.87         -1.39         3.22 o
   0  -8  -1          2.35          4.84         3.07 o
   1  -8  -1        375.99        425.39         5.25 o
   2  -8  -1        320.75        321.43         4.41 o
   3  -8  -1        234.87        253.78         4.28 o
   4  -8  -1         75.52         77.26         2.30 o
   5  -8  -1         61.26         57.88         3.22 o
   6  -8  -1         20.86         13.49         3.14 o
   7  -8  -1         12.98          7.84         3.46 o
   8  -8  -1          4.01          3.07         2.58 o
  -5  -7  -1          3.99          1.69         3.06 o
  -4  -7  -1          7.79          8.65         3.06 o
  -3  -7  -1        147.03        136.22         3.96 o
  -2  -7  -1        121.51        123.26         3.82 o
  -1  -7  -1        201.08        189.06         4.18 o
   0  -7  -1         12.56          9.98         3.33 o
   1  -7  -1         50.39         61.29         3.23 o
   2  -7  -1         15.80         15.33         2.70 o
   3  -7  -1         65.95         69.11         3.13 o
   4  -7  -1         93.30         97.24         3.10 o
   5  -7  -1         45.08         51.79         3.12 o
   6  -7  -1          7.12         11.44         2.74 o
   7  -7  -1         49.43         49.28         2.70 o
   8  -7  -1         30.56         23.28         2.93 o
  -5  -6  -1         22.79         18.95         3.32 o
  -4  -6  -1         27.02         21.81         3.16 o
  -3  -6  -1         43.31         40.89         3.23 o
  -2  -6  -1         46.85         47.34         3.39 o
  -1  -6  -1         37.12         34.89         3.25 o
   0  -6  -1         22.99         23.16         2.93 o
   1  -6  -1        465.16        535.96         5.71 o
   2  -6  -1        217.48        240.01         4.25 o
   3  -6  -1         17.89         16.29         2.10 o
   4  -6  -1          7.72          7.55         2.47 o
   5  -6  -1         53.54         51.13         2.82 o
   6  -6  -1        101.98         89.79         2.91 o
   7  -6  -1         35.83         37.01         3.18 o
   8  -6  -1         24.19         25.50         3.24 o
   9  -6  -1         17.33         18.07         3.54 o
  -6  -5  -1          1.32         -0.19         3.17 o
  -5  -5  -1         80.03         82.08         3.39 o
  -4  -5  -1         28.63         30.08         3.20 o
  -3  -5  -1         60.39         61.07         3.27 o
  -2  -5  -1          5.03          3.31         3.10 o
  -1  -5  -1         98.22        108.76         3.72 o
   0  -5  -1          3.50          3.24         2.81 o
   1  -5  -1        217.63        221.83         4.39 o
   2  -5  -1        380.43        384.82         6.44 o
   3  -5  -1         56.99         58.74         2.71 o
   4  -5  -1        165.64        161.46         3.59 o
   5  -5  -1        169.24        167.79         3.41 o
   6  -5  -1         64.66         70.05         3.19 o
   7  -5  -1         42.51         44.46         3.13 o
   8  -5  -1         13.81         13.42         2.66 o
   9  -5  -1          4.49          2.21         3.24 o
  -6  -4  -1          4.39          0.77         2.59 o
  -5  -4  -1         85.76         84.72         3.66 o
  -4  -4  -1         19.44         17.39         3.22 o
  -3  -4  -1         53.93         53.52         3.44 o
  -2  -4  -1         41.48         33.19         3.08 o
  -1  -4  -1        859.45        897.09         7.45 o
   0  -4  -1        264.86        276.87         5.20 o
   1  -4  -1        175.79        162.23         4.61 o
   2  -4  -1        267.43        270.75         8.42 o
   3  -4  -1        310.82        317.63         5.01 o
   4  -4  -1        154.54        153.45         3.36 o
   5  -4  -1         35.06         38.14         2.97 o
   6  -4  -1        249.78        261.65         4.25 o
   7  -4  -1         38.33         38.44         2.71 o
   8  -4  -1         19.41         16.47         2.95 o
   9  -4  -1          3.84         11.77         3.16 o
  -7  -3  -1         21.90         21.31         3.11 o
  -6  -3  -1          5.59          7.07         2.77 o
  -5  -3  -1          1.52         -0.50         2.81 o
  -4  -3  -1         34.73         38.79         3.18 o
  -3  -3  -1        133.59        144.08         3.93 o
  -2  -3  -1        422.44        401.69         5.43 o
  -1  -3  -1        146.73        128.54         4.36 o
   0  -3  -1        130.10        128.04         4.69 o
   1  -3  -1       3773.44       3590.43        14.28 o
   2  -3  -1        328.86        295.32         5.42 o
   3  -3  -1         98.44         99.47         3.81 o
   4  -3  -1       1741.72       1686.04         9.47 o
   5  -3  -1        131.98        128.85         3.18 o
   6  -3  -1         81.42         82.89         3.22 o
   7  -3  -1          6.17          8.81         3.07 o
   8  -3  -1          1.16          2.96         2.63 o
   9  -3  -1          0.98         -0.01         2.88 o
  -7  -2  -1         16.85          0.09         3.05 o
  -6  -2  -1          4.06          2.70         2.95 o
  -5  -2  -1         53.35         53.31         3.19 o
  -4  -2  -1          2.08          0.62         3.16 o
  -3  -2  -1         79.41         84.18         3.43 o
  -2  -2  -1         64.48         73.30         3.69 o
  -1  -2  -1        488.24        414.42         6.88 o
   0  -2  -1        703.41        609.94         6.76 o
   1  -2  -1       2030.66       1850.66        19.93 o
   2  -2  -1       1439.66       1360.60        10.68 o
   3  -2  -1       1307.16       1202.24         8.94 o
   4  -2  -1       1237.80       1214.62         8.24 o
   5  -2  -1         73.91         76.61         2.64 o
   6  -2  -1         13.76         11.76         2.95 o
   7  -2  -1         55.90         58.46         3.36 o
   8  -2  -1          5.67          9.73         3.07 o
  -7  -1  -1          7.43          3.90         3.09 o
  -6  -1  -1          0.77          2.80         2.90 o
  -5  -1  -1         45.31         48.09         3.11 o
  -4  -1  -1         59.21         55.91         3.11 o
  -3  -1  -1        316.56        308.95         4.92 o
  -2  -1  -1        142.70        134.10         4.29 o
  -1  -1  -1        332.60        299.89         7.54 o
   1  -1  -1         26.04         22.99         3.67 o
   2  -1  -1       7892.30       7359.61        25.10 o
   3  -1  -1         46.15         39.82         3.57 o
   4  -1  -1        480.32        497.90         5.73 o
   5  -1  -1        125.68        130.55         3.48 o
   6  -1  -1         75.91         84.61         3.50 o
   7  -1  -1         15.12         13.40         2.93 o
   8  -1  -1          3.57          5.61         3.38 o
  -8   0  -1          2.58         -2.99         2.99 o
  -7   0  -1          0.75          1.41         3.06 o
  -6   0  -1         37.11         38.09         3.02 o
  -5   0  -1         23.74         21.18         2.95 o
  -4   0  -1         82.16         81.79         2.85 o
  -3   0  -1        195.90        183.67         4.29 o
  -2   0  -1        743.36        703.69         7.89 o
  -1   0  -1        413.38        358.10         7.96 o
   3   0  -1         17.13         15.08         3.21 o
   4   0  -1       1134.25       1126.11         7.71 o
   5   0  -1        116.24        110.41         3.48 o
   6   0  -1         35.27         34.60         3.35 o
   7   0  -1          4.93          4.99         2.98 o
   8   0  -1         11.02         13.69         2.79 o
  -8   1  -1          0.54         -2.42         3.09 o
  -7   1  -1          5.48          0.00         2.85 o
  -6   1  -1         67.27         73.72         3.45 o
  -5   1  -1          4.96          5.52         2.83 o
  -4   1  -1          4.77          4.32         2.59 o
  -3   1  -1        263.36        273.01         4.78 o
  -2   1  -1        203.35        193.57         4.70 o
  -1   1  -1       1282.01       1116.81        12.41 o
   1   1  -1        289.28        251.98         6.43 o
   2   1  -1       3042.38       2864.50        14.26 o
   3   1  -1         51.59         43.58         3.03 o
   4   1  -1         83.29         87.57         2.92 o
   5   1  -1        145.12        148.82         3.65 o
   6   1  -1         11.10         15.16         2.82 o
   7   1  -1          9.39          0.95         3.27 o
   8   1  -1          3.45          0.40         3.46 o
  -8   2  -1          1.97          2.34         3.12 o
  -7   2  -1         33.09         28.66         3.10 o
  -6   2  -1         26.38         31.36         2.62 o
  -5   2  -1         49.42         53.15         3.19 o
  -4   2  -1         42.25         45.34         2.86 o
  -3   2  -1        138.17        150.57         3.71 o
  -2   2  -1       1645.55       1449.69        10.99 o
   0   2  -1       6560.93       6068.66        25.66 o
   1   2  -1        673.18        601.92         7.75 o
   2   2  -1        479.13        469.38         6.27 o
   3   2  -1        146.71        133.93         3.84 o
   4   2  -1         52.53         53.57         3.14 o
   5   2  -1         17.36         18.29         3.33 o
   6   2  -1         25.46         33.10         3.04 o
   7   2  -1          2.08          4.46         3.25 o
   8   2  -1          0.96          3.22         3.54 o
  -8   3  -1          2.41          0.45         3.14 o
  -7   3  -1          1.06         -1.00         2.67 o
  -6   3  -1         62.17         70.67         2.96 o
  -5   3  -1          2.47          1.00         2.21 o
  -4   3  -1        575.67        596.13         5.81 o
   0   3  -1         17.69         19.88         3.34 o
   1   3  -1         32.09         36.23         3.25 o
   2   3  -1        488.44        489.18         5.57 o
   3   3  -1        142.08        147.67         3.34 o
   4   3  -1        140.14        137.32         3.56 o
   5   3  -1         17.81         17.01         3.24 o
   6   3  -1          3.58          4.84         2.64 o
   7   3  -1          6.79          6.24         2.97 o
  -8   4  -1         11.38          9.13         3.08 o
  -7   4  -1          1.19         -0.49         2.64 o
  -6   4  -1          4.30          5.25         2.96 o
  -5   4  -1          6.40          6.28         2.56 o
  -1   4  -1         71.67         74.97         3.37 o
   0   4  -1         25.01         18.20         2.87 o
   1   4  -1        258.92        266.31         4.86 o
   2   4  -1        195.56        223.39         4.16 o
   3   4  -1         54.08         49.22         3.12 o
   4   4  -1         19.84         21.77         2.96 o
   5   4  -1         34.10         34.41         2.96 o
   6   4  -1         13.98          9.78         3.29 o
   7   4  -1          3.31          5.57         3.35 o
  -1   5  -1        611.82        666.74         6.52 o
   0   5  -1        276.61        277.76         4.67 o
   1   5  -1         91.68         91.43         3.30 o
   2   5  -1         54.27         64.23         2.73 o
   3   5  -1         76.27         90.28         2.98 o
   4   5  -1         67.02         76.53         3.55 o
   5   5  -1          8.26         10.36         2.84 o
   6   5  -1         10.10          8.17         3.18 o
  -1   6  -1         72.77         74.58         2.66 o
   0   6  -1        105.98        115.63         3.33 o
   1   6  -1         33.82         32.60         2.84 o
   2   6  -1         53.02         59.31         2.98 o
   3   6  -1         45.78         41.88         3.45 o
   4   6  -1         87.00         94.40         2.95 o
   5   6  -1         11.84         13.76         2.93 o
   6   6  -1          0.43          0.22         3.29 o
  -1   7  -1         12.61          9.29         1.98 o
   0   7  -1         12.12         18.18         2.65 o
   1   7  -1        196.80        232.34         3.66 o
   2   7  -1         47.97         57.05         3.40 o
   3   7  -1          7.91          9.44         2.85 o
   4   7  -1         21.38         25.32         3.14 o
   5   7  -1          0.69          0.23         3.24 o
  -1   8  -1         37.92         38.48         2.83 o
   0   8  -1         31.86         33.11         2.25 o
   1   8  -1         28.97         31.00         3.14 o
   2   8  -1         50.13         48.70         2.64 o
   3   8  -1         26.99         27.35         2.80 o
   4   8  -1         37.69         41.92         3.00 o
   5   8  -1          4.32          3.45         3.48 o
  -1   9  -1         49.28         50.08         2.64 o
   0   9  -1         31.33         32.46         2.28 o
   1   9  -1         95.60         90.42         2.59 o
   2   9  -1         93.89        104.05         2.54 o
   3   9  -1         41.84         40.51         2.99 o
   4   9  -1         15.41         13.48        11.56 o
  -1  10  -1         62.58         61.91         2.62 o
   0  10  -1         26.38         26.98         2.74 o
   1  10  -1          3.84          3.27         2.25 o
   2  10  -1          8.37          7.92         2.19 o
   3  10  -1          1.76          3.67         2.31 o
  -1  11  -1          3.37          3.94         2.04 o
   0  11  -1         10.24         12.30         2.87 o
   1  11  -1          7.34          8.91         2.44 o
   2  11  -1         28.06         30.22         2.51 o
  -1  12  -1          4.49          7.93         4.13 o
   0  12  -1          3.35          5.00         2.46 o
   1  12  -1          6.48          3.52         5.07 o
  -1  13  -1          3.38          3.89         4.88 o
   1 -13   0          1.66          0.83         3.49 o
   2 -13   0          2.99          3.23         3.35 o
   3 -13   0          2.23          2.51         2.79 o
   4 -13   0          0.67          0.95         3.17 o
   5 -13   0          5.73          2.27         2.29 o
   0 -12   0          8.99          5.77         3.06 o
   1 -12   0         14.88         11.20         3.25 o
   2 -12   0          5.65          8.21         2.56 o
   3 -12   0          7.16          6.68         2.60 o
   4 -12   0          7.55          2.23         3.05 o
   5 -12   0         11.64         10.36         2.10 o
   6 -12   0          0.19         -1.09         2.10 o
  -2 -11   0          1.96          1.61         3.01 o
  -1 -11   0          2.43          1.39         3.04 o
   0 -11   0         10.10         10.36         3.17 o
   1 -11   0          8.39          5.05         3.02 o
   2 -11   0         17.02         23.14         3.09 o
   3 -11   0         48.27         53.03         2.98 o
   4 -11   0          3.07          3.89         2.73 o
   5 -11   0         10.85         10.03         2.52 o
   6 -11   0          7.89          6.69         1.96 o
   7 -11   0          8.38          4.04         5.75 o
  -3 -10   0          2.00          0.31         3.02 o
  -2 -10   0          7.75          8.37         3.15 o
  -1 -10   0         12.60          2.92         3.01 o
   0 -10   0         24.78         21.83         2.59 o
   1 -10   0        100.58         97.62         3.26 o
   2 -10   0         12.83         15.28         2.86 o
   3 -10   0          2.79          4.32         2.71 o
   4 -10   0         42.19         39.85         3.00 o
   5 -10   0         26.59         25.73         2.13 o
   6 -10   0         20.03         16.80         2.00 o
   7 -10   0          1.64          2.85         1.92 o
  -4  -9   0          9.97          5.88         3.06 o
  -3  -9   0         17.90         20.91         3.27 o
  -2  -9   0         37.11         35.36         3.00 o
  -1  -9   0        183.31        168.89         3.92 o
   0  -9   0         59.76         56.33         3.35 o
   1  -9   0         81.27         76.31         3.19 o
   2  -9   0        111.23        104.60         3.69 o
   3  -9   0        253.32        235.87         4.40 o
   4  -9   0         22.57         28.53         2.44 o
   5  -9   0        116.45        108.73        21.37 o
   6  -9   0         17.70         15.18         2.72 o
   7  -9   0         28.80         28.99         2.92 o
   8  -9   0         11.50          5.24         2.62 o
  -4  -8   0          2.98         -0.75         2.85 o
  -3  -8   0         58.85         55.95         3.30 o
  -2  -8   0         45.36         43.61         3.26 o
  -1  -8   0        114.77        115.25         3.66 o
   0  -8   0        347.15        343.15         4.80 o
   1  -8   0        108.79        112.36         3.54 o
   2  -8   0          9.56          5.23         2.69 o
   3  -8   0         51.08         52.62         2.69 o
   4  -8   0        155.29        149.07         2.43 o
   5  -8   0         56.07         60.92         2.96 o
   6  -8   0         39.38         43.84         2.78 o
   7  -8   0         26.55         14.70        12.15 o
   8  -8   0         22.37         15.31         2.68 o
  -5  -7   0          1.85          5.09         3.13 o
  -4  -7   0         12.83         14.45         3.09 o
  -3  -7   0        103.18        109.15         3.56 o
  -2  -7   0         32.16         39.96         3.49 o
  -1  -7   0         61.45         68.85         3.01 o
   0  -7   0         90.46         84.06         3.48 o
   1  -7   0        108.93        104.02         3.37 o
   2  -7   0         27.48         29.36         2.86 o
   3  -7   0        174.61        181.69         3.71 o
   4  -7   0         20.48         21.73         2.62 o
   5  -7   0         90.37         84.77         5.27 o
   6  -7   0         13.48         13.71         2.34 o
   7  -7   0         10.98         12.05         2.24 o
   8  -7   0          5.77          3.71         2.40 o
  -6  -6   0          0.20          1.55         3.25 o
  -5  -6   0         29.05         26.52         3.37 o
  -4  -6   0         45.86         37.85         2.86 o
  -3  -6   0         12.05          8.29         3.16 o
  -2  -6   0        132.80        132.46         3.95 o
  -1  -6   0        235.98        239.75         4.26 o
   0  -6   0        122.91        124.23         3.16 o
   1  -6   0        151.68        141.00         3.70 o
   2  -6   0        549.08        535.42         5.50 o
   3  -6   0         10.34         10.23         2.54 o
   4  -6   0         39.49         38.18         2.77 o
   5  -6   0        104.10        104.58         3.00 o
   6  -6   0         59.60         56.00         2.99 o
   7  -6   0         16.52         19.35         3.06 o
   8  -6   0         13.90         14.49         2.57 o
  -6  -5   0         17.63         16.42         3.21 o
  -5  -5   0         10.88          9.71         3.02 o
  -4  -5   0         19.66         23.49         2.62 o
  -3  -5   0         56.30         53.08         2.97 o
  -2  -5   0        147.02        149.50         3.61 o
  -1  -5   0         69.20         75.64         3.27 o
   0  -5   0        714.43        796.42         6.86 o
   1  -5   0        305.26        332.51         5.16 o
   2  -5   0        531.61        507.69         5.79 o
   3  -5   0        255.11        255.63         4.44 o
   4  -5   0         66.35         70.51         2.96 o
   5  -5   0          2.17         -0.93         2.64 o
   6  -5   0         60.03         72.88         3.00 o
   7  -5   0          1.89          4.29         2.85 o
   8  -5   0          7.84          7.76         2.17 o
  -7  -4   0         29.14         22.69         3.64 o
  -6  -4   0         12.74         10.27         3.19 o
  -5  -4   0          1.46          2.26         2.82 o
  -4  -4   0         21.15         19.91         3.28 o
  -3  -4   0        132.13        134.47         3.48 o
  -2  -4   0         81.77         80.11         3.35 o
  -1  -4   0        514.29        511.13         6.00 o
   0  -4   0        631.46        572.98         6.72 o
   1  -4   0        378.15        387.40         5.94 o
   3  -4   0        283.89        279.26         4.72 o
   4  -4   0        287.22        314.22         4.57 o
   5  -4   0         32.50         31.96         2.87 o
   6  -4   0        193.28        203.62         3.90 o
   7  -4   0         34.28         36.90         2.72 o
   8  -4   0          4.46          4.76         2.89 o
  -7  -3   0          5.24          3.05         2.96 o
  -6  -3   0          5.86          3.88         2.85 o
  -5  -3   0          2.29         -0.33         2.96 o
  -4  -3   0         39.35         37.84         3.17 o
  -3  -3   0         73.89         82.19         2.90 o
  -2  -3   0        172.79        173.10         4.26 o
  -1  -3   0        397.76        380.59         6.07 o
   0  -3   0        265.66        254.97         5.62 o
   1  -3   0         76.19         82.67         4.39 o
   2  -3   0        528.03        520.44         6.66 o
   3  -3   0        138.17        120.53         3.95 o
   4  -3   0        670.59        763.71         6.18 o
   5  -3   0         28.95         32.71         2.85 o
   6  -3   0         94.50        103.40         3.62 o
   7  -3   0         10.18          8.13         2.85 o
   8  -3   0          8.02          5.77         3.06 o
  -7  -2   0          2.27         -0.24         3.03 o
  -6  -2   0          6.72          6.43         2.64 o
  -5  -2   0        153.78        142.92         4.05 o
  -4  -2   0         24.16         25.83         3.11 o
  -3  -2   0        244.21        239.16         4.01 o
  -2  -2   0        127.03        128.45         4.33 o
  -1  -2   0        324.97        299.07         6.26 o
   0  -2   0        101.90         88.18         4.75 o
   2  -2   0       9814.25       9547.35        26.64 o
   3  -2   0         93.05         86.31         3.62 o
   4  -2   0        399.38        345.60         4.91 o
   5  -2   0        100.90        101.78         3.41 o
   6  -2   0          2.69          4.74         3.13 o
   7  -2   0          7.96          5.65         2.82 o
   8  -2   0          1.32         -3.23         3.23 o
  -8  -1   0          5.64          0.97         3.44 o
  -7  -1   0          6.10          6.46         2.82 o
  -6  -1   0          0.90         -0.75         2.26 o
  -5  -1   0        166.44        169.09         3.94 o
  -4  -1   0        169.14        166.95         3.73 o
  -3  -1   0        195.76        205.29         4.31 o
  -2  -1   0       1385.72       1261.17        10.09 o
  -1  -1   0       1112.39        938.79        10.65 o
   2  -1   0       6947.04       6456.14        23.39 o
   3  -1   0        686.50        709.53         7.09 o
   4  -1   0         51.66         55.96         3.11 o
   5  -1   0         26.32         23.67         2.51 o
   6  -1   0          6.78          7.79         3.25 o
   7  -1   0          1.67          4.23         2.61 o
   8  -1   0          3.64          9.64         3.20 o
  -8   0   0          7.31          7.67         3.42 o
  -7   0   0          0.32          2.76         2.68 o
  -6   0   0         45.68         47.47         3.26 o
  -5   0   0         11.66         11.29         2.90 o
  -4   0   0         65.16         71.14         2.68 o
  -3   0   0        582.43        554.50         6.28 o
  -2   0   0        240.64        242.21         5.54 o
   2   0   0        241.13        251.48         5.63 o
   3   0   0        581.62        542.06         6.38 o
   4   0   0         65.13         65.65         3.03 o
   5   0   0         11.59         10.80         2.92 o
   6   0   0         45.69         41.14         3.27 o
   7   0   0          0.32          0.07         2.90 o
   8   0   0          7.32          7.16         3.52 o
  -8   1   0          3.63          3.89         3.27 o
  -7   1   0          1.66          3.58         2.72 o
  -6   1   0          6.77          8.07         2.50 o
  -5   1   0         26.27         30.65         2.41 o
  -4   1   0         51.70         55.77         3.05 o
  -3   1   0        686.26        709.17         7.13 o
  -2   1   0       6946.36       6531.70        23.34 o
   1   1   0       1112.53        945.97        10.89 o
   2   1   0       1385.64       1314.53        10.03 o
   3   1   0        195.66        197.39         4.43 o
   4   1   0        169.01        160.06         3.80 o
   5   1   0        166.40        160.16         3.69 o
   6   1   0          0.90          2.33         2.87 o
   7   1   0          6.11          0.28         2.96 o
   8   1   0          5.63          7.80         3.18 o
  -8   2   0          1.33          5.17         3.12 o
  -7   2   0          7.96          6.14         2.78 o
  -6   2   0          2.69          5.47         2.48 o
  -5   2   0        100.99        105.28         3.33 o
  -4   2   0        399.54        355.15         4.52 o
  -3   2   0         93.01         84.78         3.71 o
  -2   2   0       9815.01       9106.75        25.89 o
   0   2   0        102.22         88.77         4.75 o
   1   2   0        324.84        305.24         6.25 o
   2   2   0        127.08        132.98         4.20 o
   3   2   0        244.19        224.48         4.33 o
   4   2   0         24.25         27.88         3.06 o
   5   2   0        153.77        146.53         4.22 o
   6   2   0          6.72          5.12         2.81 o
   7   2   0          2.26         -0.52         2.94 o
  -8   3   0          8.03         14.20         2.99 o
  -7   3   0         10.14          8.64         2.74 o
  -6   3   0         94.48        101.70         3.33 o
  -5   3   0         29.03         29.61         2.30 o
  -4   3   0        671.12        704.97         6.23 o
  -3   3   0        138.32        121.96         3.81 o
  -1   3   0         76.40         84.93         8.61 o
   0   3   0        265.75        263.74         5.58 o
   1   3   0        398.20        390.34         6.08 o
   2   3   0        172.70        168.56         3.78 o
   3   3   0         73.99         73.82         3.28 o
   4   3   0         39.28         37.90         2.81 o
   5   3   0          2.28          5.79         3.12 o
   6   3   0          5.86          4.87         2.84 o
   7   3   0          5.25          3.99         3.24 o
  -8   4   0          4.43          5.78         3.39 o
  -7   4   0         34.30         37.93         2.55 o
  -6   4   0        193.39        185.73         3.89 o
  -5   4   0         32.54         35.24         2.71 o
  -1   4   0        377.97        397.22         5.08 o
   0   4   0        631.26        577.49         6.60 o
   1   4   0        514.34        525.73         6.06 o
   2   4   0         81.91         82.36         2.94 o
   3   4   0        132.21        132.29         3.68 o
   4   4   0         21.13         19.25         3.09 o
   5   4   0          1.46          2.71         2.49 o
   6   4   0         12.69         12.72         2.77 o
   7   4   0         29.10         28.23         2.37 o
  -1   5   0        305.09        334.24         8.17 o
   0   5   0        714.02        833.20         6.78 o
   1   5   0         69.37         84.30         3.25 o
   2   5   0        146.83        156.28         3.70 o
   3   5   0         56.14         56.02         3.45 o
   4   5   0         19.64         23.40         3.13 o
   5   5   0         10.93          6.63         2.56 o
   6   5   0         17.67         20.90         3.19 o
  -1   6   0        152.08        149.77         2.83 o
   0   6   0        122.95        123.57         6.38 o
   1   6   0        235.72        256.86         3.90 o
   2   6   0        132.92        133.97         3.44 o
   3   6   0         11.99          9.26         3.23 o
   4   6   0         45.83         42.69         3.29 o
   5   6   0         29.02         22.98         3.35 o
   6   6   0          0.20         -2.01         2.07 o
  -1   7   0        108.93        104.53         2.45 o
   0   7   0         90.34         88.68         3.47 o
   1   7   0         61.49         64.70         3.13 o
   2   7   0         32.20         48.83         3.46 o
   3   7   0        103.20        106.57         3.78 o
   4   7   0         12.85         16.52         2.14 o
   5   7   0          1.85          1.39         2.19 o
  -1   8   0        108.85        116.43         2.87 o
   0   8   0        347.38        379.97         3.71 o
   1   8   0        114.78        114.89         2.68 o
   2   8   0         45.42         48.67         2.23 o
   3   8   0         58.84         63.60         2.39 o
   4   8   0          2.97          0.87         2.05 o
  -1   9   0         81.21         82.94         2.79 o
   0   9   0         59.63         67.08         2.46 o
   1   9   0        183.33        189.20        10.94 o
   2   9   0         37.08         45.01         2.25 o
   3   9   0         17.93         20.35         2.20 o
   4   9   0          9.97          2.44         3.66 o
  -1  10   0        100.65        107.63         2.75 o
   0  10   0         24.82         26.16         2.19 o
   1  10   0         12.60         13.09         2.12 o
   2  10   0          7.76          9.82         2.15 o
   3  10   0          1.98          3.41         2.13 o
  -1  11   0          8.37          9.28         2.25 o
   0  11   0         10.08         12.28         2.36 o
   1  11   0          2.43          0.30         2.15 o
   2  11   0          1.98         -0.84         2.53 o
  -1  12   0         14.93         11.41         3.97 o
   0  12   0          9.00          6.24         5.34 o
  -1  13   0          1.67         -0.46         4.85 o
   1 -13   1          3.36          3.64         3.26 o
   2 -13   1          0.69          2.12         3.40 o
   3 -13   1          8.77         13.82         3.39 o
   4 -13   1          3.32         -0.77         3.34 o
  -1 -12   1          6.47          4.27         3.40 o
   0 -12   1          3.36          2.86         3.33 o
   1 -12   1          4.48          3.06         2.91 o
   2 -12   1         18.02         21.15         2.94 o
   3 -12   1          7.20          4.85         3.27 o
   4 -12   1         13.17          8.89         3.15 o
   5 -12   1         14.19         14.14         2.05 o
   6 -12   1          8.13          4.54         3.43 o
  -2 -11   1         28.02         28.44         2.95 o
  -1 -11   1          7.35         -0.46         3.22 o
   0 -11   1         10.23         11.09         2.79 o
   1 -11   1          3.37          5.62         2.90 o
   2 -11   1         26.25         27.41         3.18 o
   3 -11   1          0.86          2.12         2.95 o
   4 -11   1         13.56         13.93         2.61 o
   5 -11   1          4.03          6.41         2.06 o
   6 -11   1          7.81          6.53         2.13 o
   7 -11   1          8.58          2.25         3.27 o
  -3 -10   1          1.75          2.77         3.07 o
  -2 -10   1          8.40          5.17         2.96 o
  -1 -10   1          3.84          6.25         2.64 o
   0 -10   1         26.36         23.40         2.97 o
   1 -10   1         62.60         56.22         2.67 o
   2 -10   1          7.66          4.39         2.90 o
   3 -10   1         38.18         42.11         3.02 o
   4 -10   1         60.40         59.09         2.76 o
   5 -10   1         12.86         14.64         2.52 o
   6 -10   1          7.74         10.74         2.48 o
   7 -10   1          2.31          3.32         2.02 o
  -4  -9   1         15.41         12.51         3.15 o
  -3  -9   1         41.85         37.68         3.34 o
  -2  -9   1         93.90         96.38         3.14 o
  -1  -9   1         95.60         89.59         3.38 o
   0  -9   1         31.41         27.42         3.24 o
   1  -9   1         49.31         40.66         3.41 o
   2  -9   1         57.33         52.28         3.15 o
   3  -9   1        212.22        223.71         3.64 o
   4  -9   1         38.17         40.17         2.81 o
   5  -9   1         24.66         22.82         2.02 o
   6  -9   1          3.64          1.86         2.42 o
   7  -9   1          2.72          1.20         2.55 o
   8  -9   1          5.69          4.88         2.98 o
  -5  -8   1          4.33          5.13         3.48 o
  -4  -8   1         37.67         36.86         3.06 o
  -3  -8   1         26.96         21.30         3.02 o
  -2  -8   1         50.12         51.27         3.19 o
  -1  -8   1         28.96         30.95         2.81 o
   0  -8   1         31.78         32.04         2.57 o
   1  -8   1         37.86         36.87         2.99 o
   2  -8   1        175.42        161.27         3.33 o
   3  -8   1         26.03         28.47         2.76 o
   4  -8   1        262.14        282.75         4.68 o
   5  -8   1          9.54         12.42         2.74 o
   6  -8   1         88.15         82.93         3.36 o
   7  -8   1         22.17         20.99         2.80 o
   8  -8   1          9.77          6.34         4.15 o
  -5  -7   1          0.69          2.53         3.11 o
  -4  -7   1         21.39         28.98         3.11 o
  -3  -7   1          7.88          7.53         2.41 o
  -2  -7   1         48.02         50.48         3.39 o
  -1  -7   1        196.86        215.13         3.76 o
   0  -7   1         12.10         12.55         2.90 o
   1  -7   1         12.53          9.77         2.62 o
   2  -7   1        135.77        150.75         3.45 o
   3  -7   1        154.55        154.50         3.58 o
   4  -7   1          0.33         -2.21         2.21 o
   5  -7   1         40.18         45.60         2.68 o
   6  -7   1         26.26         28.80         2.53 o
   7  -7   1         51.79         49.62         2.70 o
   8  -7   1          6.47          5.99         3.19 o
  -6  -6   1          0.43          1.67         3.28 o
  -5  -6   1         11.82          4.78         3.26 o
  -4  -6   1         86.75         83.27         3.28 o
  -3  -6   1         45.69         43.44         2.98 o
  -2  -6   1         52.96         55.01         3.21 o
  -1  -6   1         33.70         32.78         2.93 o
   0  -6   1        106.04        108.65         3.37 o
   1  -6   1         72.89         73.73         3.06 o
   2  -6   1         33.01         28.36         2.34 o
   3  -6   1         88.90         96.71         3.06 o
   4  -6   1        253.66        260.73         3.71 o
   5  -6   1         90.27        107.76         4.76 o
   6  -6   1         38.49         39.17         4.69 o
   7  -6   1         28.73         30.71         2.42 o
   8  -6   1          1.31          1.90         2.42 o
  -6  -5   1         10.07         10.34         3.01 o
  -5  -5   1          8.29          5.02         2.90 o
  -4  -5   1         67.02         69.30         3.51 o
  -3  -5   1         76.42         86.03         3.44 o
  -2  -5   1         54.39         53.52         3.11 o
  -1  -5   1         91.69         88.02         3.37 o
   0  -5   1        276.77        263.10         4.39 o
   1  -5   1        612.04        667.39         6.34 o
   2  -5   1        643.46        696.31         6.55 o
   3  -5   1        242.64        245.14         3.91 o
   4  -5   1        228.49        246.81         4.32 o
   5  -5   1         73.60         78.79         2.47 o
   6  -5   1         14.83         16.95         2.31 o
   7  -5   1          7.32          8.06         2.01 o
   8  -5   1          0.41          0.19         2.48 o
  -7  -4   1          3.31          4.15         3.35 o
  -6  -4   1         13.98         15.72         3.21 o
  -5  -4   1         34.14         37.53         2.54 o
  -4  -4   1         19.84         20.34         3.14 o
  -3  -4   1         54.05         53.67         3.14 o
  -2  -4   1        195.66        221.00         3.88 o
  -1  -4   1        258.56        256.74         4.44 o
   0  -4   1         25.01         21.74         3.46 o
   1  -4   1         71.53         75.16         3.91 o
   3  -4   1        128.14        145.71         3.03 o
   4  -4   1        591.70        579.31         5.74 o
   5  -4   1          6.38          9.82         2.65 o
   6  -4   1          4.30          6.08         2.05 o
   7  -4   1          1.20          1.42         2.11 o
   8  -4   1         11.41          8.38         2.43 o
  -7  -3   1          6.82          3.54         2.97 o
  -6  -3   1          3.59          0.54         2.73 o
  -5  -3   1         17.84         16.64         3.00 o
  -4  -3   1        140.18        136.86         3.22 o
  -3  -3   1        142.06        139.78         3.67 o
  -2  -3   1        489.03        483.58         5.85 o
  -1  -3   1         32.01         37.29         3.72 o
   0  -3   1         17.68         22.45         3.25 o
   1  -3   1        554.31        480.48         6.82 o
   2  -3   1        958.66        987.34        13.03 o
   3  -3   1         21.20         25.71         3.16 o
   4  -3   1        575.43        636.03         5.64 o
   5  -3   1          2.48          0.80         2.56 o
   6  -3   1         62.30         64.77         2.95 o
   7  -3   1          1.06          1.14         2.08 o
   8  -3   1          2.41          2.29         2.32 o
  -7  -2   1          2.07         11.96         3.12 o
  -6  -2   1         25.48         23.76         2.91 o
  -5  -2   1         17.34         14.14         3.15 o
  -4  -2   1         52.64         55.90         2.66 o
  -3  -2   1        146.86        137.39         3.45 o
  -2  -2   1        478.07        468.27         6.04 o
  -1  -2   1        673.18        597.27         7.78 o
   0  -2   1       6561.73       5708.71        24.49 o
   1  -2   1        947.68        852.02        17.44 o
   2  -2   1       1647.15       1455.50        10.84 o
   3  -2   1        137.96        143.67         3.76 o
   4  -2   1         42.24         40.35         2.95 o
   5  -2   1         49.41         44.80         3.11 o
   6  -2   1         26.35         33.43         3.13 o
   7  -2   1         33.12         33.65         2.21 o
   8  -2   1          1.99          1.25         2.02 o
  -8  -1   1          3.46          2.89         3.40 o
  -7  -1   1          9.38         12.50         2.94 o
  -6  -1   1         11.14         13.63         2.46 o
  -5  -1   1        145.29        140.07         3.57 o
  -4  -1   1         83.28         95.23         2.85 o
  -3  -1   1         51.72         44.11         2.94 o
  -2  -1   1       3045.41       2809.08        13.99 o
  -1  -1   1        289.21        257.14         6.47 o
   1  -1   1       1282.58       1111.58        23.31 o
   2  -1   1        203.05        196.79         5.24 o
   3  -1   1        263.29        268.77         4.59 o
   4  -1   1          4.80          1.23         2.75 o
   5  -1   1          4.94          5.03         2.52 o
   6  -1   1         67.39         65.15         3.27 o
   7  -1   1          5.47          4.57         2.04 o
   8  -1   1          0.54         -0.45         2.17 o
  -8   0   1         11.01          7.97         3.06 o
  -7   0   1          4.93          5.11         2.89 o
  -6   0   1         35.28         34.28         3.17 o
  -5   0   1        116.46        109.63         3.34 o
  -4   0   1       1133.82       1101.75         7.65 o
  -3   0   1         17.13         15.77         2.68 o
   1   0   1        413.46        369.34        15.16 o
   2   0   1        742.58        680.74         7.97 o
   3   0   1        196.07        192.35         4.26 o
   4   0   1         82.06         78.67         3.31 o
   5   0   1         23.83         23.47         3.30 o
   6   0   1         37.20         36.68         3.10 o
   7   0   1          0.75          1.13         3.25 o
   8   0   1          2.58          1.04         2.25 o
  -8   1   1          3.56         -2.73         3.38 o
  -7   1   1         15.11         12.96         2.67 o
  -6   1   1         75.87         75.20         3.10 o
  -5   1   1        125.57        130.55         3.04 o
  -4   1   1        480.50        506.89         5.64 o
  -3   1   1         46.20         39.97         3.53 o
  -2   1   1       7891.38       7708.86        25.21 o
  -1   1   1         26.12         22.50         3.70 o
   1   1   1        332.73        287.39         7.20 o
   2   1   1        142.62        137.02         4.40 o
   3   1   1        316.07        312.72         4.96 o
   4   1   1         59.23         55.58         3.22 o
   5   1   1         45.35         41.10         3.41 o
   6   1   1          0.77          0.56         3.06 o
   7   1   1          7.41         11.15         5.92 o
  -8   2   1          5.68         -0.88         3.02 o
  -7   2   1         55.86         59.15         3.11 o
  -6   2   1         13.73         12.93         2.82 o
  -5   2   1         73.95         79.93         3.11 o
  -4   2   1       1236.71       1217.63         8.29 o
  -3   2   1       1306.92       1190.27         8.96 o
  -2   2   1       1439.82       1345.70        10.75 o
   0   2   1        703.71        637.24         6.82 o
   1   2   1        488.63        422.93         6.82 o
   2   2   1         64.46         71.50         3.75 o
   3   2   1         79.32         87.05         3.45 o
   4   2   1          2.12          2.22         3.31 o
   5   2   1         53.39         54.60         3.32 o
   6   2   1          4.03          8.51         3.14 o
   7   2   1         16.82         20.32         2.17 o
  -8   3   1          1.16         -2.07         3.06 o
  -7   3   1          6.18          6.30         2.39 o
  -6   3   1         81.39         82.32         3.21 o
  -5   3   1        132.08        131.83         3.46 o
  -4   3   1       1742.30       1691.17         9.53 o
  -3   3   1         98.46        101.21         3.35 o
  -1   3   1       3772.91       3715.33        24.63 o
   0   3   1        130.21        131.09         3.32 o
   1   3   1        147.13        127.76         4.30 o
   2   3   1        422.46        401.34         5.43 o
   3   3   1        133.40        147.50         3.96 o
   4   3   1         34.71         41.21         3.33 o
   5   3   1          1.52         -1.81         2.85 o
   6   3   1          5.59          6.24         2.14 o
   7   3   1         21.89         17.26         6.91 o
  -9   4   1          3.85          4.04         2.99 o
  -8   4   1         19.38         23.35         2.64 o
  -7   4   1         38.32         40.83         3.09 o
  -6   4   1        249.71        249.61         4.08 o
  -5   4   1         35.05         38.56         2.92 o
  -1   4   1        175.72        161.15         3.60 o
   0   4   1        264.74        278.95         3.74 o
   1   4   1        858.57        941.59         5.37 o
   2   4   1         41.42         37.18         3.01 o
   3   4   1         53.97         63.86         3.59 o
   4   4   1         19.43         17.75         3.25 o
   5   4   1         85.64         85.24         2.30 o
   6   4   1          4.41          4.26         2.06 o
  -9   5   1          4.49          4.61         3.37 o
  -8   5   1         13.79         11.76         2.62 o
  -7   5   1         42.54         47.24         3.18 o
  -1   5   1        217.62        218.93         3.51 o
   0   5   1          3.54          2.89         1.89 o
   1   5   1         98.33        110.47         3.71 o
   2   5   1          5.03          3.06         2.05 o
   3   5   1         60.51         66.60         3.28 o
   4   5   1         28.58         32.38         4.11 o
   5   5   1         80.15         86.05         3.84 o
   6   5   1          1.33          1.41         1.98 o
  -1   6   1        464.83        536.20         4.41 o
   0   6   1         22.99         24.25         2.11 o
   1   6   1         37.09         38.44         2.75 o
   2   6   1         46.77         52.77         2.34 o
   3   6   1         43.32         38.41         3.48 o
   4   6   1         26.96         29.38         2.94 o
   5   6   1         22.80         22.26         2.22 o
  -1   7   1         50.50         62.39         2.33 o
   0   7   1         12.55         12.28         2.16 o
   1   7   1        201.15        199.99         6.23 o
   2   7   1        121.28        144.50         2.76 o
   3   7   1        147.09        161.26         6.03 o
   4   7   1          7.79          2.91         2.01 o
   5   7   1          3.97          2.72         2.38 o
  -1   8   1        375.98        432.24         6.53 o
   0   8   1          2.32          1.56         1.98 o
   1   8   1          0.85          2.84         2.02 o
   2   8   1         56.83         55.50         2.24 o
   3   8   1         20.91         16.39         2.12 o
   4   8   1          8.14          5.28         2.17 o
  -1   9   1        129.85        129.30         4.29 o
   0   9   1        330.79        342.66         6.89 o
   1   9   1         16.96         17.85         2.16 o
   2   9   1          4.79          4.21         2.14 o
   3   9   1         17.18         11.17         7.56 o
  -1  10   1         39.68         37.51         2.35 o
   0  10   1          4.83          7.82         3.84 o
   1  10   1         30.12         32.87         2.33 o
   2  10   1          1.04          0.80         2.29 o
   3  10   1          4.08          5.85         2.59 o
  -1  11   1         30.15         30.24         2.40 o
   0  11   1          2.52          1.93         2.26 o
   1  11   1          0.74          1.22         2.38 o
  -1  12   1          3.96          4.08         3.81 o
   0  12   1         22.55         23.67         2.53 o
   1 -13   2          5.96          1.92         3.13 o
   2 -13   2         10.22          7.44         3.12 o
   3 -13   2          2.78          3.74         2.94 o
   4 -13   2          7.07          3.17         3.35 o
  -1 -12   2          1.83          2.94         3.27 o
   0 -12   2          1.97         -0.79         3.20 o
   1 -12   2         15.79         18.46         3.13 o
   2 -12   2          1.46          2.77         3.13 o
   3 -12   2         23.77         24.38         2.76 o
   4 -12   2         14.88         13.39         3.13 o
   5 -12   2          3.97          3.08         2.22 o
   6 -12   2          6.13          4.53         2.27 o
  -2 -11   2         18.68         11.58         3.48 o
  -1 -11   2          4.08          4.76         3.45 o
   0 -11   2          2.88          1.65         2.85 o
   1 -11   2          1.94         -0.87         3.07 o
   2 -11   2          6.15          4.52         2.92 o
   3 -11   2         14.28         10.32         2.46 o
   4 -11   2         16.20         19.95         2.62 o
   5 -11   2          0.28          2.58         2.01 o
   6 -11   2          0.82         -0.26         2.28 o
  -3 -10   2          8.41         10.29         3.37 o
  -2 -10   2         19.29         21.56         3.43 o
  -1 -10   2          5.84          4.06         3.12 o
   0 -10   2         40.03         31.38         3.08 o
   1 -10   2          5.43          3.02         2.72 o
   2 -10   2        215.31        210.01         3.75 o
   3 -10   2         46.15         45.81         3.12 o
   4 -10   2         30.24         28.15         2.84 o
   5 -10   2         14.60         11.44         2.01 o
   6 -10   2          4.53          8.38         2.04 o
   7 -10   2          3.08          2.38         2.34 o
  -4  -9   2          6.77          5.32         3.20 o
  -3  -9   2         23.18         19.65         3.22 o
  -2  -9   2         51.44         42.57         3.06 o
  -1  -9   2          5.62          4.38         2.49 o
   0  -9   2         14.87         11.02         2.74 o
   1  -9   2         15.83         14.07         2.39 o
   2  -9   2         42.48         38.29         2.45 o
   3  -9   2        118.80        122.89         2.98 o
   4  -9   2         48.72         44.82         2.83 o
   5  -9   2         22.94         24.46         1.93 o
   6  -9   2          2.26         -0.50         1.87 o
   7  -9   2          6.46          3.59         3.27 o
  -5  -8   2         17.45         15.23         3.30 o
  -4  -8   2          4.02          1.16         3.28 o
  -3  -8   2         48.86         43.20         2.64 o
  -2  -8   2         61.49         59.17         3.19 o
  -1  -8   2         21.74         19.35         3.02 o
   0  -8   2         13.60         11.99         2.69 o
   1  -8   2        100.65         94.39         3.29 o
   2  -8   2         71.28         72.27         3.16 o
   3  -8   2        126.81        126.03         3.08 o
   4  -8   2         91.54         96.93         2.20 o
   5  -8   2         12.16         17.60         1.93 o
   6  -8   2         20.78         25.92         2.58 o
   7  -8   2          1.23          1.02         2.39 o
   8  -8   2          1.78          0.77         2.80 o
  -5  -7   2         15.03         18.09         3.38 o
  -4  -7   2         37.07         33.02         2.96 o
  -3  -7   2        111.53        101.16         3.65 o
  -2  -7   2          2.88          8.22         2.95 o
  -1  -7   2        147.84        134.94         3.61 o
   0  -7   2         40.25         44.58         2.99 o
   1  -7   2         50.01         48.20         2.75 o
   2  -7   2         45.56         45.71         2.86 o
   3  -7   2         84.16         88.49         2.80 o
   4  -7   2         65.30         66.59         5.54 o
   5  -7   2         11.04         11.74         2.20 o
   6  -7   2         11.69          9.79         2.07 o
   7  -7   2          4.32          5.58         2.91 o
   8  -7   2          3.55          0.34         2.65 o
  -6  -6   2          1.60          6.16         3.32 o
  -5  -6   2         18.40         18.10         2.98 o
  -4  -6   2         63.66         63.64         2.89 o
  -3  -6   2        149.11        162.20         3.76 o
  -2  -6   2         79.44         68.36         2.88 o
  -1  -6   2         50.73         44.70         2.95 o
   0  -6   2         55.26         60.49         2.62 o
   1  -6   2        107.03        107.02         3.35 o
   2  -6   2        632.12        671.78         5.73 o
   3  -6   2        501.85        495.05         5.19 o
   4  -6   2         10.45          9.34         2.16 o
   5  -6   2        146.30        148.64         3.25 o
   6  -6   2         43.11         48.32         2.46 o
   7  -6   2          3.82          4.13         2.33 o
   8  -6   2          0.12         -0.90         2.59 o
  -6  -5   2          2.03         -0.75         3.26 o
  -5  -5   2          5.27          2.62         2.82 o
  -4  -5   2         19.24         18.45         2.66 o
  -3  -5   2         19.13         11.56         2.83 o
  -2  -5   2        141.00        142.51         3.22 o
  -1  -5   2         37.43         38.76         3.22 o
   0  -5   2       1521.35       1571.69         9.32 o
   1  -5   2         78.89         77.81         3.42 o
   2  -5   2         76.15         81.31         3.24 o
   3  -5   2        123.81        127.21         3.02 o
   4  -5   2         44.89         44.27         3.06 o
   5  -5   2         23.59         21.53         2.38 o
   6  -5   2         23.35         23.01         2.05 o
   7  -5   2          0.83          0.57         2.36 o
   8  -5   2          0.64         -0.91         2.39 o
  -7  -4   2          6.93          6.92         3.22 o
  -6  -4   2          3.22          2.06         3.01 o
  -5  -4   2          8.41          9.45         2.50 o
  -4  -4   2         15.57         13.61         2.78 o
  -3  -4   2        104.27        114.93         3.46 o
  -2  -4   2         97.84        102.75         3.22 o
  -1  -4   2        118.77        114.21         3.48 o
   0  -4   2        340.21        339.99         5.45 o
   1  -4   2        855.55        798.58         7.57 o
   3  -4   2        115.57        110.78         2.86 o
   4  -4   2         35.82         40.71         2.61 o
   5  -4   2          0.08          1.76         1.92 o
   6  -4   2          9.87          9.57         2.01 o
   7  -4   2          5.72          2.84         1.90 o
   8  -4   2          2.68          5.19         2.43 o
  -7  -3   2          2.70          4.83         2.79 o
  -6  -3   2          0.20         -1.78         2.78 o
  -5  -3   2         29.25         30.06         2.99 o
  -4  -3   2        125.84        133.86         3.48 o
  -3  -3   2         51.04         47.39         3.06 o
  -2  -3   2        210.13        216.39         4.56 o
  -1  -3   2        257.86        264.71         4.89 o
   0  -3   2          4.38          0.65         3.35 o
   1  -3   2        179.90        173.28         4.76 o
   2  -3   2        964.73        952.12        11.24 o
   3  -3   2         24.10         21.25         2.00 o
   4  -3   2         57.44         52.52         2.61 o
   5  -3   2          5.18          5.83         2.09 o
   6  -3   2         58.08         58.60         2.43 o
   7  -3   2          0.19         -0.07         1.98 o
   8  -3   2          2.47         -0.79         2.33 o
  -8  -2   2          1.07         -0.51         3.04 o
  -7  -2   2         16.26         10.77         2.70 o
  -6  -2   2         15.34         14.69         2.47 o
  -5  -2   2        113.30        122.05         3.49 o
  -4  -2   2         87.70         91.81         2.86 o
  -3  -2   2        139.84        143.98         3.60 o
  -2  -2   2       1158.07       1172.07         9.02 o
  -1  -2   2        230.55        225.88         5.59 o
   0  -2   2         54.46         46.66         4.46 o
   1  -2   2        860.14        818.70        11.52 o
   2  -2   2         50.50         46.77         2.59 o
   3  -2   2        399.40        418.74         4.12 o
   4  -2   2        219.11        224.59         3.67 o
   5  -2   2         21.80         21.10         2.21 o
   6  -2   2          1.86          3.17         2.02 o
   7  -2   2         25.95         27.63         2.24 o
   8  -2   2          3.70          0.61         2.78 o
  -8  -1   2          0.48          2.73         2.98 o
  -7  -1   2         23.94         24.00         3.08 o
  -6  -1   2        134.62        139.75         3.48 o
  -5  -1   2         14.04         12.29         2.82 o
  -4  -1   2        287.31        282.20         4.27 o
  -3  -1   2        111.43         99.99         3.86 o
  -2  -1   2       1119.85       1055.40         9.27 o
  -1  -1   2         59.39         51.66         4.75 o
   0  -1   2        917.60        856.51        12.74 o
   1  -1   2        516.92        463.60         8.16 o
   2  -1   2        238.07        239.26        11.92 o
   3  -1   2        152.81        132.09         2.76 o
   4  -1   2        157.38        151.11         3.18 o
   5  -1   2         87.18         92.91         2.59 o
   6  -1   2          3.12          2.60         2.09 o
   7  -1   2          0.19          0.03         2.07 o
   8  -1   2          3.35          4.34         2.29 o
  -8   0   2          3.74          2.25         3.07 o
  -7   0   2          1.44         -0.86         2.81 o
  -6   0   2         15.55         17.50         2.32 o
  -5   0   2         56.79         59.43         3.11 o
  -4   0   2        746.65        756.98         6.36 o
  -3   0   2        591.50        542.59         6.01 o
  -2   0   2       2623.20       2281.85        14.24 o
  -1   0   2        160.70        123.29         6.19 o
   0   0   2       2969.20       2645.11       155.25 o
   1   0   2        208.04        179.74         5.35 o
   2   0   2        676.69        605.07         5.13 o
   3   0   2         32.92         39.97         2.17 o
   4   0   2         40.87         44.37         2.23 o
   5   0   2         38.30         36.75         3.76 o
   6   0   2         13.24         15.97         3.48 o
   7   0   2          8.56          7.37         2.22 o
  -8   1   2          5.45          4.92         2.93 o
  -7   1   2         19.37         16.67         2.95 o
  -6   1   2        198.70        193.88         3.88 o
  -5   1   2        122.86        120.79         3.45 o
  -4   1   2        574.15        573.29         5.77 o
  -3   1   2        662.99        604.80         6.75 o
  -2   1   2        335.24        346.51         6.62 o
  -1   1   2       2294.47       2083.61        20.10 o
   0   1   2       1580.10       1365.09        12.30 o
   1   1   2         80.02         82.39         3.80 o
   2   1   2        469.98        456.63         5.11 o
   3   1   2         52.55         52.96         2.07 o
   4   1   2         44.98         39.95         2.24 o
   5   1   2          3.99          2.99         2.10 o
   6   1   2          8.73         10.48         2.01 o
   7   1   2         19.79         16.77         2.21 o
  -9   2   2          1.03          2.02         2.92 o
  -8   2   2          3.60          2.15         3.01 o
  -7   2   2         58.02         55.72         3.23 o
  -6   2   2         11.96         11.86         2.25 o
  -5   2   2        112.54        108.94         3.27 o
  -4   2   2        142.67        131.87         3.31 o
  -3   2   2        259.34        228.62         4.85 o
  -2   2   2          7.02          4.40         3.24 o
   0   2   2        245.04        219.56         5.26 o
   1   2   2         27.87         25.30         2.48 o
   2   2   2        250.85        257.17         3.38 o
   3   2   2         36.60         35.85         2.07 o
   4   2   2         61.58         61.40         2.85 o
   5   2   2         15.17         15.61         1.92 o
   6   2   2         11.18         11.47         2.13 o
   7   2   2          1.91          0.21         2.20 o
  -9   3   2          0.35         -0.02         2.64 o
  -8   3   2          1.20         -0.57         2.46 o
  -7   3   2         30.95         28.24         2.53 o
  -6   3   2         67.49         68.27         3.13 o
  -5   3   2        313.26        320.59         4.37 o
  -4   3   2        449.10        436.41         5.32 o
  -3   3   2        427.16        393.60         5.67 o
  -1   3   2       1072.52        979.07        10.35 o
   0   3   2       2395.29       2487.94        10.00 o
   1   3   2        213.40        223.69         3.43 o
   2   3   2        160.74        153.48         2.80 o
   3   3   2         62.49         74.16         2.06 o
   4   3   2         79.83         80.27         2.25 o
   5   3   2         33.25         33.80         2.06 o
   6   3   2          3.47         -0.39         2.24 o
  -9   4   2          2.80         -0.90         2.69 o
  -8   4   2         11.80          3.11         2.42 o
  -7   4   2         88.65         82.14         3.42 o
  -6   4   2         92.13         92.30         3.27 o
  -5   4   2         11.03          9.39         2.53 o
  -1   4   2         36.12         39.14         2.35 o
   0   4   2         37.05         38.48         2.33 o
   1   4   2        285.28        297.37         5.32 o
   2   4   2         19.46         22.22         2.08 o
   3   4   2         13.05         13.63         3.05 o
   4   4   2         71.36         68.26         2.36 o
   5   4   2          0.14          0.76         2.10 o
   6   4   2         13.26         10.60         2.12 o
  -9   5   2         25.56         27.01         3.57 o
  -8   5   2         43.56         44.33         2.70 o
  -7   5   2          6.39          7.68         2.81 o
  -1   5   2        429.22        480.99         4.48 o
   0   5   2         63.56         64.21         2.46 o
   1   5   2          4.74          6.09         2.08 o
   2   5   2         37.02         39.12         2.94 o
   3   5   2         97.49         92.66         2.54 o
   4   5   2         84.40         89.60         2.32 o
   5   5   2          1.45          1.69         1.91 o
   6   5   2          2.28          1.16         3.29 o
  -1   6   2         41.43         39.57         2.27 o
   0   6   2          9.20          7.04         1.96 o
   1   6   2        194.13        200.46         3.09 o
   2   6   2         27.56         28.42         2.02 o
   3   6   2         82.38         85.39         4.39 o
   4   6   2         22.51         23.06         2.22 o
   5   6   2          7.72          8.19         2.26 o
  -1   7   2         26.25         26.58         2.02 o
   0   7   2        120.93        117.81         2.73 o
   1   7   2        152.67        163.68        10.24 o
   2   7   2         57.22         59.99         5.13 o
   3   7   2         36.99         36.93         2.20 o
   4   7   2          8.77          6.87         2.18 o
  -1   8   2         35.66         33.23         4.62 o
   0   8   2         78.77         76.19         2.45 o
   1   8   2        182.65        190.20         6.03 o
   2   8   2         12.86         12.29         2.19 o
   3   8   2          9.81          6.60         2.54 o
   4   8   2          2.18          4.26         2.21 o
  -1   9   2        100.11        102.45         3.00 o
   0   9   2         21.31         20.56         3.46 o
   1   9   2          7.85          9.53         2.17 o
   2   9   2          3.62          6.67         2.16 o
   3   9   2          0.73          1.86         2.20 o
  -1  10   2         57.07         62.47         4.11 o
   0  10   2          8.81          5.69         2.99 o
   1  10   2          0.97          1.59         2.18 o
   2  10   2         13.51         15.26         2.33 o
  -1  11   2         31.21         31.86         4.26 o
   0  11   2          0.36          0.95         2.30 o
   1  11   2          0.17          2.04         2.40 o
  -1  12   2         37.14         44.64         4.40 o
   0  12   2          6.04          6.58         2.57 o
   1 -13   3          0.38         -2.94         3.32 o
   2 -13   3          1.55          0.90         3.29 o
   3 -13   3          4.15          3.49         3.40 o
   4 -13   3          2.74         -1.06         3.59 o
  -1 -12   3          0.76         -0.89         3.33 o
   0 -12   3          6.69          4.35         3.21 o
   1 -12   3          3.12          4.65         3.10 o
   2 -12   3          5.58          6.69         2.51 o
   3 -12   3          9.86          1.31         2.49 o
   4 -12   3         17.40         15.19         3.24 o
   5 -12   3          2.11          1.59         2.10 o
  -2 -11   3          2.88         -1.62         3.26 o
  -1 -11   3          1.17          5.07         3.18 o
   0 -11   3          2.10         -2.49         2.60 o
   1 -11   3         30.58         32.57         3.03 o
   2 -11   3          4.64          2.22         2.97 o
   3 -11   3         38.05         36.44         2.75 o
   4 -11   3         10.28          4.22         2.90 o
   5 -11   3          0.38          0.62         2.09 o
   6 -11   3          0.35          0.22         4.07 o
  -3 -10   3          1.16          2.46         3.27 o
  -2 -10   3          1.45          4.39         3.16 o
  -1 -10   3          4.34          4.65         3.01 o
   0 -10   3        101.01         97.44         3.40 o
   1 -10   3        279.05        250.69         4.34 o
   2 -10   3         35.84         29.00         2.49 o
   3 -10   3         34.85         31.13         2.58 o
   4 -10   3          1.09          1.07         2.74 o
   5 -10   3         10.36          9.17         1.90 o
   6 -10   3          7.22          9.56         2.58 o
   7 -10   3          6.56          7.13         2.49 o
  -4  -9   3         12.22          8.39         3.07 o
  -3  -9   3          8.00          8.54         2.90 o
  -2  -9   3         20.63         26.36         3.11 o
  -1  -9   3         94.75         89.24         2.99 o
   0  -9   3         73.77         65.89         3.15 o
   1  -9   3        122.10        117.31         3.36 o
   2  -9   3        175.47        181.31         3.41 o
   3  -9   3         61.45         59.50         3.13 o
   4  -9   3         32.27         31.03         1.92 o
   5  -9   3         11.79         10.06         1.84 o
   6  -9   3         35.06         40.70         4.19 o
   7  -9   3          1.94          1.18         3.27 o
  -5  -8   3          0.22         -1.13         3.29 o
  -4  -8   3         65.93         63.77         3.22 o
  -3  -8   3         36.27         40.50         3.16 o
  -2  -8   3         23.00         15.65         2.91 o
  -1  -8   3         33.06         28.50         2.97 o
   0  -8   3         68.40         69.50         3.08 o
   1  -8   3         15.29         16.88         2.83 o
   2  -8   3        166.98        163.44         3.56 o
   3  -8   3         68.69         62.59         3.18 o
   4  -8   3         94.78        104.82         2.36 o
   5  -8   3          9.68         12.85         1.92 o
   6  -8   3          0.16          0.54         2.78 o
   7  -8   3          0.60         -1.22         2.48 o
  -5  -7   3         14.10         13.39         3.04 o
  -4  -7   3         16.19         13.82         3.00 o
  -3  -7   3         67.76         66.91         2.73 o
  -2  -7   3         29.42         25.60         3.03 o
  -1  -7   3        120.11        109.69         3.52 o
   0  -7   3         39.40         31.27         2.51 o
   1  -7   3        144.36        134.79         3.53 o
   2  -7   3        122.81        137.38         3.19 o
   3  -7   3         20.82         19.41         2.37 o
   4  -7   3          0.50         -0.35         2.03 o
   5  -7   3          8.42          7.52         2.70 o
   6  -7   3          6.49          7.40         2.24 o
   7  -7   3          2.73          0.53         2.28 o
   8  -7   3          4.71          3.41         2.66 o
  -6  -6   3          6.48          5.46         3.02 o
  -5  -6   3         26.30         21.52         3.28 o
  -4  -6   3          1.46         -1.46         2.72 o
  -3  -6   3        126.29        115.55         3.41 o
  -2  -6   3        134.22        129.82         3.73 o
  -1  -6   3         75.15         65.84         3.11 o
   0  -6   3         91.29         80.06         3.18 o
   1  -6   3       1158.23       1138.96         7.49 o
   2  -6   3        177.92        183.17         3.72 o
   3  -6   3         29.89         32.34         2.95 o
   4  -6   3         55.95         64.85         3.10 o
   5  -6   3         35.31         35.87         2.53 o
   6  -6   3         18.47         15.19         2.26 o
   7  -6   3         18.45         17.50         2.42 o
   8  -6   3          4.54          5.52         2.58 o
  -7  -5   3          2.26         -2.18         3.12 o
  -6  -5   3         10.63         11.60         2.67 o
  -5  -5   3         44.79         51.53         3.06 o
  -4  -5   3        110.92        103.64         3.48 o
  -3  -5   3         92.99         99.69         3.38 o
  -2  -5   3        329.94        329.72         4.58 o
  -1  -5   3        287.86        306.53         4.63 o
   0  -5   3         83.09         75.80         3.43 o
   1  -5   3        180.27        185.37         3.69 o
   2  -5   3        223.73        220.93         4.16 o
   3  -5   3        108.51        120.28         3.41 o
   4  -5   3         11.94         16.61         2.31 o
   5  -5   3         29.17         27.30         2.51 o
   6  -5   3         27.34         30.75         2.24 o
   7  -5   3          2.60          0.42         3.37 o
   8  -5   3          1.57          1.65         2.33 o
  -7  -4   3          0.40          0.93         2.91 o
  -6  -4   3          6.32          2.58         2.86 o
  -5  -4   3         57.05         47.50         3.13 o
  -4  -4   3         78.02         84.20         3.00 o
  -3  -4   3         99.69         95.41         2.88 o
  -2  -4   3         59.03         57.87         3.25 o
  -1  -4   3        155.27        154.67         3.77 o
   0  -4   3        184.65        177.44         4.08 o
   1  -4   3         75.32         71.56         3.51 o
   2  -4   3        692.29        694.77         6.70 o
   3  -4   3          9.00          9.17         1.98 o
   4  -4   3         63.16         64.32         2.54 o
   5  -4   3         17.55         20.81         2.23 o
   6  -4   3         17.38         16.50         2.19 o
   7  -4   3          4.22          6.51         2.23 o
   8  -4   3          1.09          0.29         3.39 o
  -7  -3   3         19.95         16.27         3.20 o
  -6  -3   3          0.78         -0.65         2.30 o
  -5  -3   3         43.03         48.25         2.91 o
  -4  -3   3         33.46         37.69         3.16 o
  -3  -3   3        175.68        168.72         3.80 o
  -2  -3   3         79.91         83.99         3.25 o
  -1  -3   3        219.80        211.74         4.77 o
   0  -3   3        761.12        704.73         7.74 o
   1  -3   3        412.61        428.24         6.13 o
   2  -3   3        377.08        383.75         4.25 o
   3  -3   3        180.12        180.85         3.38 o
   4  -3   3         21.09         25.06         2.30 o
   5  -3   3         15.12         15.25         2.13 o
   6  -3   3         16.88         16.75         2.12 o
   7  -3   3          6.41          4.59         2.12 o
   8  -3   3          4.17          4.81         2.40 o
  -8  -2   3          1.51         -2.11         3.20 o
  -7  -2   3         11.85         12.52         3.17 o
  -6  -2   3          3.44          4.01         2.77 o
  -5  -2   3         48.23         49.12         2.68 o
  -4  -2   3         74.19         75.43         3.19 o
  -3  -2   3        662.62        678.98         6.46 o
  -2  -2   3        765.26        811.16         7.27 o
  -1  -2   3        297.72        292.65         5.80 o
   0  -2   3       1501.08       1372.91        12.37 o
   2  -2   3         74.97         77.12         2.57 o
   3  -2   3        125.22        115.23         2.77 o
   4  -2   3         90.58         88.31         2.47 o
   5  -2   3         33.10         33.30         2.29 o
   6  -2   3         14.90         14.17         2.14 o
   7  -2   3          0.79          2.19         2.60 o
   8  -2   3          2.23          1.22         3.40 o
  -8  -1   3          0.58          0.45         3.06 o
  -7  -1   3         21.46         26.87         3.08 o
  -6  -1   3         49.25         50.47         2.85 o
  -5  -1   3         21.20         22.05         2.38 o
  -4  -1   3        861.11        887.41         6.85 o
  -3  -1   3         86.97         78.46         3.54 o
  -2  -1   3        532.18        486.74         6.64 o
  -1  -1   3        460.04        406.78         7.65 o
   0  -1   3        458.23        410.27         9.13 o
   1  -1   3         83.90         81.44         4.02 o
   2  -1   3        148.40        156.24         4.82 o
   3  -1   3          9.59         11.47         1.87 o
   4  -1   3         12.07         10.19         2.05 o
   5  -1   3         33.87         37.57         5.15 o
   6  -1   3         21.79         22.70         2.23 o
   7  -1   3          9.58          9.94         2.16 o
  -8   0   3          4.09          1.68         2.64 o
  -7   0   3         43.54         45.58         3.20 o
  -6   0   3         63.06         63.27         2.64 o
  -5   0   3         36.21         36.52         2.90 o
  -4   0   3       1249.10       1204.76         7.89 o
  -3   0   3        455.84        458.88         6.02 o
  -2   0   3         66.77         63.94         4.11 o
  -1   0   3        648.36        566.70        10.98 o
   0   0   3        582.95        514.87        12.51 o
   1   0   3       2591.65       2502.55        13.35 o
   2   0   3        168.66        159.84         2.98 o
   3   0   3        114.97        115.98         2.61 o
   4   0   3         52.29         52.58         2.71 o
   5   0   3         62.94         65.61         2.37 o
   6   0   3          9.18          8.55         2.13 o
   7   0   3          2.50          0.78         2.14 o
  -8   1   3         17.93         21.66         2.55 o
  -7   1   3         34.58         32.97         2.90 o
  -6   1   3        317.06        328.97         4.55 o
  -5   1   3        157.13        158.64         3.64 o
  -4   1   3         32.44         35.08         2.82 o
  -3   1   3        267.36        263.73         5.07 o
  -2   1   3         50.94         41.88         4.14 o
  -1   1   3       1809.18       1697.20        19.86 o
   0   1   3          9.70          9.29         2.90 o
   1   1   3         40.85         39.60         3.47 o
   2   1   3        341.30        316.76         6.34 o
   3   1   3        152.98        145.24         2.71 o
   4   1   3         87.61         86.94         2.49 o
   5   1   3        104.86        118.81         2.56 o
   6   1   3          0.38          0.29         2.21 o
   7   1   3          7.02          6.02         2.14 o
  -9   2   3         11.01          2.37         3.13 o
  -8   2   3         13.37         15.74         2.89 o
  -7   2   3         16.14         15.34         2.96 o
  -6   2   3         23.62         22.79         2.43 o
  -5   2   3          4.67          4.41         2.59 o
  -4   2   3         53.81         60.07         3.12 o
  -3   2   3         30.12         26.70         3.19 o
  -2   2   3        642.79        589.23         8.12 o
   0   2   3        245.61        248.85         5.26 o
   1   2   3        880.10        865.38         7.12 o
   2   2   3        312.70        302.55         3.54 o
   3   2   3         36.45         40.30         2.19 o
   4   2   3         12.71         13.24         2.15 o
   5   2   3         29.41         29.76         2.19 o
   6   2   3         12.46         15.12         2.34 o
   7   2   3          5.19          4.73         2.74 o
  -9   3   3          0.78         -0.24         2.88 o
  -8   3   3          0.20          1.02         2.66 o
  -7   3   3          5.31          5.94         2.22 o
  -6   3   3         13.76         19.79         2.65 o
  -5   3   3        161.40        160.85         3.62 o
  -4   3   3         25.12         22.17         2.79 o
  -3   3   3         99.61        101.33         3.64 o
  -1   3   3       1987.66       2074.11        12.46 o
   0   3   3        141.31        168.58         4.29 o
   1   3   3        413.42        426.92         4.11 o
   2   3   3        230.16        253.71         3.04 o
   3   3   3        224.94        245.77         5.39 o
   4   3   3         88.61         89.70         2.62 o
   5   3   3         26.11         25.68         2.32 o
   6   3   3          1.15          1.29         2.18 o
  -9   4   3          4.23          4.11         2.98 o
  -8   4   3          4.69          4.08         2.82 o
  -7   4   3         37.80         34.94         2.66 o
  -6   4   3         17.69         15.47         2.73 o
  -5   4   3        100.76         98.63         3.23 o
  -1   4   3         37.00         40.19         3.59 o
   0   4   3         53.72         59.97         2.30 o
   1   4   3         16.73         14.91         1.79 o
   2   4   3         59.67         58.66         3.50 o
   3   4   3         81.75         79.23         2.44 o
   4   4   3          2.04          1.84         1.93 o
   5   4   3         10.68         13.09         4.09 o
   6   4   3          6.81          4.87         3.57 o
  -9   5   3          0.09          1.73         2.94 o
  -8   5   3          3.39          6.69         3.06 o
  -7   5   3         10.85         13.33         2.43 o
  -6   5   3         40.55         44.49         2.79 o
  -1   5   3          7.85          8.24         2.10 o
   0   5   3        298.39        317.72         9.00 o
   1   5   3        227.95        260.04         6.84 o
   2   5   3         29.27         28.34         2.16 o
   3   5   3         19.04         21.37         2.13 o
   4   5   3         14.01         14.22         1.93 o
   5   5   3          3.74          3.02         2.22 o
  -1   6   3        100.64        114.34         2.61 o
   0   6   3        106.81        126.74         2.67 o
   1   6   3         56.22         55.63         2.36 o
   2   6   3        103.26        113.43         4.46 o
   3   6   3         22.72         24.17         5.30 o
   4   6   3          7.17          5.33         2.26 o
   5   6   3         12.86         10.40         6.40 o
  -1   7   3         13.00          9.98         2.11 o
   0   7   3        145.64        143.68         3.73 o
   1   7   3          2.09          2.25         2.05 o
   2   7   3         44.34         51.44         2.35 o
   3   7   3         34.75         40.31         5.37 o
   4   7   3          9.80          8.56         2.38 o
  -1   8   3        193.86        197.91         6.00 o
   0   8   3         72.65         79.64         6.77 o
   1   8   3         11.27         11.62         2.03 o
   2   8   3         13.76         13.05         2.12 o
   3   8   3         14.04         10.72         6.80 o
  -1   9   3         38.35         37.24         2.32 o
   0   9   3         31.48         36.39         2.81 o
   1   9   3          0.50          0.52         2.14 o
   2   9   3          0.95          1.45         3.03 o
   3   9   3          6.45          7.77         2.46 o
  -1  10   3          9.33          9.97         3.08 o
   0  10   3          7.46         11.11         2.23 o
   1  10   3         12.10         11.53         2.29 o
   2  10   3          1.52          2.16         2.35 o
  -1  11   3         20.31         22.46         4.11 o
   0  11   3          2.57          1.57         2.37 o
   1  11   3          5.03          4.84         2.77 o
  -1  12   3          4.67          6.12         4.02 o
   2 -13   4          8.95          7.49         3.65 o
   3 -13   4          4.88         -0.42         3.05 o
  -1 -12   4         12.66         11.78         3.41 o
   0 -12   4          3.53          2.48         2.78 o
   1 -12   4          0.11          0.51         3.06 o
   2 -12   4          9.92          5.15         2.93 o
   3 -12   4          4.82          4.89         2.97 o
   4 -12   4         10.78         15.54         2.73 o
   5 -12   4          4.12          0.34         2.27 o
  -2 -11   4          0.39         -2.50         3.16 o
  -1 -11   4          0.68          0.68         2.83 o
   0 -11   4          2.55          0.39         2.88 o
   1 -11   4         17.63         14.21         3.16 o
   2 -11   4         29.49         32.02         3.11 o
   3 -11   4          6.00         10.35         2.98 o
   4 -11   4         27.41         32.36         2.90 o
   5 -11   4          2.31          3.94         2.17 o
   6 -11   4          3.92          3.20         2.27 o
  -3 -10   4         43.40         46.69         3.49 o
  -2 -10   4         23.55         20.88         3.27 o
  -1 -10   4         56.06         49.80         2.85 o
   0 -10   4         45.14         39.31         3.11 o
   1 -10   4         66.03         66.03         3.26 o
   2 -10   4         25.86         28.72         2.87 o
   3 -10   4          3.94          3.82         2.80 o
   4 -10   4         58.91         59.61         3.42 o
   5 -10   4         17.50         19.01         8.21 o
   6 -10   4         18.75         13.28         2.42 o
  -4  -9   4          7.90          7.11         3.00 o
  -3  -9   4         10.17         11.74         2.65 o
  -2  -9   4          6.31          8.39         2.91 o
  -1  -9   4        186.31        177.49         4.01 o
   0  -9   4        183.80        177.63         3.76 o
   1  -9   4         22.63         21.54         3.00 o
   2  -9   4        121.69        125.30         3.75 o
   3  -9   4          2.80         -0.55         2.69 o
   4  -9   4         64.49         64.83         2.09 o
   5  -9   4         12.51          9.10         1.97 o
   6  -9   4         33.77         35.25         6.03 o
   7  -9   4          5.00          4.14         2.39 o
  -5  -8   4          3.74          0.84         3.16 o
  -4  -8   4          5.84          2.83         2.98 o
  -3  -8   4         82.69         71.61         3.21 o
  -2  -8   4         38.32         38.53         2.72 o
  -1  -8   4          7.09          7.98         2.64 o
   0  -8   4        274.04        268.92         4.03 o
   1  -8   4         78.09         72.58         3.30 o
   2  -8   4         12.29         15.10         3.10 o
   3  -8   4         61.02         64.24         3.41 o
   4  -8   4        142.16        146.90         2.50 o
   5  -8   4         26.28         29.33         1.85 o
   6  -8   4          1.78          1.81         2.52 o
   7  -8   4          1.31          0.40         2.61 o
  -6  -7   4          6.91          4.14         3.23 o
  -5  -7   4          4.28          5.40         2.61 o
  -4  -7   4          1.36          2.98         2.85 o
  -3  -7   4         61.73         65.62         2.93 o
  -2  -7   4        102.64         91.05         3.40 o
  -1  -7   4         48.53         45.62         2.69 o
   0  -7   4         42.15         43.75         3.00 o
   1  -7   4         41.42         36.19         2.53 o
   2  -7   4        279.84        291.21         4.11 o
   3  -7   4         33.56         35.05         2.95 o
   4  -7   4         23.01         27.93         2.14 o
   5  -7   4          1.39          2.97         2.66 o
   6  -7   4          7.44          8.25         2.28 o
   7  -7   4          4.18          1.66         4.08 o
  -6  -6   4          0.10         -2.59         2.59 o
  -5  -6   4         12.12         14.67         2.95 o
  -4  -6   4          2.80          1.26         2.94 o
  -3  -6   4        129.98        127.02         3.23 o
  -2  -6   4         25.85         28.69         2.56 o
  -1  -6   4         27.27         24.87         2.92 o
   0  -6   4        231.87        228.72         4.11 o
   1  -6   4         26.69         22.12         2.69 o
   2  -6   4        146.30        155.77         3.68 o
   3  -6   4        133.72        146.35         2.82 o
   4  -6   4         35.47         34.53         3.08 o
   5  -6   4          5.09          3.63         2.01 o
   6  -6   4         59.43         54.72         4.28 o
   7  -6   4          4.69          2.05         3.14 o
  -7  -5   4          2.92          0.63         2.79 o
  -6  -5   4          5.51          4.36         2.85 o
  -5  -5   4         72.67         78.33         3.03 o
  -4  -5   4         35.39         31.12         2.85 o
  -3  -5   4         24.39         20.92         2.96 o
  -2  -5   4          3.47          2.71         2.60 o
  -1  -5   4         93.84         94.40         3.21 o
   0  -5   4        392.04        393.33         5.12 o
   1  -5   4        119.33        115.34         3.20 o
   2  -5   4         64.83         69.77         2.85 o
   3  -5   4        170.99        177.93         3.92 o
   4  -5   4        104.15        107.95         2.83 o
   5  -5   4         38.29         33.50         2.32 o
   6  -5   4          0.63          1.55         2.88 o
   7  -5   4          7.43          3.93         2.18 o
  -7  -4   4         15.23         15.29         2.80 o
  -6  -4   4          5.78          5.86         2.48 o
  -5  -4   4         74.09         72.53         3.27 o
  -4  -4   4         46.17         50.62         2.74 o
  -3  -4   4        134.13        123.47         3.10 o
  -2  -4   4        207.68        197.89         3.98 o
  -1  -4   4        375.30        356.10         5.13 o
   0  -4   4          6.14         14.87         3.06 o
   1  -4   4          6.73          3.99         2.79 o
   2  -4   4         46.52         53.53         3.23 o
   3  -4   4         61.25         63.76         2.49 o
   4  -4   4         36.17         33.70         2.22 o
   5  -4   4         32.65         36.68         3.32 o
   6  -4   4          9.19          8.70         3.60 o
   7  -4   4         10.51         13.16         2.31 o
  -8  -3   4          3.28          3.88         3.24 o
  -7  -3   4         39.07         38.02         3.21 o
  -6  -3   4         44.09         37.46         2.68 o
  -5  -3   4         48.31         52.32         2.96 o
  -4  -3   4        139.53        139.02         3.60 o
  -3  -3   4          7.99          5.83         2.58 o
  -2  -3   4          9.97          9.71         2.95 o
  -1  -3   4        203.68        188.69         4.55 o
   0  -3   4       1353.15       1295.80         9.92 o
   1  -3   4        189.02        211.21         4.80 o
   2  -3   4         79.10         74.76         2.67 o
   3  -3   4        186.22        191.05         3.04 o
   4  -3   4          6.35          6.16         2.02 o
   5  -3   4         33.49         32.31         2.26 o
   6  -3   4          5.06          4.60         2.20 o
   7  -3   4          9.99          7.61         3.90 o
  -8  -2   4          0.25         -0.74         3.25 o
  -7  -2   4         19.05         16.82         3.12 o
  -6  -2   4         87.81         94.44         3.40 o
  -5  -2   4        121.04        121.51         3.20 o
  -4  -2   4         12.49         11.62         2.74 o
  -3  -2   4        108.64        105.92         3.56 o
  -2  -2   4       1296.05       1261.36         9.09 o
  -1  -2   4        532.61        475.33         6.82 o
   0  -2   4        304.60        312.62         6.16 o
   1  -2   4        122.48        127.03         4.54 o
   2  -2   4        107.59        110.36         2.76 o
   3  -2   4         82.08         89.82         3.14 o
   4  -2   4         47.11         49.38         2.27 o
   5  -2   4        142.00        145.14         2.79 o
   6  -2   4          9.92          4.50         2.85 o
   7  -2   4          5.31          6.72         2.29 o
  -8  -1   4         23.01          2.05         3.31 o
  -7  -1   4         12.52          8.81         2.98 o
  -6  -1   4        141.58        156.51         3.42 o
  -5  -1   4          4.10          3.22         2.62 o
  -4  -1   4        147.35        152.48         3.56 o
  -3  -1   4        239.25        249.21         4.67 o
  -2  -1   4          6.97          4.21         3.56 o
  -1  -1   4        105.84         95.66         4.87 o
   0  -1   4        438.21        420.70         8.90 o
   1  -1   4        611.08        641.09         7.00 o
   2  -1   4        214.08        223.97         3.21 o
   3  -1   4         17.64         18.07         2.23 o
   4  -1   4         86.54         89.51         6.46 o
   5  -1   4          2.30          3.28         2.10 o
   6  -1   4         18.00         17.09         2.29 o
   7  -1   4          0.08         -0.02         2.24 o
  -8   0   4         29.06         14.88         2.71 o
  -7   0   4         13.68         16.63         2.87 o
  -6   0   4         42.91         47.82         2.62 o
  -5   0   4        118.27        118.43         3.46 o
  -4   0   4        257.37        279.68         4.49 o
  -3   0   4       1181.36       1213.19         8.82 o
  -2   0   4        192.51        188.30         5.10 o
  -1   0   4         10.23         10.02         4.93 o
   0   0   4        796.22        800.24        13.97 o
   1   0   4        224.44        231.56         6.47 o
   2   0   4        686.19        653.06         6.29 o
   3   0   4         82.16         87.90         2.89 o
   4   0   4         39.44         42.65         2.38 o
   5   0   4          7.20          6.65         2.18 o
   6   0   4         32.60         34.04         2.32 o
   7   0   4          8.33          3.62         2.23 o
  -9   1   4         17.62          9.88         3.41 o
  -8   1   4         33.67         32.54         3.09 o
  -7   1   4         70.42         68.28         3.36 o
  -6   1   4         43.36         44.58         2.91 o
  -5   1   4          9.20         16.14         2.77 o
  -4   1   4        173.02        185.69         4.03 o
  -3   1   4        140.36        129.75         4.06 o
  -2   1   4         35.13         34.75         3.78 o
   0   1   4        258.50        274.98         5.13 o
   1   1   4        732.37        780.07         5.72 o
   2   1   4        157.55        150.41         3.58 o
   3   1   4        218.26        228.85         3.09 o
   4   1   4        120.11        123.95         2.75 o
   5   1   4         19.04         20.42         2.05 o
   6   1   4          8.65         10.73         2.24 o
   7   1   4         22.54         27.34         3.80 o
  -9   2   4          3.33          1.12         2.85 o
  -8   2   4          6.19          0.08         3.07 o
  -7   2   4         27.54         24.00         3.03 o
  -6   2   4         59.99         57.46         3.38 o
  -5   2   4          6.09          6.64         2.35 o
  -4   2   4         19.04         26.34         2.86 o
  -3   2   4        768.38        769.77         7.67 o
  -2   2   4        479.70        462.56         7.59 o
   0   2   4         52.17         45.01         2.74 o
   1   2   4         18.88         18.02         2.47 o
   2   2   4        347.77        360.79         4.47 o
   3   2   4        111.98        112.07         2.58 o
   4   2   4         22.97         30.59         4.57 o
   5   2   4         60.69         62.77         2.29 o
   6   2   4          1.08         -0.03         2.30 o
  -9   3   4          0.76          6.47         2.92 o
  -8   3   4          5.23          5.18         3.05 o
  -7   3   4         14.20         20.40         3.00 o
  -6   3   4         20.62         18.85         3.02 o
  -5   3   4         36.56         38.49         3.11 o
  -4   3   4         89.93         92.33         3.44 o
  -3   3   4        353.97        371.26         5.59 o
   0   3   4         32.49         35.24         2.59 o
   1   3   4        705.21        791.93         6.22 o
   2   3   4         81.57         81.02         2.46 o
   3   3   4         49.11         51.50         2.34 o
   4   3   4          3.44          2.59         3.10 o
   5   3   4          0.86          0.90         2.18 o
   6   3   4          5.31          6.07         2.30 o
  -9   4   4          0.98         -1.07         3.05 o
  -8   4   4          2.08          9.22         2.94 o
  -7   4   4          5.96          5.55         2.77 o
  -6   4   4         26.60         33.36         3.16 o
  -5   4   4         37.85         37.12         3.17 o
  -1   4   4        175.89        206.81         4.28 o
   0   4   4          5.70          3.42         2.64 o
   1   4   4        169.42        178.25         2.92 o
   2   4   4         79.96         76.38         2.41 o
   3   4   4         98.32         98.46         2.41 o
   4   4   4          9.49          8.65         1.89 o
   5   4   4          2.16          1.25         2.01 o
  -9   5   4          2.08         -0.82         3.30 o
  -8   5   4          0.94          2.73         2.50 o
  -7   5   4         12.25          7.45         2.34 o
  -1   5   4        308.85        341.99         5.07 o
   0   5   4         28.13         28.08         2.09 o
   1   5   4         20.86         22.87         2.29 o
   2   5   4          5.25          8.02         2.20 o
   3   5   4          0.16          0.31         2.10 o
   4   5   4          8.22          5.55         1.96 o
   5   5   4          4.97          4.45         2.86 o
  -1   6   4        110.95        116.89         3.69 o
   0   6   4          5.13          6.52         2.11 o
   1   6   4         75.54         80.48         2.46 o
   2   6   4         18.71         19.89         2.06 o
   3   6   4         99.46        106.02         2.76 o
   4   6   4          1.27          0.90         2.26 o
  -1   7   4         95.39         91.33         2.50 o
   0   7   4        122.05        127.19         3.41 o
   1   7   4        122.41        130.67         2.71 o
   2   7   4         47.94         46.52         2.88 o
   3   7   4         30.34         27.72         2.31 o
   4   7   4         23.98         25.01         2.53 o
  -1   8   4         13.09         15.29         2.85 o
   0   8   4         46.62         48.56         2.24 o
   1   8   4         80.07         87.89         2.71 o
   2   8   4          0.81         -0.82         2.21 o
   3   8   4         20.37         24.78         3.16 o
  -1   9   4         46.28         50.73         3.52 o
   0   9   4          0.55         -0.69         2.15 o
   1   9   4          3.04          2.71         2.10 o
   2   9   4         11.59         15.09         2.46 o
  -1  10   4          3.31          3.68         3.53 o
   0  10   4          1.51          0.98         2.27 o
   1  10   4          9.54          7.46         2.97 o
  -1  11   4          0.25         -0.40         3.55 o
   0  11   4          9.23         13.38         2.54 o
  -1  12   4         14.34         16.40         4.29 o
  -1 -12   5          5.49          3.48         3.43 o
   0 -12   5          5.07          3.96         3.03 o
   1 -12   5          0.18          4.57         3.12 o
   2 -12   5          7.94          1.61         3.17 o
   3 -12   5         17.04         19.09         3.12 o
   4 -12   5         30.55         30.36         3.36 o
  -2 -11   5          7.06          3.70         3.28 o
  -1 -11   5          1.56          3.49         3.14 o
   0 -11   5         29.19         29.53         3.26 o
   1 -11   5          0.48         -1.28         2.85 o
   2 -11   5         66.35         70.27         3.42 o
   3 -11   5          2.56         -1.92         2.97 o
   4 -11   5          7.29          8.23         2.98 o
   5 -11   5          0.68          5.78         2.35 o
  -3 -10   5         22.74         16.35         3.24 o
  -2 -10   5         24.94         28.26         2.91 o
  -1 -10   5         48.81         41.37         3.35 o
   0 -10   5          9.82          7.38         2.95 o
   1 -10   5          4.31          4.60         2.37 o
   2 -10   5         82.99         79.62         3.11 o
   3 -10   5         49.23         50.44         3.23 o
   4 -10   5         13.32         11.63         2.23 o
   5 -10   5          7.48          3.74         2.20 o
   6 -10   5          1.72          0.29         3.62 o
  -4  -9   5         11.79          7.28         2.85 o
  -3  -9   5         10.81         12.01         3.14 o
  -2  -9   5         42.56         45.15         2.77 o
  -1  -9   5         18.02         20.00         3.06 o
   0  -9   5         50.91         50.91         3.28 o
   1  -9   5         15.67         13.82         2.51 o
   2  -9   5         30.50         23.94         3.00 o
   3  -9   5         12.95         14.13         2.68 o
   4  -9   5         14.70         16.55         3.40 o
   5  -9   5         27.51         27.70         3.34 o
   6  -9   5          0.91          0.58         2.07 o
  -5  -8   5          3.74         -0.90         3.48 o
  -4  -8   5          2.06          3.81         2.85 o
  -3  -8   5         23.48         27.96         2.89 o
  -2  -8   5        100.61         85.99         3.50 o
  -1  -8   5         46.93         50.82         2.77 o
   0  -8   5        323.72        324.57         4.65 o
   1  -8   5         42.01         37.92         2.85 o
   2  -8   5         82.83         77.21         3.57 o
   3  -8   5         62.59         68.80         3.43 o
   4  -8   5         43.39         41.62         2.94 o
   5  -8   5          0.88          1.65         1.96 o
   6  -8   5          1.68          2.19         2.13 o
   7  -8   5         12.39          3.04         3.22 o
  -6  -7   5          1.07          0.77         2.95 o
  -5  -7   5          1.83          4.75         2.77 o
  -4  -7   5         57.30         47.46         3.13 o
  -3  -7   5         51.29         53.97         3.17 o
  -2  -7   5         74.14         72.36         3.43 o
  -1  -7   5         11.36         12.34         2.53 o
   0  -7   5         34.70         32.59         2.92 o
   1  -7   5         39.24         42.06         3.01 o
   2  -7   5        130.47        135.04         3.82 o
   3  -7   5         66.74         64.43         3.25 o
   4  -7   5         19.56         21.28         2.19 o
   5  -7   5         18.94         20.25         3.02 o
   6  -7   5         17.85         17.14         2.50 o
   7  -7   5         33.89         28.27         2.75 o
  -6  -6   5          2.52          0.43         2.90 o
  -5  -6   5         10.23          6.04         3.12 o
  -4  -6   5         58.53         54.74         2.71 o
  -3  -6   5         49.91         59.97         3.28 o
  -2  -6   5        315.70        298.66         4.52 o
  -1  -6   5          8.22          8.42         2.95 o
   0  -6   5         18.16         22.66         2.80 o
   1  -6   5         44.53         53.47         3.27 o
   2  -6   5        195.73        206.08         4.35 o
   3  -6   5          3.90          6.81         2.05 o
   4  -6   5          3.75          2.68         2.97 o
   5  -6   5        136.80        136.64         4.15 o
   6  -6   5         21.19         22.15         3.10 o
   7  -6   5          9.80          6.82         2.53 o
  -7  -5   5          2.03          2.64         3.12 o
  -6  -5   5         10.55          8.87         2.58 o
  -5  -5   5          5.89          0.49         2.85 o
  -4  -5   5        156.81        136.16         3.80 o
  -3  -5   5        100.66        103.67         3.07 o
  -2  -5   5        204.39        217.73         4.16 o
  -1  -5   5         90.27         83.64         3.29 o
   0  -5   5        894.86        979.86         7.38 o
   1  -5   5        327.26        349.16         5.10 o
   2  -5   5         72.21         76.50         3.32 o
   3  -5   5          7.26         10.00         2.08 o
   4  -5   5         61.76         65.75         2.62 o
   5  -5   5         53.10         51.24         4.14 o
   6  -5   5          1.95          1.61         2.34 o
   7  -5   5          2.75          0.51         2.30 o
  -7  -4   5         18.08         18.25         2.67 o
  -6  -4   5         11.55         12.38         2.97 o
  -5  -4   5          5.60          6.65         2.75 o
  -4  -4   5         19.78         13.45         2.91 o
  -3  -4   5          6.42          8.79         2.90 o
  -2  -4   5         80.77         93.20         3.44 o
  -1  -4   5        267.30        271.91         4.40 o
   0  -4   5          9.52         10.61         3.02 o
   1  -4   5        452.06        477.55         6.10 o
   2  -4   5         37.88         35.57         2.19 o
   3  -4   5         23.08         24.48         2.30 o
   4  -4   5         44.07         44.93         3.96 o
   5  -4   5         47.32         51.69         2.37 o
   6  -4   5          0.78          2.43         2.17 o
   7  -4   5          3.44          0.98         2.32 o
  -8  -3   5          9.15         14.94         3.28 o
  -7  -3   5          0.18          3.10         2.94 o
  -6  -3   5         22.75         27.53         2.85 o
  -5  -3   5         43.22         47.78         2.87 o
  -4  -3   5         33.36         40.40         2.56 o
  -3  -3   5          3.64          3.72         2.69 o
  -2  -3   5         20.44         29.49         3.09 o
  -1  -3   5        238.53        247.28         5.06 o
   0  -3   5        153.96        179.30         5.07 o
   1  -3   5        149.39        134.97         4.20 o
   2  -3   5        213.71        219.10         3.22 o
   3  -3   5         25.30         29.07         2.15 o
   4  -3   5         28.33         26.71         2.25 o
   5  -3   5          0.36          2.68         2.09 o
   6  -3   5         12.19         11.52         2.22 o
   7  -3   5         10.44          8.52         2.42 o
  -8  -2   5         18.14          7.52         3.40 o
  -7  -2   5         16.30         12.62         2.99 o
  -6  -2   5         36.01         32.25         2.88 o
  -5  -2   5         21.86         22.82         3.12 o
  -4  -2   5         31.58         26.10         2.69 o
  -3  -2   5        227.52        233.56         4.24 o
  -2  -2   5        445.23        442.64         5.88 o
  -1  -2   5        179.89        155.70         4.66 o
   0  -2   5         82.64         72.05         4.19 o
   1  -2   5        442.77        469.06         7.22 o
   2  -2   5        159.59        160.31         3.10 o
   3  -2   5        393.75        425.44         9.46 o
   4  -2   5         87.11         87.75         3.99 o
   5  -2   5        103.15        111.84         2.61 o
   6  -2   5         16.88         16.40         2.26 o
   7  -2   5          9.57          7.78         2.37 o
  -8  -1   5         30.93         27.36         3.11 o
  -7  -1   5          8.12          6.16         2.90 o
  -6  -1   5         29.26         22.42         3.12 o
  -5  -1   5         70.71         55.69         3.20 o
  -4  -1   5         48.21         61.64         3.13 o
  -3  -1   5        307.11        307.90         4.95 o
  -2  -1   5        161.71        162.73         4.60 o
  -1  -1   5        458.97        454.07         7.83 o
   0  -1   5        141.88        164.84         6.43 o
   1  -1   5          3.88          7.21         2.13 o
   2  -1   5         32.11         36.96         2.82 o
   3  -1   5        134.51        135.02         6.01 o
   4  -1   5         19.68         17.00         2.11 o
   5  -1   5         11.07         12.42         2.04 o
   6  -1   5          8.02          7.85         2.16 o
   7  -1   5         20.09         19.95         2.49 o
  -8   0   5          8.99         -1.19         3.17 o
  -7   0   5          0.23          0.81         2.31 o
  -6   0   5          8.93         15.71         3.06 o
  -5   0   5         91.05         89.37         3.05 o
  -4   0   5         29.91         25.26         3.04 o
  -3   0   5         30.09         32.77         3.33 o
  -2   0   5         37.33         41.87         3.92 o
  -1   0   5        553.76        574.85        11.48 o
   0   0   5        170.41        172.95         8.35 o
   1   0   5        442.44        450.54         5.31 o
   2   0   5        181.42        181.17         3.75 o
   3   0   5         31.40         31.13         2.20 o
   4   0   5         17.77         21.46         2.43 o
   5   0   5         10.28         10.17         2.11 o
   6   0   5          0.94          0.89         2.20 o
  -9   1   5          2.57          1.48         3.34 o
  -8   1   5          2.51          3.09         3.09 o
  -7   1   5          7.49          5.82         2.33 o
  -6   1   5         69.29         72.17         3.58 o
  -5   1   5         52.95         66.72         3.41 o
  -4   1   5        278.36        285.82         4.86 o
  -3   1   5          3.53          2.80         3.07 o
  -2   1   5        188.32        195.85         5.63 o
   0   1   5       1697.27       1817.61        10.16 o
   1   1   5        903.02        937.70         8.84 o
   2   1   5          4.70          4.20         2.04 o
   3   1   5         69.63         62.26         2.43 o
   4   1   5         77.45         80.37         3.99 o
   5   1   5         40.21         41.58         4.02 o
   6   1   5          0.35          1.35         2.29 o
  -9   2   5          4.99          6.11         3.32 o
  -8   2   5          6.74          7.24         2.89 o
  -7   2   5          9.72         12.53         2.86 o
  -6   2   5         34.69         33.10         3.38 o
  -5   2   5         12.72         13.60         2.60 o
  -4   2   5         34.50         36.27         3.17 o
  -3   2   5         26.65         26.01         3.18 o
   0   2   5        407.15        446.16         4.73 o
   1   2   5        179.20        178.62         3.15 o
   2   2   5          6.40          6.87         2.23 o
   3   2   5        172.48        172.76         6.40 o
   4   2   5         37.90         42.51         3.36 o
   5   2   5         19.62         19.68         2.23 o
   6   2   5         22.20         22.13         2.61 o
  -9   3   5          1.69         -0.44         3.00 o
  -8   3   5         21.29         21.36         3.06 o
  -7   3   5         15.06         15.20         2.84 o
  -6   3   5          7.44          7.35         3.07 o
  -5   3   5         71.52         80.90         3.48 o
  -4   3   5        111.39        111.71         3.78 o
   0   3   5        105.74        109.12         3.16 o
   1   3   5        431.57        425.34         5.97 o
   2   3   5         84.95         94.94         2.84 o
   3   3   5         15.86         16.52         1.80 o
   4   3   5         21.33         26.76         2.34 o
   5   3   5          1.56         -0.10         2.26 o
  -9   4   5          0.15          3.40         3.25 o
  -8   4   5          4.03          5.57         3.06 o
  -7   4   5         27.43         26.86         2.91 o
  -6   4   5         96.67        100.89         3.33 o
  -5   4   5         57.14         63.89         3.45 o
  -1   4   5         53.29         60.11         2.70 o
   0   4   5        359.38        385.20         4.77 o
   1   4   5        275.04        275.21         4.20 o
   2   4   5         24.34         25.18         2.18 o
   3   4   5         56.72         57.59         2.08 o
   4   4   5         31.73         32.12         2.89 o
   5   4   5          1.96          5.61         2.38 o
  -9   5   5          2.01          2.18         3.02 o
  -8   5   5          7.67          8.40         2.64 o
  -7   5   5          5.17          6.03         2.60 o
  -1   5   5         59.75         56.94         3.22 o
   0   5   5         55.53         57.48         2.91 o
   1   5   5        426.88        443.45         5.00 o
   2   5   5        130.34        140.41         2.63 o
   3   5   5         10.53         13.37         2.15 o
   4   5   5          3.79          6.45         4.74 o
   5   5   5          4.27          1.45         2.57 o
  -1   6   5        245.99        256.02         4.47 o
   0   6   5        104.06        104.15         2.77 o
   1   6   5         34.06         34.26         2.33 o
   2   6   5         30.03         28.95         3.82 o
   3   6   5         32.08         39.34         2.50 o
   4   6   5         11.50         13.93         2.40 o
  -1   7   5        221.38        237.53         4.50 o
   0   7   5        103.09        102.72         2.84 o
   1   7   5        117.55        131.54         3.23 o
   2   7   5         16.89         21.31         2.31 o
   3   7   5         33.78         37.69         2.63 o
  -1   8   5        106.17        110.36         3.91 o
   0   8   5         16.65         15.33         2.29 o
   1   8   5         33.28         34.28         2.29 o
   2   8   5         17.64         19.03         2.14 o
   3   8   5          2.46          4.82         2.58 o
  -1   9   5         27.08         29.03         3.39 o
   0   9   5          4.10          2.72         2.32 o
   1   9   5         17.98         25.48         2.58 o
   2   9   5          1.53          2.89         2.36 o
  -1  10   5          8.59          9.05         3.30 o
   0  10   5          3.06          5.63         2.39 o
   1  10   5          3.44          3.89         2.53 o
  -1  11   5         27.29         35.35         3.97 o
   0  11   5          8.09         10.23         2.70 o
   0 -12   6          4.41          1.04         2.84 o
   1 -12   6          1.84          1.37         2.66 o
   2 -12   6          2.90          2.02         2.67 o
   3 -12   6         10.05          3.22         3.56 o
   4 -12   6          1.24         -2.68         3.09 o
  -2 -11   6          0.93          2.24         2.84 o
  -1 -11   6          0.73         -0.36         3.16 o
   0 -11   6         18.81         15.12         3.32 o
   1 -11   6          4.31          4.61         3.21 o
   2 -11   6          6.60          6.21         2.59 o
   3 -11   6          9.53          6.76         2.90 o
   4 -11   6          0.02          0.91         2.19 o
   5 -11   6          3.18         -0.24         4.04 o
  -3 -10   6         10.80          6.99         3.24 o
  -2 -10   6          6.77          8.05         3.02 o
  -1 -10   6          8.29          7.37         2.57 o
   0 -10   6         50.40         40.77         3.10 o
   1 -10   6         38.44         37.96         3.22 o
   2 -10   6          2.54          6.67         2.88 o
   3 -10   6          5.51          1.65         3.09 o
   4 -10   6          3.60          4.13         2.10 o
   5 -10   6          5.48          3.89         2.04 o
  -4  -9   6          4.85          5.21         3.24 o
  -3  -9   6         13.97         11.23         2.78 o
  -2  -9   6          6.55          1.71         2.47 o
  -1  -9   6          0.08          3.48         2.74 o
   0  -9   6         13.54          9.32         2.86 o
   1  -9   6         39.32         33.53         2.88 o
   2  -9   6          8.28          7.71         2.98 o
   3  -9   6         34.85         34.26         3.24 o
   4  -9   6         65.08         69.39         2.28 o
   5  -9   6          3.12          5.36         6.86 o
   6  -9   6         15.09         13.62         2.32 o
  -5  -8   6          2.32          4.68         2.77 o
  -4  -8   6         18.51         15.96         3.07 o
  -3  -8   6          5.63          4.06         2.57 o
  -2  -8   6         30.16         30.41         3.04 o
  -1  -8   6        168.12        143.59         3.88 o
   0  -8   6          8.69          5.16         3.15 o
   1  -8   6        204.95        210.90         3.88 o
   2  -8   6         24.33         23.48         3.17 o
   3  -8   6         10.63         10.99         2.95 o
   4  -8   6          6.60          3.43         2.08 o
   5  -8   6         19.22         22.64         2.19 o
   6  -8   6          8.22          7.51         2.25 o
  -6  -7   6          0.79          1.12         3.35 o
  -5  -7   6          0.44          1.98         3.08 o
  -4  -7   6          1.83         -0.36         3.02 o
  -3  -7   6          7.09          5.17         2.96 o
  -2  -7   6         15.64         15.03         3.15 o
  -1  -7   6          0.19          2.18         3.18 o
   0  -7   6        118.20        130.04         3.64 o
   1  -7   6        104.66        114.20         3.51 o
   2  -7   6         37.93         33.87         3.07 o
   3  -7   6         60.31         57.28         2.28 o
   4  -7   6        109.05        110.93         2.60 o
   5  -7   6          6.34          8.50         2.11 o
   6  -7   6         20.24         20.13         3.37 o
  -6  -6   6          1.65          3.84         3.09 o
  -5  -6   6         11.84         14.25         2.63 o
  -4  -6   6         47.40         43.07         3.21 o
  -3  -6   6         47.32         47.25         3.41 o
  -2  -6   6        110.65        104.78         3.62 o
  -1  -6   6         84.74         85.38         3.24 o
   0  -6   6         37.33         37.69         3.41 o
   1  -6   6         96.79         96.60         3.52 o
   2  -6   6         18.01         18.34         3.06 o
   3  -6   6         55.31         54.54         2.37 o
   4  -6   6        165.73        162.43         2.83 o
   5  -6   6         21.73         20.38         3.10 o
   6  -6   6         31.03         28.54         5.54 o
   7  -6   6         13.12         13.66         2.76 o
  -7  -5   6          3.86          1.77         3.25 o
  -6  -5   6         13.40         14.59         3.22 o
  -5  -5   6         10.26          9.78         2.66 o
  -4  -5   6        219.90        216.49         4.40 o
  -3  -5   6        101.19         99.11         3.23 o
  -2  -5   6        137.65        143.11         4.10 o
  -1  -5   6         83.16         81.73         3.31 o
   0  -5   6         36.03         43.33         3.27 o
   1  -5   6         50.86         55.41         3.28 o
   2  -5   6          6.93          5.04         2.72 o
   3  -5   6        136.30        147.07         5.01 o
   4  -5   6         50.31         48.02         5.20 o
   5  -5   6         15.84         13.59         2.36 o
   6  -5   6          6.28          4.90         2.43 o
   7  -5   6         11.52         13.45         2.52 o
  -7  -4   6          2.38          3.09         3.06 o
  -6  -4   6         25.67         25.82         2.95 o
  -5  -4   6          5.34          1.55         2.89 o
  -4  -4   6         38.13         44.80         3.27 o
  -3  -4   6        100.10         94.81         3.90 o
  -2  -4   6        196.95        208.45         4.14 o
  -1  -4   6        146.42        162.15         4.23 o
   0  -4   6        287.70        276.45         4.92 o
   1  -4   6         76.90         71.61         3.54 o
   2  -4   6         36.99         41.28         2.41 o
   3  -4   6        270.23        269.91         4.98 o
   4  -4   6         25.51         24.72         2.28 o
   5  -4   6         68.21         69.57         2.59 o
   6  -4   6          1.36          3.59         2.27 o
   7  -4   6          0.68         -0.01         2.74 o
  -7  -3   6         16.57          5.59         3.12 o
  -6  -3   6          1.23          2.06         2.52 o
  -5  -3   6          4.33          7.04         2.90 o
  -4  -3   6         19.08         23.00         2.78 o
  -3  -3   6         78.28         75.15         3.48 o
  -2  -3   6         46.10         48.86         3.48 o
  -1  -3   6         73.97         74.47         3.69 o
   0  -3   6         51.48         46.86         3.44 o
   1  -3   6        227.33        237.89         5.16 o
   2  -3   6          5.91          9.41         2.24 o
   3  -3   6         78.34         71.12         2.47 o
   4  -3   6          8.63         11.65         2.19 o
   5  -3   6         59.97         65.65         2.54 o
   6  -3   6          5.94          6.85         3.45 o
   7  -3   6         22.25         19.95         3.84 o
  -8  -2   6          5.07          2.00         2.75 o
  -7  -2   6          4.70          5.52         3.08 o
  -6  -2   6         18.17         10.56         2.92 o
  -5  -2   6         12.85          8.38         3.03 o
  -4  -2   6         60.56         66.42         3.07 o
  -3  -2   6         22.44         19.65         3.16 o
  -2  -2   6        418.95        418.12         6.13 o
  -1  -2   6        247.85        258.72         5.63 o
   0  -2   6        590.14        632.60         8.40 o
   1  -2   6        690.10        719.44         8.62 o
   2  -2   6        211.26        243.70         4.14 o
   3  -2   6         40.61         38.34         2.44 o
   4  -2   6         60.59         52.67         2.33 o
   5  -2   6         36.35         40.73         5.04 o
   6  -2   6          0.05          0.66         2.29 o
  -8  -1   6          0.45         -0.26         3.21 o
  -7  -1   6          0.32         -0.25         2.63 o
  -6  -1   6         11.34          8.34         2.41 o
  -5  -1   6         88.01         90.84         3.58 o
  -4  -1   6          9.55          8.33         2.87 o
  -3  -1   6         88.42         87.43         3.74 o
  -2  -1   6        101.06        109.25         4.22 o
  -1  -1   6        171.26        181.29         5.94 o
   0  -1   6         21.27         20.05         4.63 o
   1  -1   6        244.16        268.46        10.16 o
   2  -1   6        141.42        142.00         3.62 o
   3  -1   6        153.98        171.38         3.91 o
   4  -1   6         50.16         54.77         3.10 o
   5  -1   6         73.05         71.16         2.66 o
   6  -1   6         18.40         19.63         2.44 o
  -8   0   6          0.68          0.74         2.70 o
  -7   0   6          7.30         13.06         2.77 o
  -6   0   6         12.27         10.87         3.05 o
  -5   0   6         42.98         50.47         3.36 o
  -4   0   6         62.38         71.04         3.48 o
  -3   0   6        233.74        238.90         5.08 o
  -2   0   6        151.51        158.66         5.44 o
  -1   0   6        775.54        844.62        15.09 o
   1   0   6         21.30         20.50         2.33 o
   2   0   6         80.22         88.68         5.98 o
   3   0   6          2.55          4.19         2.84 o
   4   0   6         39.81         36.21         2.37 o
   5   0   6         20.48         23.50         2.21 o
   6   0   6         11.91         10.84         2.44 o
  -9   1   6          2.71          2.97         3.20 o
  -8   1   6          4.32          5.59         3.18 o
  -7   1   6          2.28          5.61         2.58 o
  -6   1   6          3.46          0.63         3.02 o
  -5   1   6         46.78         47.31         3.22 o
  -4   1   6        163.18        161.17         4.20 o
  -3   1   6         74.44         79.83         4.08 o
  -2   1   6        786.84        811.50        10.84 o
   1   1   6        119.63        112.53         2.91 o
   2   1   6          6.87         12.27         2.09 o
   3   1   6         21.30         21.46         3.07 o
   4   1   6          6.15          7.47         2.07 o
   5   1   6          6.77          4.24         2.12 o
   6   1   6         19.54         21.00         2.44 o
  -9   2   6          3.64          4.63         3.17 o
  -8   2   6          2.36          0.53         2.83 o
  -7   2   6          9.21         13.82         2.87 o
  -6   2   6         23.42         26.13         3.17 o
  -5   2   6         12.78         11.53         3.05 o
  -4   2   6         44.43         40.97         3.56 o
  -3   2   6        306.61        294.15         5.79 o
   0   2   6         43.63         44.15         2.89 o
   1   2   6        253.52        258.83         4.66 o
   2   2   6         67.18         69.09         2.55 o
   3   2   6         12.09         12.74         2.74 o
   4   2   6         37.92         41.49         2.51 o
   5   2   6         10.72          9.70         2.90 o
  -9   3   6          0.80          1.42         3.41 o
  -8   3   6         10.57          5.16         2.91 o
  -7   3   6         15.86         17.20         3.08 o
  -6   3   6          9.23         10.26         2.92 o
  -5   3   6         39.17         39.83         3.08 o
  -4   3   6        143.61        136.70         3.93 o
   0   3   6        176.71        167.90         3.89 o
   1   3   6          0.57         -0.18         2.10 o
   2   3   6         14.84          9.18         2.51 o
   3   3   6          8.85          8.28         2.36 o
   4   3   6         40.72         44.30         2.60 o
   5   3   6         33.94         34.41         2.57 o
  -9   4   6          7.41         -0.49         3.38 o
  -8   4   6          3.17         -2.08         3.08 o
  -7   4   6         12.50         11.27         2.53 o
  -6   4   6          9.60         11.73         3.05 o
  -5   4   6         80.41         79.15         3.43 o
   0   4   6        109.95        113.85         2.81 o
   1   4   6          7.83          5.18         2.21 o
   2   4   6         50.68         52.88         2.99 o
   3   4   6         54.50         62.83         2.42 o
   4   4   6         17.33         20.21         2.36 o
   5   4   6         29.88         34.11         3.52 o
  -9   5   6          2.52         -0.21         2.99 o
  -8   5   6          3.33          3.61         3.09 o
  -7   5   6         23.15         29.08         3.17 o
   0   5   6         43.73         43.52         3.68 o
   1   5   6        272.48        291.49         4.60 o
   2   5   6        120.96        114.28         3.54 o
   3   5   6          2.68          1.62         2.21 o
   4   5   6          5.14          4.92         3.24 o
  -1   6   6        165.19        163.54         3.94 o
   0   6   6        315.36        313.69         4.77 o
   1   6   6         35.24         38.82         3.11 o
   2   6   6          3.37          2.72         1.97 o
   3   6   6         12.53         16.25         2.48 o
  -1   7   6        247.19        239.53         4.45 o
   0   7   6         53.09         58.35         3.30 o
   1   7   6         32.15         34.93         2.41 o
   2   7   6         27.78         25.94         2.42 o
   3   7   6          2.23          5.14         2.26 o
  -1   8   6         86.09         86.38         3.66 o
   0   8   6         34.43         36.17         2.44 o
   1   8   6         13.75         16.75         2.29 o
   2   8   6          1.66          3.06         2.93 o
  -1   9   6          1.55          0.19         2.99 o
   0   9   6          1.89          2.82         2.40 o
   1   9   6         15.32         21.77         3.51 o
  -1  10   6          6.16          5.55         3.28 o
   0  10   6          1.69          1.52         3.37 o
   0 -12   7          0.02          0.12         3.57 o
   1 -12   7          7.54          6.34         3.50 o
   2 -12   7          3.28          5.52         2.95 o
  -2 -11   7          1.15         -1.08         3.19 o
  -1 -11   7          3.09          1.71         2.93 o
   0 -11   7         10.32         15.47         3.38 o
   1 -11   7          0.29          1.43         2.68 o
   2 -11   7         10.68          6.21         2.85 o
   3 -11   7          1.21          2.39         3.07 o
   4 -11   7          0.95         -0.68         2.23 o
  -3 -10   7          1.80         -3.40         3.40 o
  -2 -10   7          1.68          2.50         2.83 o
  -1 -10   7          7.52          7.43         3.20 o
   0 -10   7          0.63          0.03         3.08 o
   1 -10   7          0.36          0.66         2.93 o
   2 -10   7          8.13          7.57         2.51 o
   3 -10   7          7.35          3.27         2.58 o
   4 -10   7          8.57          8.93         2.34 o
   5 -10   7         14.76         15.92         2.18 o
  -4  -9   7          0.85          0.37         3.39 o
  -3  -9   7          1.20          5.30         3.16 o
  -2  -9   7          4.01          1.25         3.18 o
  -1  -9   7         18.94         19.74         2.54 o
   0  -9   7         50.17         51.57         3.24 o
   1  -9   7         15.71         15.31         2.64 o
   2  -9   7         57.62         59.01         3.23 o
   3  -9   7         39.73         40.54         3.25 o
   4  -9   7         46.52         42.27         2.32 o
   5  -9   7         20.45         23.85         3.53 o
  -5  -8   7          4.23          5.93         3.39 o
  -4  -8   7          5.07          6.69         3.43 o
  -3  -8   7         38.15         37.24         2.87 o
  -2  -8   7         30.46         26.76         2.98 o
  -1  -8   7         39.51         41.21         2.69 o
   0  -8   7         46.64         48.69         3.45 o
   1  -8   7         44.65         43.03         3.48 o
   2  -8   7         67.96         66.04         3.39 o
   3  -8   7         11.22         13.41         3.08 o
   4  -8   7          9.72          9.17         2.01 o
   5  -8   7         38.32         30.59         2.45 o
   6  -8   7          7.19          1.67         2.42 o
  -5  -7   7         15.55         12.76         3.36 o
  -4  -7   7          3.61          4.31         3.16 o
  -3  -7   7          3.06          0.42         2.86 o
  -2  -7   7         28.38         25.73         3.21 o
  -1  -7   7        253.19        241.62         4.69 o
   0  -7   7         14.94         17.29         2.96 o
   1  -7   7         18.59         14.84         3.18 o
   2  -7   7        284.79        275.58         4.71 o
   3  -7   7        155.27        159.05         3.19 o
   4  -7   7         15.71         13.92         2.21 o
   5  -7   7          3.20          2.80         2.10 o
   6  -7   7          3.21          2.14         2.25 o
  -6  -6   7          5.99          1.50         3.22 o
  -5  -6   7          6.92          5.91         2.92 o
  -4  -6   7         14.00         15.78         2.96 o
  -3  -6   7         16.22         16.84         3.23 o
  -2  -6   7        164.46        157.25         4.17 o
  -1  -6   7         79.44         83.86         3.42 o
   0  -6   7        110.65        112.99         3.73 o
   1  -6   7         28.27         30.55         3.24 o
   2  -6   7        136.21        136.31         3.91 o
   3  -6   7          2.59          3.08         2.22 o
   4  -6   7         23.53         25.29         2.22 o
   5  -6   7         11.67          9.49         5.15 o
   6  -6   7          9.35          8.94         2.66 o
  -7  -5   7          2.18          2.99         3.14 o
  -6  -5   7         14.68         15.60         3.22 o
  -5  -5   7          7.69          9.40         2.65 o
  -4  -5   7         50.09         51.26         3.29 o
  -3  -5   7         60.17         66.48         3.65 o
  -2  -5   7        115.61        113.45         3.83 o
  -1  -5   7         21.32         25.43         3.04 o
   0  -5   7        101.56        108.94         3.69 o
   1  -5   7          2.04         -0.31         2.79 o
   2  -5   7        190.44        191.68         3.10 o
   3  -5   7         30.30         29.48         2.25 o
   4  -5   7         51.26         53.76         2.46 o
   5  -5   7         23.63         24.18         2.35 o
   6  -5   7          6.78          3.94         2.52 o
  -7  -4   7          3.89          2.66         2.98 o
  -6  -4   7          8.88          9.20         3.24 o
  -5  -4   7         11.88         14.96         2.91 o
  -4  -4   7         38.56         33.12         3.46 o
  -3  -4   7          4.66          8.98         2.96 o
  -2  -4   7         93.62         98.27         3.72 o
  -1  -4   7         37.70         36.51         3.26 o
   0  -4   7          7.44          8.89         3.20 o
   1  -4   7         32.70         30.47         3.57 o
   2  -4   7         12.37         15.22         2.44 o
   3  -4   7          6.23          5.81         2.18 o
   4  -4   7         22.92         24.27         2.18 o
   5  -4   7          0.54          2.13         2.11 o
   6  -4   7          6.10          5.39         2.99 o
  -8  -3   7          1.57          0.59         3.16 o
  -7  -3   7          3.10         -0.65         2.71 o
  -6  -3   7          7.68          7.68         2.86 o
  -5  -3   7          0.62         -1.91         2.78 o
  -4  -3   7         12.23         13.54         3.09 o
  -3  -3   7         84.51         81.12         3.60 o
  -2  -3   7         11.27         11.69         3.37 o
  -1  -3   7         55.94         53.91         3.48 o
   0  -3   7         53.07         55.78         3.87 o
   1  -3   7         76.93         81.18         4.06 o
   2  -3   7         73.46         74.40         3.95 o
   3  -3   7        263.78        275.72         3.54 o
   4  -3   7          2.33          1.63         2.13 o
   5  -3   7         33.59         34.73         2.54 o
   6  -3   7         13.12         15.18         2.72 o
  -8  -2   7          2.22          4.49         3.09 o
  -7  -2   7          4.11          3.15         3.14 o
  -6  -2   7          2.64          6.91         2.90 o
  -5  -2   7         31.48         34.61         3.36 o
  -4  -2   7         42.08         44.82         3.43 o
  -3  -2   7         42.71         41.35         3.35 o
  -2  -2   7        212.08        212.16         5.10 o
  -1  -2   7        362.98        378.16         6.86 o
   0  -2   7         66.96         67.27         4.28 o
   1  -2   7         52.20         53.35         2.80 o
   2  -2   7         27.53         24.74         3.07 o
   3  -2   7          5.72          8.25         2.89 o
   4  -2   7         26.59         32.14         5.38 o
   5  -2   7         18.53         20.81         2.31 o
   6  -2   7         38.73         40.95         2.79 o
  -8  -1   7          2.79          2.79         2.91 o
  -7  -1   7          3.23          1.53         2.87 o
  -6  -1   7         10.25          7.50         3.00 o
  -5  -1   7         46.97         53.64         2.95 o
  -4  -1   7         17.11         17.47         2.94 o
  -3  -1   7        208.09        215.37         4.94 o
  -2  -1   7        136.97        131.13         4.77 o
  -1  -1   7        383.35        394.25         8.17 o
   0  -1   7        178.11        191.12         5.14 o
   1  -1   7        103.74         99.78         5.40 o
   2  -1   7         72.78         62.49         2.45 o
   3  -1   7         85.05         88.12         3.34 o
   4  -1   7         24.83         25.55         2.34 o
   5  -1   7         12.08         10.75         2.55 o
   6  -1   7         27.57         24.56         2.50 o
  -8   0   7          0.98          0.58         2.52 o
  -7   0   7         12.87         15.78         2.78 o
  -6   0   7          2.01          2.78         2.95 o
  -5   0   7          9.63         10.64         3.03 o
  -4   0   7        152.63        145.00         4.02 o
  -3   0   7        388.40        401.77         6.23 o
  -2   0   7         62.55         60.88         4.31 o
  -1   0   7         47.58         40.29         7.31 o
   1   0   7         45.18         47.44         2.25 o
   2   0   7          5.75          7.71         2.35 o
   3   0   7         27.88         30.18         3.16 o
   4   0   7        102.93        109.17         3.57 o
   5   0   7          2.79          3.83         2.28 o
   6   0   7          5.92          0.99         3.70 o
  -8   1   7          2.71         -1.13         3.06 o
  -7   1   7          1.06          0.12         2.45 o
  -6   1   7         24.76         16.67         3.01 o
  -5   1   7         58.91         64.08         3.36 o
  -4   1   7        180.44        204.83         4.75 o
  -3   1   7         13.94         17.27         3.39 o
  -2   1   7         45.59         48.56         4.75 o
   1   1   7         51.86         52.07         2.63 o
   2   1   7         27.26         26.92         2.34 o
   3   1   7         32.71         35.73         3.35 o
   4   1   7         24.58         22.41         2.67 o
   5   1   7         40.41         42.31         3.16 o
  -9   2   7          1.21         -2.98         3.32 o
  -8   2   7          0.07          0.22         3.06 o
  -7   2   7         20.06         20.33         2.98 o
  -6   2   7          3.94          4.81         2.89 o
  -5   2   7        111.31        112.81         4.02 o
  -4   2   7         40.23         42.67         3.57 o
  -3   2   7          2.73          1.49         3.09 o
   1   2   7        108.77        114.03         2.96 o
   2   2   7         12.90         13.37         2.06 o
   3   2   7        154.76        169.91         7.83 o
   4   2   7         48.63         59.43         2.89 o
   5   2   7         26.64         26.67         2.53 o
  -9   3   7          3.51          3.26         3.09 o
  -8   3   7          0.47          2.74         3.06 o
  -7   3   7          1.00         -1.16         2.85 o
  -6   3   7          4.99          5.48         2.90 o
  -5   3   7         47.76         52.87         3.27 o
  -4   3   7          2.97          3.41         3.21 o
   0   3   7         17.00         18.09         2.26 o
   1   3   7         81.81         81.41         3.16 o
   2   3   7         61.56         58.15         2.51 o
   3   3   7         59.16         55.68         3.15 o
   4   3   7          5.91          7.73         2.79 o
   5   3   7         10.08          7.29         2.41 o
  -9   4   7          0.19         -0.37         3.32 o
  -8   4   7          2.46          2.21         2.78 o
  -7   4   7          8.25          2.91         2.77 o
  -6   4   7         28.76         31.83         3.17 o
  -5   4   7         22.27         17.32         3.10 o
   0   4   7        116.80        115.66         3.20 o
   1   4   7         67.19         73.60         2.76 o
   2   4   7         17.45         15.83         2.01 o
   3   4   7        103.65        106.76         3.68 o
   4   4   7          7.06          5.99         2.94 o
  -9   5   7          6.14          8.48         3.33 o
  -8   5   7          0.39         -0.13         2.85 o
  -7   5   7          4.45          6.25         3.08 o
   0   5   7         96.82        104.60         3.73 o
   1   5   7         49.11         55.15         2.37 o
   2   5   7         38.71         41.10         2.25 o
   3   5   7         28.10         29.08         3.33 o
   4   5   7         11.98         13.56         2.58 o
   0   6   7          4.43          4.53         2.19 o
   1   6   7         12.16         14.73         2.80 o
   2   6   7          1.45         -0.73         2.95 o
   3   6   7          5.19          8.42         2.68 o
   0   7   7          8.26          4.85         1.89 o
   1   7   7         14.90         17.43         2.94 o
   2   7   7          3.46          6.95         2.97 o
   0   8   7         18.85         23.98         3.12 o
   1   8   7          5.94          3.44         2.94 o
   2   8   7          3.25          7.25         3.22 o
   0   9   7         17.72         18.59         3.38 o
   1   9   7          0.25         -1.34         2.87 o
  -1 -11   8          1.85          1.09         3.36 o
   0 -11   8         10.16          6.53         3.44 o
   1 -11   8          5.92          6.93         2.95 o
   2 -11   8          6.73          3.89         3.16 o
   3 -11   8          4.61          2.29         2.95 o
  -3 -10   8          2.54          1.72         3.25 o
  -2 -10   8         12.11          0.99         3.53 o
  -1 -10   8          0.80          3.99         2.61 o
   0 -10   8          0.42          1.23         3.12 o
   1 -10   8          5.35          4.48         2.88 o
   2 -10   8         15.44         15.26         3.20 o
   3 -10   8          7.76          1.85         3.12 o
   4 -10   8          7.62          6.57         2.22 o
  -4  -9   8          7.50          7.36         3.64 o
  -3  -9   8         10.36          7.07         3.28 o
  -2  -9   8          5.87          2.78         2.94 o
  -1  -9   8          1.74          2.45         2.77 o
   0  -9   8         12.24         11.65         3.06 o
   1  -9   8         19.31         15.58         3.10 o
   2  -9   8         26.83         25.96         3.10 o
   3  -9   8          7.38          9.57         3.11 o
   4  -9   8          5.63          4.88         2.29 o
   5  -9   8          1.14         -0.99         2.45 o
  -5  -8   8          8.41          3.83         3.30 o
  -4  -8   8         14.94         10.22         3.31 o
  -3  -8   8          2.23          3.48         3.15 o
  -2  -8   8          5.54          5.59         3.00 o
  -1  -8   8         26.44         22.32         3.00 o
   0  -8   8         90.35         77.40         3.40 o
   1  -8   8         35.05         36.20         3.28 o
   2  -8   8         14.68         12.63         3.22 o
   3  -8   8         42.34         44.51         2.51 o
   4  -8   8         30.43         24.07         2.33 o
   5  -8   8          5.81          2.93         2.45 o
  -5  -7   8          4.76          3.51         3.35 o
  -4  -7   8          5.69          8.87         3.13 o
  -3  -7   8          2.25          4.75         2.46 o
  -2  -7   8         74.24         74.09         3.61 o
  -1  -7   8         77.60         70.20         3.53 o
   0  -7   8        165.75        155.27         4.09 o
   1  -7   8        227.04        235.09         4.56 o
   2  -7   8         96.55         96.37         3.57 o
   3  -7   8         18.24         16.65         2.26 o
   4  -7   8         30.11         30.06         3.66 o
   5  -7   8          8.87          5.82         2.97 o
  -6  -6   8          2.76          3.06         3.41 o
  -5  -6   8          3.98          6.76         2.61 o
  -4  -6   8         17.25         15.66         2.62 o
  -3  -6   8         98.68         99.92         3.65 o
  -2  -6   8        129.32        125.59         3.88 o
  -1  -6   8         15.45         13.39         3.19 o
   0  -6   8        137.93        124.91         3.94 o
   1  -6   8        189.71        184.73         4.37 o
   2  -6   8         20.91         25.62         3.09 o
   3  -6   8          1.90          2.94         2.10 o
   4  -6   8         21.91         25.68         2.30 o
   5  -6   8          7.56          7.10         2.38 o
  -6  -5   8          3.70          4.14         3.23 o
  -5  -5   8         20.97         26.94         2.88 o
  -4  -5   8         39.14         37.53         3.05 o
  -3  -5   8         81.39         80.05         3.59 o
  -2  -5   8         58.90         56.31         3.53 o
  -1  -5   8        171.79        159.97         4.35 o
   0  -5   8        125.27        124.79         4.24 o
   1  -5   8        145.74        137.87         4.02 o
   2  -5   8         17.15         16.08         1.99 o
   3  -5   8         71.08         67.69         6.21 o
   4  -5   8         21.55         22.01         2.47 o
   5  -5   8         19.98         16.14         3.60 o
   6  -5   8          0.05         -0.02         3.64 o
  -7  -4   8          3.29          6.06         3.32 o
  -6  -4   8          2.18          1.40         2.91 o
  -5  -4   8         47.84         46.42         3.25 o
  -4  -4   8          1.83          1.00         2.73 o
  -3  -4   8         41.72         32.24         3.29 o
  -2  -4   8         37.08         39.30         3.27 o
  -1  -4   8         46.80         49.44         3.91 o
   0  -4   8         13.54         10.20         3.59 o
   1  -4   8         64.59         60.86         4.00 o
   2  -4   8         57.71         61.31         4.21 o
   3  -4   8         55.18         58.89         2.65 o
   4  -4   8         15.54         18.03         3.84 o
   5  -4   8          3.31          4.12         2.35 o
   6  -4   8         11.52         10.87         2.94 o
  -7  -3   8          8.86          4.58         3.07 o
  -6  -3   8          6.27          7.49         2.49 o
  -5  -3   8         32.25         38.60         3.40 o
  -4  -3   8         20.61         16.93         3.16 o
  -3  -3   8         36.38         34.63         3.34 o
  -2  -3   8        108.00        101.33         4.26 o
  -1  -3   8         21.46         21.45         3.50 o
   0  -3   8         49.13         48.39         3.88 o
   1  -3   8         53.30         53.90         4.17 o
   2  -3   8        109.30        110.09         4.59 o
   3  -3   8        120.71        120.83         4.38 o
   4  -3   8         13.51         14.25         2.25 o
   5  -3   8         13.38         13.74         2.41 o
   6  -3   8          0.88          0.79         3.75 o
  -8  -2   8          5.61          3.39         3.12 o
  -7  -2   8          4.71          2.44         3.11 o
  -6  -2   8          9.53         10.55         2.64 o
  -5  -2   8         38.45         43.38         3.05 o
  -4  -2   8         13.81         15.66         3.16 o
  -3  -2   8         53.38         57.68         3.84 o
  -2  -2   8          4.49          3.27         3.23 o
  -1  -2   8          0.08         -1.46         3.85 o
   0  -2   8        185.18        185.17         5.99 o
   1  -2   8        162.16        165.66         4.60 o
   2  -2   8         47.73         42.51         3.07 o
   3  -2   8         71.95         77.65         3.41 o
   4  -2   8         44.33         47.14         3.28 o
   5  -2   8         38.72         33.08         2.64 o
  -8  -1   8          1.08          3.94         3.26 o
  -7  -1   8          4.99          2.73         3.08 o
  -6  -1   8          6.67         10.43         2.85 o
  -5  -1   8         29.12         29.70         3.03 o
  -4  -1   8         24.66         29.67         3.07 o
  -3  -1   8        304.41        346.45         5.94 o
  -2  -1   8         75.51         68.65         4.63 o
  -1  -1   8         32.93         37.67         4.82 o
   0  -1   8         45.53         40.71         3.99 o
   1  -1   8        139.03        136.19         5.54 o
   2  -1   8         14.18         15.94         2.48 o
   3  -1   8         85.46         95.09         4.70 o
   4  -1   8         27.47         28.91         3.04 o
   5  -1   8         32.31         32.28         2.76 o
  -8   0   8          1.65         -1.56         3.06 o
  -7   0   8          1.54          2.21         2.93 o
  -6   0   8         12.49         13.51         2.85 o
  -5   0   8         68.17         58.02         3.49 o
  -4   0   8         26.23         30.72         3.59 o
  -3   0   8         81.03         81.62         4.11 o
  -2   0   8         18.74         20.23         4.13 o
   1   0   8         11.66         13.63         4.19 o
   2   0   8        214.75        214.05         6.41 o
   3   0   8         44.05         47.54         4.28 o
   4   0   8         23.65         26.80         3.11 o
   5   0   8          9.54          6.43         2.99 o
  -8   1   8          0.56          0.42         2.78 o
  -7   1   8          2.25          4.39         3.03 o
  -6   1   8         61.68         33.86         3.45 o
  -5   1   8         15.00          4.83         3.17 o
  -4   1   8         63.55         64.62         3.82 o
  -3   1   8        133.62        141.51         5.13 o
   1   1   8        362.44        358.02         4.54 o
   2   1   8         62.41         61.84         2.45 o
   3   1   8          9.42          8.36         2.12 o
   4   1   8         32.52         23.91         3.38 o
   5   1   8          0.41          2.37         2.80 o
  -8   2   8          2.25          1.87         2.81 o
  -7   2   8         20.20         19.59         3.22 o
  -6   2   8         41.65         45.06         3.16 o
  -5   2   8         66.25         67.03         3.63 o
  -4   2   8         11.88         14.21         3.40 o
  -3   2   8         14.03         13.40         3.55 o
   1   2   8         46.14         38.19         2.80 o
   2   2   8         64.21         63.37         2.38 o
   3   2   8         30.98         33.71         4.64 o
   4   2   8          5.45          6.71         2.51 o
  -9   3   8          1.60          0.44         3.36 o
  -8   3   8          0.64         -1.31         2.97 o
  -7   3   8          2.50          3.82         3.03 o
  -6   3   8          7.81          8.65         2.83 o
  -5   3   8         24.54         26.25         3.44 o
   1   3   8         74.53         66.68         5.84 o
   2   3   8         49.37         54.57         2.55 o
   3   3   8         10.85         14.14         2.53 o
   4   3   8          5.73          5.15         2.15 o
  -8   4   8          5.96          1.49         2.79 o
  -7   4   8          4.96          3.22         2.89 o
  -6   4   8         16.43         21.12         2.96 o
   0   4   8         53.02         49.07         3.03 o
   1   4   8         21.49         20.70         2.54 o
   2   4   8         18.16         18.14         2.43 o
   3   4   8          0.94         -0.26         2.32 o
   4   4   8          5.45          3.15         2.40 o
  -8   5   8          5.14          2.67         2.86 o
   0   5   8         31.53         37.00         2.49 o
   1   5   8         35.80         31.78         2.73 o
   2   5   8         15.38         12.29         2.23 o
   3   5   8         11.65         14.67         2.58 o
   0   6   8        100.60        110.39         3.52 o
   1   6   8          6.74          4.69         2.49 o
   2   6   8         10.09         10.21         2.44 o
   0   7   8         12.02         12.73         3.08 o
   1   7   8          4.44          3.95         2.47 o
   2   7   8          8.65          7.51         2.70 o
   0   8   8          3.61          1.72         3.21 o
   1   8   8          2.60          1.43         2.54 o
   0   9   8          3.50          5.40         3.24 o
   0 -11   9         25.12         24.20         3.40 o
   1 -11   9          3.39          3.98         3.23 o
   2 -11   9          6.76          7.10         2.99 o
  -2 -10   9         13.88          7.76         3.48 o
  -1 -10   9          2.30          4.51         2.97 o
   0 -10   9          0.60         -0.32         3.29 o
   1 -10   9          0.38         -0.11         3.34 o
   2 -10   9         11.05         14.16         3.28 o
   3 -10   9          2.37          1.75         3.06 o
  -3  -9   9          6.64          5.44         2.97 o
  -2  -9   9          5.89          6.55         3.06 o
  -1  -9   9          4.02          2.59         2.89 o
   0  -9   9          5.65          4.86         3.02 o
   1  -9   9          3.10          2.12         3.09 o
   2  -9   9          3.12          6.51         3.13 o
   3  -9   9          6.71          4.20         3.59 o
   4  -9   9          9.37          7.92         2.58 o
  -4  -8   9          2.25          1.99         3.27 o
  -3  -8   9          3.11          6.85         3.08 o
  -2  -8   9          9.73          4.04         2.99 o
  -1  -8   9         19.49         18.58         3.31 o
   0  -8   9         35.69         33.69         3.22 o
   1  -8   9          8.53          8.31         3.09 o
   2  -8   9         19.54         23.40         3.23 o
   3  -8   9          2.97          2.60         2.07 o
   4  -8   9         15.62         15.65         2.43 o
  -5  -7   9          1.31          3.05         2.96 o
  -4  -7   9          6.66          3.89         3.13 o
  -3  -7   9          5.04          5.92         2.83 o
  -2  -7   9         48.00         48.65         3.31 o
  -1  -7   9         58.01         52.36         3.36 o
   0  -7   9         45.25         37.76         3.23 o
   1  -7   9         10.41         10.63         2.99 o
   2  -7   9         54.71         54.21         3.59 o
   3  -7   9          6.15          2.82         2.18 o
   4  -7   9         19.27         21.34         2.55 o
   5  -7   9          8.31          3.58         2.78 o
  -6  -6   9         11.08          8.60         3.48 o
  -5  -6   9          6.79          4.90         3.09 o
  -4  -6   9         34.49         33.91         3.23 o
  -3  -6   9         32.51         32.16         3.30 o
  -2  -6   9        189.70        177.17         4.14 o
  -1  -6   9         92.97         93.10         3.67 o
   0  -6   9        105.80        103.64         3.74 o
   1  -6   9          6.40          4.11         2.90 o
   2  -6   9          7.39          6.78         2.30 o
   3  -6   9         48.46         48.78         2.91 o
   4  -6   9         23.91         25.33         2.88 o
   5  -6   9         11.23          8.90         2.59 o
  -6  -5   9          3.15          2.85         3.11 o
  -5  -5   9          1.66          1.12         3.06 o
  -4  -5   9         78.25         69.24         3.46 o
  -3  -5   9         23.82         23.49         3.10 o
  -2  -5   9         93.41         88.83         3.72 o
  -1  -5   9         34.01         36.54         3.23 o
   0  -5   9          6.95          5.13         3.30 o
   1  -5   9         89.09         84.61         3.94 o
   2  -5   9        124.31        124.33         3.05 o
   3  -5   9         65.47         66.01         2.98 o
   4  -5   9          3.72          3.13         2.59 o
   5  -5   9         19.93         19.42         2.81 o
  -7  -4   9          2.15          1.20         3.39 o
  -6  -4   9         13.85          9.59         3.14 o
  -5  -4   9         15.88          6.57         3.27 o
  -4  -4   9          7.86          9.22         2.97 o
  -3  -4   9         64.46         60.66         3.61 o
  -2  -4   9         48.25         43.54         3.62 o
  -1  -4   9         18.62         21.63         3.69 o
   0  -4   9         31.16         26.80         4.01 o
   1  -4   9        390.95        381.03         6.41 o
   2  -4   9          8.55          8.13         3.34 o
   3  -4   9         93.09         90.82         4.56 o
   4  -4   9          6.27          6.70         2.69 o
   5  -4   9         10.59          2.14         3.72 o
  -7  -3   9         13.76          0.32         3.26 o
  -6  -3   9          2.79          5.67         2.91 o
  -5  -3   9         25.62         29.44         3.26 o
  -4  -3   9          1.61          0.82         2.87 o
  -3  -3   9         85.17         78.21         3.72 o
  -2  -3   9         54.82         54.19         4.09 o
  -1  -3   9          3.88          3.31         3.86 o
   0  -3   9         69.23         69.88         4.72 o
   1  -3   9        179.98        187.86         4.07 o
   2  -3   9         32.88         28.12         2.65 o
   3  -3   9         67.55         68.68         4.26 o
   5  -3   9         23.90         19.99         2.67 o
  -7  -2   9          2.80          1.68         2.83 o
  -6  -2   9         15.47         24.37         3.24 o
  -5  -2   9         28.54         23.40         3.01 o
  -4  -2   9         19.15         17.19         3.05 o
  -3  -2   9          2.25          1.31         3.06 o
  -2  -2   9         34.89         37.91         4.24 o
  -1  -2   9        307.44        281.25         7.30 o
   0  -2   9         86.17         88.24         3.79 o
   1  -2   9        291.46        287.07        10.31 o
   2  -2   9         94.50         95.13         3.57 o
   3  -2   9         74.21         67.56         3.26 o
   4  -2   9          1.54          1.15         3.10 o
   5  -2   9         12.32         10.05         3.01 o
  -8  -1   9          0.37         -1.39         2.89 o
  -7  -1   9          4.50          2.23         3.06 o
  -6  -1   9          0.28          3.10         3.11 o
  -5  -1   9        126.63        145.43         4.07 o
  -4  -1   9         14.11         12.32         3.22 o
  -3  -1   9         46.44         44.26         4.20 o
  -2  -1   9        123.58        112.48         5.33 o
  -1  -1   9        415.92        395.58        10.13 o
   1  -1   9         53.59         50.76         4.39 o
   2  -1   9         41.12         41.74         3.35 o
   3  -1   9        105.87        111.30         3.48 o
   4  -1   9          0.32         -2.05         2.25 o
   5  -1   9         15.16         15.50         3.06 o
  -8   0   9          3.63          3.08         3.00 o
  -7   0   9         18.86          4.90         3.03 o
  -6   0   9          9.47          4.92         3.03 o
  -5   0   9         34.53         37.55         3.17 o
  -4   0   9         50.26         51.02         3.54 o
  -3   0   9         58.23         52.95         4.51 o
  -2   0   9         47.99         47.25         5.19 o
   2   0   9         12.59         12.69         2.13 o
   3   0   9         45.05         47.35         2.63 o
   4   0   9         13.74         12.69         2.40 o
  -8   1   9          3.06          6.65         3.32 o
  -7   1   9          4.37          3.43         3.06 o
  -6   1   9         24.24         23.95         3.02 o
  -5   1   9         20.97         25.92         2.94 o
  -4   1   9         34.68         36.03         3.89 o
  -3   1   9        114.13        108.33         5.58 o
   2   1   9         37.65         37.64         2.69 o
   3   1   9         77.17         79.95         4.35 o
   4   1   9          2.69          1.80         2.57 o
  -8   2   9          4.86          1.45         3.19 o
  -7   2   9          1.88          2.45         3.16 o
  -6   2   9         44.38         48.53         3.34 o
  -5   2   9         36.47         37.44         3.10 o
  -4   2   9          2.61          2.40         3.46 o
   1   2   9        201.55        203.35         3.90 o
   2   2   9         12.19         12.23         2.24 o
   3   2   9         10.13         10.23         2.55 o
   4   2   9          2.19          1.67         2.68 o
  -8   3   9          3.40          4.00         3.22 o
  -7   3   9         17.25         18.51         3.10 o
  -6   3   9         66.40         67.03         3.65 o
  -5   3   9         59.23         69.27         3.83 o
   1   3   9        111.67        103.76         3.12 o
   2   3   9          3.79          3.37         2.54 o
   3   3   9          5.23          6.68         2.35 o
  -8   4   9         16.44         19.01         3.27 o
  -7   4   9         15.48         19.36         3.10 o
  -6   4   9         13.05         16.95         3.52 o
   1   4   9         20.06         21.20         2.90 o
   2   4   9          2.09          2.67         2.23 o
   3   4   9          0.50          2.70         2.72 o
   1   5   9          1.43          0.13         2.76 o
   2   5   9         11.71         13.97         2.67 o
   1   6   9          4.86          6.13         2.69 o
   2   6   9          1.31          1.34         2.63 o
   1   7   9          5.81          5.93         3.09 o
  -1 -10  10         10.90         12.96         3.41 o
   0 -10  10          1.13          3.67         3.22 o
   1 -10  10          1.12          0.00         3.14 o
   2 -10  10         12.91         16.98         3.58 o
  -3  -9  10          3.08          8.24         3.06 o
  -2  -9  10          5.59          1.76         3.06 o
  -1  -9  10          3.35          3.31         3.33 o
   0  -9  10          2.57          1.44         3.21 o
   1  -9  10          9.98          6.76         3.23 o
   2  -9  10          5.28          1.14         3.42 o
   3  -9  10          2.82          3.92         2.69 o
  -4  -8  10          2.81          1.55         3.26 o
  -3  -8  10          1.42          3.49         3.41 o
  -2  -8  10         32.86         28.22         3.38 o
  -1  -8  10          7.78          6.11         3.19 o
   0  -8  10          2.11          5.61         3.19 o
   1  -8  10          3.95          5.93         3.15 o
   2  -8  10          9.58          5.23         3.63 o
   3  -8  10          5.53          5.37         2.65 o
   4  -8  10          2.27          1.16         4.00 o
  -5  -7  10          2.02          0.68         2.92 o
  -4  -7  10          8.31          6.27         3.42 o
  -3  -7  10         13.42         17.75         3.24 o
  -2  -7  10          5.14          0.22         3.31 o
  -1  -7  10          4.22          5.18         3.10 o
   0  -7  10          0.40          0.04         3.14 o
   1  -7  10          6.67          8.59         3.24 o
   2  -7  10          2.24          3.00         4.25 o
   3  -7  10          9.14         10.29         2.63 o
   4  -7  10          0.52          1.06         2.68 o
  -5  -6  10          9.50          8.96         3.45 o
  -4  -6  10         31.44         30.33         3.13 o
  -3  -6  10         54.15         55.40         3.68 o
  -2  -6  10          3.65          5.96         3.08 o
  -1  -6  10         80.74         85.66         4.12 o
   0  -6  10          6.37          3.48         3.63 o
   1  -6  10         26.86         31.19         3.71 o
   2  -6  10         27.24         30.60         3.47 o
   3  -6  10         31.25         40.20         4.63 o
   4  -6  10          7.90          5.02         2.93 o
  -6  -5  10          9.53         11.80         3.29 o
  -5  -5  10         24.17         21.17         3.40 o
  -4  -5  10          3.31          2.12         3.20 o
  -3  -5  10         21.22         19.84         3.15 o
  -2  -5  10         31.24         26.60         3.69 o
  -1  -5  10         59.98         58.75         3.59 o
   0  -5  10         63.62         66.25         3.83 o
   1  -5  10         57.39         57.81         3.85 o
   2  -5  10          4.39          2.39         3.66 o
   3  -5  10         50.00         55.88         4.36 o
   4  -5  10          4.91          5.87         2.99 o
  -6  -4  10          4.57          4.83         3.32 o
  -5  -4  10          0.03         -0.45         3.09 o
  -4  -4  10         13.30         12.98         3.14 o
  -3  -4  10        165.17        151.89         4.44 o
  -2  -4  10         60.76         56.59         3.45 o
  -1  -4  10        216.89        208.50         5.36 o
   0  -4  10         85.06         79.92         4.30 o
   1  -4  10        243.54        247.78         4.18 o
   2  -4  10         24.09         14.26         3.73 o
   3  -4  10         24.41         31.48         3.90 o
   4  -4  10         12.98          9.10         3.89 o
  -7  -3  10          0.28          0.54         3.27 o
  -6  -3  10          2.75          2.90         3.21 o
  -5  -3  10         20.98         17.11         3.27 o
  -4  -3  10          1.37          0.89         2.88 o
  -3  -3  10          1.82          0.83         3.23 o
  -2  -3  10         46.32         40.57         3.96 o
  -1  -3  10        323.75        284.99         6.46 o
   0  -3  10        124.93        124.64         5.11 o
   1  -3  10        105.86         96.50         4.63 o
   2  -3  10          2.68          3.86         2.68 o
   3  -3  10         22.61         22.12         2.74 o
   4  -3  10          2.62          2.66         2.70 o
  -7  -2  10         18.69         18.74         3.41 o
  -6  -2  10          2.12          0.41         3.19 o
  -5  -2  10          2.20          2.57         3.33 o
  -4  -2  10         22.13         23.96         3.06 o
  -3  -2  10        174.58        182.61         5.03 o
  -2  -2  10         70.57         70.10         4.93 o
  -1  -2  10        206.51        199.18         6.84 o
   0  -2  10         56.20         53.67         4.04 o
   1  -2  10         50.83         49.01         3.95 o
   2  -2  10         17.58         15.75         3.12 o
   3  -2  10         18.44         19.86         3.12 o
   4  -2  10          6.71          7.56         2.98 o
  -8  -1  10          1.50         -1.13         3.15 o
  -7  -1  10         36.08         33.98         3.54 o
  -6  -1  10          3.79          8.87         3.04 o
  -5  -1  10         32.12         28.50         3.29 o
  -4  -1  10          4.61          7.22         2.99 o
  -3  -1  10        215.02        191.65         5.73 o
  -2  -1  10         23.86         26.68         4.83 o
   2  -1  10          7.06          7.92         3.59 o
   3  -1  10         15.06          9.32         3.23 o
   4  -1  10          9.99          4.67         2.52 o
  -8   0  10          1.13          0.62         2.94 o
  -7   0  10          9.39         10.00         3.27 o
  -6   0  10          4.18          0.69         3.08 o
  -5   0  10         30.28         36.02         3.88 o
  -4   0  10          7.82          8.25         3.43 o
  -3   0  10        145.96        143.55         6.04 o
  -2   0  10          6.02          5.20         6.55 o
   3   0  10         11.23         10.74         2.63 o
   4   0  10          4.15          5.35         2.53 o
  -8   1  10          0.36          1.59         3.02 o
  -7   1  10          1.99          3.83         3.00 o
  -6   1  10          3.32          2.63         3.08 o
  -5   1  10         16.40         12.50         3.35 o
  -4   1  10         21.15         23.92         3.57 o
  -3   1  10          7.00          4.65         4.31 o
   3   1  10          0.23         -0.31         2.67 o
  -8   2  10          8.32          6.23         3.05 o
  -7   2  10         12.02          9.91         3.01 o
  -6   2  10         18.95         22.28         3.48 o
  -5   2  10         57.60         57.39         3.72 o
  -4   2  10         36.09         42.09         3.96 o
   2   2  10          1.53          0.24         2.98 o
   3   2  10          0.57         -1.88         2.79 o
  -8   3  10         14.15         13.32         3.58 o
  -7   3  10         30.32         27.46         3.35 o
  -6   3  10         20.14         23.95         3.48 o
  -5   3  10         28.83         32.52         3.56 o
   2   3  10         11.03         15.23         3.07 o
   3   3  10          4.98          2.07         2.83 o
  -8   4  10          4.18          3.12         3.56 o
  -7   4  10         24.34         27.01         3.73 o
   2   4  10          1.13          2.26         3.19 o
   1   5  10          5.99         11.15         3.23 o
   2   5  10         16.74         17.18         3.31 o
   1   6  10          4.20          4.50         3.47 o
  -2  -9  11          3.15          4.45         3.40 o
  -1  -9  11          0.09          0.62         3.46 o
   0  -9  11          4.87          6.00         3.54 o
   1  -9  11          4.77          3.41         3.85 o
   2  -9  11          1.86          1.99         3.98 o
  -3  -8  11          2.29          0.94         2.87 o
  -2  -8  11          0.80          0.11         3.37 o
  -1  -8  11          0.55          0.64         3.26 o
   0  -8  11          6.52          5.59         3.35 o
   1  -8  11          5.32          6.00         3.79 o
   2  -8  11          1.52         -0.22         2.51 o
   3  -8  11         15.72         16.90         2.78 o
  -4  -7  11          1.89          1.09         3.15 o
  -3  -7  11          9.08         10.30         3.35 o
  -2  -7  11          3.51          5.11         3.03 o
  -1  -7  11          3.44          0.92         3.54 o
   0  -7  11          2.12          2.22         3.27 o
   1  -7  11          6.84          7.91         4.02 o
   2  -7  11          2.73          3.28         2.73 o
   3  -7  11         21.51         22.76         2.86 o
  -5  -6  11         20.57         14.59         3.39 o
  -4  -6  11          0.67         -1.66         3.14 o
  -3  -6  11         23.93         22.36         3.13 o
  -2  -6  11          1.76         -3.00         3.44 o
  -1  -6  11          0.78         -1.38         3.63 o
   0  -6  11          1.18         -0.91         3.87 o
   1  -6  11         20.56         21.23         3.95 o
   2  -6  11          1.05          0.60         4.12 o
   3  -6  11         21.67          2.76         4.35 o
  -6  -5  11          0.87          1.63         3.21 o
  -5  -5  11         10.54         12.34         3.04 o
  -4  -5  11          9.81          7.03         3.07 o
  -3  -5  11         27.32         33.01         3.50 o
  -2  -5  11         15.20          9.36         3.88 o
  -1  -5  11         37.22         29.58         3.83 o
   0  -5  11         34.70         32.28         4.07 o
   1  -5  11         48.83         63.59         4.51 o
   2  -5  11         16.52         14.25         3.78 o
   3  -5  11          0.78          2.29         3.89 o
   4  -5  11          4.27          2.88         4.32 o
  -6  -4  11          3.14          0.73         3.19 o
  -5  -4  11         38.11         33.79         3.51 o
  -4  -4  11         17.69         16.82         3.41 o
  -3  -4  11         83.54         87.99         4.03 o
  -2  -4  11         18.71         22.00         3.70 o
  -1  -4  11         38.46         40.02         4.09 o
   0  -4  11         35.98         32.93         4.11 o
   1  -4  11          8.93          7.42         2.85 o
   2  -4  11          2.24          0.31         2.65 o
   3  -4  11          7.78          8.71         2.91 o
   4  -4  11          0.10          0.89         3.13 o
  -7  -3  11          0.31         -3.36         3.36 o
  -6  -3  11          4.15          2.60         3.27 o
  -5  -3  11         23.65         20.37         3.11 o
  -4  -3  11          9.02          5.93         3.62 o
  -3  -3  11         62.35         55.25         3.91 o
  -2  -3  11          7.87          7.68         3.86 o
  -1  -3  11         86.00         70.63         4.85 o
   0  -3  11         43.42         38.25         3.45 o
   1  -3  11          0.23          1.28         3.01 o
   2  -3  11         12.17         12.09         3.27 o
   3  -3  11         10.01          9.50         2.92 o
   4  -3  11          4.88          1.52         3.36 o
  -7  -2  11          5.57          6.77         3.29 o
  -6  -2  11          2.88         -0.96         3.06 o
  -5  -2  11          7.57          5.66         3.56 o
  -4  -2  11         13.56         14.66         3.45 o
  -3  -2  11         71.22         62.59         4.32 o
  -2  -2  11         33.87         29.88         4.12 o
  -1  -2  11         27.81         32.06         5.38 o
   0  -2  11          7.46          6.69         4.93 o
   1  -2  11         16.39         11.82         5.02 o
   2  -2  11          2.93          0.80         3.96 o
   3  -2  11          3.63          5.01         3.54 o
  -7  -1  11          2.07          3.71         3.49 o
  -6  -1  11          3.37          1.51         3.09 o
  -5  -1  11         21.51         20.60         3.92 o
  -4  -1  11         51.58         51.25         3.93 o
  -3  -1  11         99.14         96.51         5.11 o
  -2  -1  11         59.61         55.92         6.09 o
   3  -1  11          5.51          2.91         4.10 o
  -7   0  11          5.17          3.47         3.29 o
  -6   0  11          3.87          5.80         3.54 o
  -5   0  11         86.05         84.00         4.22 o
  -4   0  11         11.11          3.53         3.72 o
  -3   0  11         72.80         58.63         5.28 o
   3   0  11          7.38          2.83         5.47 o
  -8   1  11          2.19         -1.64         3.50 o
  -7   1  11         10.60          9.16         3.34 o
  -6   1  11          1.54         -0.27         3.62 o
  -5   1  11         33.79         42.27         4.03 o
  -4   1  11          4.78          5.70         3.82 o
  -8   2  11         11.41         11.97         3.90 o
  -7   2  11          8.40          6.69         3.91 o
  -6   2  11          5.88          9.65         3.72 o
  -5   2  11         50.13         24.12         4.25 o
  -8   3  11          9.89         11.30         4.27 o
  -7   3  11          2.88          2.41         3.52 o
  -6   3  11         57.05         57.37         4.51 o
  -8   4  11         20.42         19.44         4.08 o
  -2  -8  12          3.77          6.10         4.13 o
  -1  -8  12          3.33          6.51         3.91 o
   0  -8  12         10.63          2.57         3.85 o
   1  -8  12          7.79         10.61         3.57 o
  -3  -7  12          8.80          7.89         3.94 o
  -2  -7  12         17.06         17.52         3.91 o
  -1  -7  12          3.47          4.66         3.84 o
   0  -7  12          3.44          0.57         4.26 o
   1  -7  12         10.98          9.72         4.28 o
   2  -7  12          1.73          0.68         2.82 o
  -4  -6  12          0.13          0.20         3.48 o
  -3  -6  12         14.40         15.18         3.95 o
  -2  -6  12         10.11          8.12         3.92 o
  -1  -6  12          9.01          6.96         3.82 o
   0  -6  12          3.99          0.75         4.03 o
   1  -6  12         22.49         23.57         4.12 o
   2  -6  12          9.68         12.00         4.02 o
  -5  -5  12          6.68          5.28         3.58 o
  -4  -5  12          3.23         -0.39         3.40 o
  -3  -5  12         10.80          7.97         3.78 o
  -2  -5  12          5.02          8.48         3.77 o
  -1  -5  12          8.13          7.47         3.88 o
   0  -5  12          0.06         -0.84         3.88 o
   1  -5  12          2.78          1.72         2.75 o
   2  -5  12          3.77          4.03         2.93 o
   3  -5  12          2.93          1.32         3.11 o
  -6  -4  12          3.89          5.52         3.64 o
  -5  -4  12          7.36          6.24         3.44 o
  -4  -4  12          8.44          7.62         3.50 o
  -3  -4  12         16.49         14.33         4.10 o
  -2  -4  12          2.21          1.01         3.69 o
  -1  -4  12          3.83          2.44         3.91 o
   0  -4  12          3.03          2.12         2.96 o
   1  -4  12          2.12          1.47         3.04 o
   2  -4  12          0.04          1.01         3.01 o
   3  -4  12          1.90          1.93         3.32 o
  -6  -3  12          3.96          2.67         3.93 o
  -5  -3  12         18.85         21.19         4.18 o
  -4  -3  12          5.63          5.83         4.07 o
  -3  -3  12         15.12         16.03         4.14 o
  -2  -3  12         22.60         17.77         4.12 o
  -1  -3  12         42.81         33.43         4.96 o
   0  -3  12          8.09          5.53         3.72 o
   1  -3  12         15.53         15.01         4.11 o
   2  -3  12          3.18          2.50         3.94 o
   3  -3  12          3.63          3.55         3.83 o
  -6  -2  12          2.64          1.81         3.65 o
  -5  -2  12          8.38          8.95         3.98 o
  -4  -2  12          5.38          1.91         3.67 o
  -3  -2  12         33.30         32.86         4.25 o
  -2  -2  12          2.32          1.26         4.55 o
   3  -2  12          7.23          7.34         4.73 o
  -7  -1  12          0.88         -0.37         4.08 o
  -6  -1  12          5.62          4.69         3.83 o
  -5  -1  12          1.46         -0.99         3.83 o
  -4  -1  12         82.71         89.06         4.77 o
  -3  -1  12          4.71          1.64         4.27 o
  -7   0  12          2.04          3.68         3.55 o
  -6   0  12         22.40         19.99         4.03 o
  -5   0  12         14.42          9.67         3.59 o
  -4   0  12          4.39          1.84         4.07 o
  -3   0  12          0.58          0.11         5.49 o
  -7   1  12          4.43          0.72         3.69 o
  -6   1  12          4.21          6.26         3.80 o
  -5   1  12         12.80         12.78         3.70 o
  -4   1  12          0.16          1.61         4.13 o
  -7   2  12         17.95         19.17         4.20 o
  -6   2  12          7.98          8.19         3.77 o
  -5   2  12         15.85         19.80         3.85 o
  -7   3  12         11.72         13.50         3.68 o
  -2  -7  13          0.04          3.30         3.69 o
  -1  -7  13          4.58          2.75         4.00 o
   0  -7  13          4.80          1.26         4.33 o
  -3  -6  13          1.27          6.81         4.08 o
  -2  -6  13          1.36          2.20         3.88 o
  -1  -6  13          2.06          3.22         3.99 o
   0  -6  13          0.99         -1.85         3.90 o
   1  -6  13          1.45          1.56         3.07 o
  -4  -5  13          1.79         -1.68         3.70 o
  -3  -5  13          6.66          6.29         3.96 o
  -2  -5  13          2.44          3.61         3.87 o
  -1  -5  13          1.23          1.82         3.88 o
   0  -5  13          1.36          0.54         2.84 o
   1  -5  13          2.01         -0.76         3.15 o
  -5  -4  13          2.62          3.20         4.04 o
  -4  -4  13          2.47         -1.00         3.90 o
  -3  -4  13          7.06          9.05         3.90 o
  -2  -4  13         20.73         22.90         4.41 o
  -1  -4  13          4.00          2.04         4.03 o
   0  -4  13          4.15          1.04         3.52 o
   1  -4  13          2.63          0.03         3.85 o
   2  -4  13          6.15          2.98         3.99 o
  -5  -3  13          7.18          2.76         4.13 o
  -4  -3  13         17.03         16.17         4.16 o
  -3  -3  13          3.71          2.59         4.11 o
  -2  -3  13          0.83          0.04         4.34 o
  -1  -3  13         13.92          7.70         4.02 o
  -6  -2  13          7.36          7.20         3.49 o
  -5  -2  13          4.99          3.96         3.99 o
  -4  -2  13          2.28         -1.67         3.87 o
  -3  -2  13          9.67         10.07         4.53 o
  -2  -2  13          5.25          1.80         6.31 o
  -6  -1  13         17.83         -1.58         4.24 o
  -5  -1  13         16.70         -1.18         3.96 o
  -4  -1  13          3.52          5.67         3.86 o
  -3  -1  13          5.14          4.11         5.54 o
  -6   0  13          8.68          7.89         3.82 o
  -5   0  13          3.73         -0.88         3.86 o
  -4   0  13          9.44          6.01         4.59 o
  -6   1  13          4.38          0.73         3.68 o
  -5   1  13          6.91          4.95         3.72 o
  -6   2  13          6.73          7.91         4.14 o
  -3  -5  14          4.74          2.28         4.36 o
  -2  -5  14          2.99          1.27         4.32 o
  -1  -5  14          3.75          6.38         4.70 o
   0  -5  14          0.27         -2.17         3.42 o
  -4  -4  14          9.18          8.24         4.42 o
  -3  -4  14         10.28          7.09         4.34 o
  -2  -4  14          1.59          2.38         4.44 o
  -1  -4  14          1.45          0.47         3.94 o
   0  -4  14          2.97          1.58         4.65 o
  -4  -3  14          2.49         -0.69         4.34 o
  -3  -3  14          5.06          6.23         4.35 o
  -2  -3  14          3.61          2.70         5.87 o
  -5  -2  14          0.41         -1.07         4.09 o
  -4  -2  14          4.92          4.16         4.32 o
  -3  -2  14          1.11          0.98         5.55 o
  -5  -1  14          2.34          2.23         4.18 o
  -4  -1  14          3.46          3.20         4.98 o
  -5   0  14          7.10          2.72         4.52 o
                                                
